# Supplementary material for: Somatic CpG hypermutation is associated with mismatch repair deficiency in cancer
Source: Mol Syst Biol. 2024 Jul 18;20(9):2. doi: 10.1038/s44320-024-00054-5 (PMC11369196; doi:10.1038/s44320-024-00054-5)
Supplement: Supplementary file 1 — Table EV1 [file 44320_2024_54_MOESM1_ESM.xlsx]

## Sheet: TableS1
#Patient ID: The Patient identifier assigned by the study from which the data was obtained
#Sample ID: The Sample identifier assigned by the study from which the data was obtained
#Germline Available: Indicates whether germline mutation calls were available for this sample
#Supplied Cancer Type: The cancer type indicated by the original sample annotation
#Histology1: High level histological classification
#Histology2: Detailed histological classification
#Sample Type: Descriptor indicating whether Sample was a Primary tumour, a Relapse/Recurrance, a Metastasis, or Unspecified
#Dataset: The dataset from which the data was obtained
#Study: The study that contributed the data to the dataset
#Age: The age of the patient where available
#Total Mutations: Total number of mutations observed for the sample in the dataset
#TMB: Number of mutations ocurring within the minimal exome regions (https://bitbucket.org/cghub/cghub-capture-kit-info/src/master/BI/vendor/Agilent/whole_exome_agilent_1.1_refseq_plus_3_boosters.targetIntervals.bed) divided by the size of the capture (~33 Mbases). Includes both synonymous and non-synonymous mutations
#Np[C>T]pG Mutation Rate: The proportion of mutations in the sample that were C>T transitions at CpG sites
#MMR Defects: A list of mutations occurring in mismatch repair related genes
Patient ID	Sample ID	Germline Available	Supplied Cancer Type	Histology1	Histology2	Sample Type	Dataset	Study	Age	Mutations	TMB	Np[C>T]pG Mutation Rate	MMR Alterations
00028-001-CL	00028-001-CL	Unavailable	Ocular Melanoma - Uveal Melanoma	Melanoma	UM	Primary	cBio	um_qimr_2016	NA	52	1.54	0.784
ACINAR01	ACINAR01	Unavailable	Pancreatic Cancer - Acinar Cell Carcinoma of the Pancreas	Pancreatic	PAAC	Unspecified	cBio	paac_jhu_2014	53	503	19.8	0.71	MSH2(Missense:p.G751R)
AMPAC_3813	AMPAC_3813	Unavailable	Ampullary Cancer - Ampullary Carcinoma	AMPCA	AMPCA	Unspecified	cBio	ampca_bcm_2016	NA	813	29.3	0.77
coadread_dfci_2016_1230	coadread_dfci_2016_1230	Unavailable	Colorectal Adenocarcinoma	CRC	CRC	Unspecified	cBio	coadread_dfci_2016	62	870	29.5	0.65
coadread_dfci_2016_1231	coadread_dfci_2016_1231	Unavailable	Colorectal Adenocarcinoma	CRC	CRC	Unspecified	cBio	coadread_dfci_2016	74	1807	59	0.77
coadread_dfci_2016_3225	coadread_dfci_2016_3225	Unavailable	Colorectal Adenocarcinoma	CRC	CRC	Unspecified	cBio	coadread_dfci_2016	57	1981	63.5	0.6
coadread_dfci_2016_3399	coadread_dfci_2016_3399	Unavailable	Colorectal Adenocarcinoma	CRC	CRC	Unspecified	cBio	coadread_dfci_2016	73	798	25.1	0.82
coadread_dfci_2016_3503	coadread_dfci_2016_3503	Unavailable	Colorectal Adenocarcinoma	CRC	CRC	Unspecified	cBio	coadread_dfci_2016	68	1129	38.8	0.61
coadread_dfci_2016_60	coadread_dfci_2016_60	Unavailable	Colorectal Adenocarcinoma	CRC	CRC	Unspecified	cBio	coadread_dfci_2016	63	1459	51.1	0.68
coadread_dfci_2016_605	coadread_dfci_2016_605	Unavailable	Colorectal Adenocarcinoma	CRC	CRC	Unspecified	cBio	coadread_dfci_2016	80	727	22.9	0.6
coadread_dfci_2016_68	coadread_dfci_2016_68	Unavailable	Colorectal Adenocarcinoma	CRC	CRC	Unspecified	cBio	coadread_dfci_2016	60	1925	64.6	0.75
DUOAC_508	DUOAC_508	Unavailable	Ampullary Cancer - Ampullary Carcinoma	AMPCA	AMPCA	Unspecified	cBio	ampca_bcm_2016	NA	1023	32.9	0.62
GLSS-CU-R014	GLSS-CU-R014-TP	Available	Glioblastoma	CNS	HGG	Primary	GLASS	GLASS	57	497	12.1	0.91	MBD4(CNLOH), MLH1(K286fs), MLH1(CNLOH), MSH2(CNLOH), MSH6(CNLOH), MBD4(Frameshift - Germline:p.E306Tfs*4)
GLSS-CU-R014	GLSS-CU-R014-R1	Available	Glioblastoma	CNS	HGG	Relapse/Recurrence	GLASS	GLASS	57	517	12.2	0.77	MBD4(CNLOH), MLH1(K286fs), MLH1(CNLOH), MSH2(CNLOH), MSH6(CNLOH), MBD4(Frameshift - Germline:p.E306Tfs*4)
GLSS-DK-0008	GLSS-DK-0008-TP	Unavailable	Glioblastoma	CNS	HGG	Primary	GLASS	GLASS	NA	2088	51.6	0.75	MSH2(CNLOH), MSH6(CNLOH), MLH1(Missense:p.T117M)
HERBY_019	HERBY_019	Unavailable	pHGG - Pediatric Supratentorial High-Grade Glioma	CNS	Paed-HGG	Unspecified	pedcBio	phgg_herby	10.75	60	1.8	0.9
HERBY_022	HERBY_022	Unavailable	pHGG - Pediatric Supratentorial High-Grade Glioma	CNS	Paed-HGG	Unspecified	pedcBio	phgg_herby	9.25	78	3.1	0.67
HERBY_024	HERBY_024	Unavailable	pHGG - Pediatric Supratentorial High-Grade Glioma	CNS	Paed-HGG	Unspecified	pedcBio	phgg_herby	7.08	77	2.8	0.9
HERBY_087	HERBY_087	Unavailable	pHGG - Pediatric Supratentorial High-Grade Glioma	CNS	Paed-HGG	Unspecified	pedcBio	phgg_herby	17.17	308	9.5	0.81
ICGC_0090	ICGC_0090	Unavailable	Pancreatic Cancer - Pancreatic Adenocarcinoma	PAAD	PAAD	Primary	cBio	paad_qcmg_uq_2016	72	422	13.4	0.82	MSH2(Missense:p.G669D)
ICGC:BTCA-JP_BD236T	ICGC:BTCA-JP_BD236T	Unavailable	Biliary-AdenoCa	Hepatobiliary	CHOL	Unspecified	Other	ICGC:BTCA-JP	NA	2396	58.2	0.6
ICGC:BTCA-JP_BD57T	ICGC:BTCA-JP_BD57T	Unavailable	Biliary-AdenoCa	Hepatobiliary	CHOL	Unspecified	Other	ICGC:BTCA-JP	NA	2159	53.6	0.64	MSH2(Stop:p.Y757*), MSH6(Missense:p.L1063M)
ITNET_0938	QCMG-66-ITNET_0938-SMGres-ASRL-20131114-082	Unavailable	Pancreatic Cancer - Pancreatic Neuroendocrine Tumor	Pancreatic	PANET	Unspecified	cBio	panet_arcnet_2017	56	144	4.3	0.62	MSH6(Missense:p.P623S)
P0015	ALL-121	Unavailable	T-Lymphoblastic Leukemia/Lymphoma	Leukemia	Paed-ALL	Relapse/Recurrence	cBio	pptc_2019	15.83	829	27.1	0.74
P0017	ALL-123	Unavailable	B-Lymphoblastic Leukemia/Lymphoma	Leukemia	Paed-ALL	Relapse/Recurrence	cBio	pptc_2019	2.42	539	17.9	0.65	MSH2(Stop:p.E881*)
P0021	ALL-61	Unavailable	B-Lymphoblastic Leukemia/Lymphoma	Leukemia	Paed-ALL	Relapse/Recurrence	cBio	pptc_2019	12.17	393	12.6	0.64	PMS2(Stop:p.Q25*), PMS2(Stop:p.Y255*)
PAPNNX	PAPNNX-Rel	Unavailable	T-Lymphoblastic Leukemia/Lymphoma	Leukemia	Paed-ALL	Relapse/Recurrence	LeukemiaPubs	Ma, Edmonson et al(2015)	16	731	21.7	0.93	MSH6(Missense:p.R1005Q), MSH6(Stop:p.R482Ter), MSH6(Missense:p.R976H), MLH1(Splice:NC_000003:g.37014545G>A)
PAPSPN	PAPSPN-Rel	Unavailable	T-Lymphoblastic Leukemia/Lymphoma	Leukemia	Paed-ALL	Relapse/Recurrence	LeukemiaPubs	Ma, Edmonson et al(2015)	NA	62	1.8	0.6
PARBRK	PARBRK-Rel	Unavailable	T-Lymphoblastic Leukemia/Lymphoma	Leukemia	Paed-ALL	Relapse/Recurrence	LeukemiaPubs	Ma, Edmonson et al(2015)	8	155	4.5	0.7
PASLZM	PASLZM-Rel	Unavailable	T-Lymphoblastic Leukemia/Lymphoma	Leukemia	Paed-ALL	Relapse/Recurrence	LeukemiaPubs	Ma, Edmonson et al(2015)	7	368	11.1	0.78	PMS2(Splice:p.A725_E12splice)
PGM65	PGM65	Unavailable	Esophagogastric Adenocarcinoma	Esophagogastric	ESCA	Unspecified	cBio	egc_tmucih_2015	59	1138	43.5	0.67	MBD4(Frameshift:p.E314KfsTer4)
PMID:22895193_587228	PMID:22895193_587228	Unavailable	ColoRect-AdenoCa	CRC	CRC	Unspecified	Other	PMID:22895193	NA	1335	44.9	0.72
PMID:22895193_587234	PMID:22895193_587234	Unavailable	ColoRect-AdenoCa	CRC	CRC	Unspecified	Other	PMID:22895193	NA	1156	35.6	0.68
PMID:22895193_587338	PMID:22895193_587338	Unavailable	ColoRect-AdenoCa	CRC	CRC	Unspecified	Other	PMID:22895193	NA	1257	38	0.61
PMID:24705251_SJHGG034_D	PMID:24705251_SJHGG034_D	Available	CNS-GBM	CNS	HGG	Unspecified	Other	PMID:24705251	9.87	426	11.7	0.63	MSH6(Frameshift - Germline:p.E546fs), MSH6(Splice:p.R1334_E9splice)
PMID:25344691_T3503	PMID:25344691_T3503	Unavailable	ColoRect-AdenoCa	CRC	CRC	Unspecified	Other	PMID:25344691	NA	1176	44.8	0.6	MSH6(Frameshift:p.T1088fs)
PR-00-1165	PR-00-1165	Unavailable	Prostate Cancer - Prostate Adenocarcinoma	Prostate	PRAD	Unspecified	cBio	prad_broad	54	912	30.2	0.7	MSH2(Deletion), MSH6(Deletion), MSH6(Frameshift:p.K417fs)
PT_63HDZHCN	7316-2980-T-534980	Unavailable	High-grade glioma/astrocytoma (WHO grade III/IV)	CNS	Paed-HGG	Unspecified	pedcBio	phgg_cbttc	8	251	9.2	0.65	MSH2(ZExpr:-2.44), MBD4(Deletion), MSH2(Homozygous Deletion)
PT_JNEV57VK	7316-2594-T-463828	Unavailable	High-grade glioma/astrocytoma (WHO grade III/IV)	CNS	Paed-HGG	Unspecified	pedcBio	phgg_cbttc	7	473	5.58	0.67	MSH6 (Frameshift:p.F1088Lfs*5)
PT_S0Q27J13	7316-2307-T-458786	Unavailable	High-grade glioma/astrocytoma (WHO grade III/IV)	CNS	Paed-HGG	Unspecified	pedcBio	phgg_cbttc	17	507	18.3	0.65	MSH2(ZExpr:-3.48), MSH2(Homozygous Deletion)
SA214	SA214	Unavailable	Breast Cancer - Invasive Breast Carcinoma	Breast	BRCA	Unspecified	cBio	brca_bccrc	69	180	5.9	0.61	MSH6(Stop:p.E619*)
SJALL018375	SJALL018375-Rel	Unavailable	B-Lymphoblastic Leukemia/Lymphoma	Leukemia	Paed-ALL	Relapse/Recurrence	LeukemiaPubs	li,brady et al (2020)	8.2	232	6.5	0.66	MSH2(Missense:R711P), MSH2(Stop:Y522*)
SJALL018395	SJALL018395-Rel	Unavailable	B-Lymphoblastic Leukemia/Lymphoma	Leukemia	Paed-ALL	Relapse/Recurrence	LeukemiaPubs	li,brady et al (2020)	11.7	553	15.4	0.82	MSH6(ProteinDel:p.G973_E980>GP)
SJALL040471	SJALL040471-Rel	Unavailable	T-Lymphoblastic Leukemia/Lymphoma	Leukemia	Paed-ALL	Relapse/Recurrence	LeukemiaPubs	li,brady et al (2020)	10	123	3.3	0.83	MSH6(Stop:p.E1322*), MSH6(Frameshift:p.R507fs)
SJALL043847	SJALL043847-Rel	Unavailable	B-Lymphoblastic Leukemia/Lymphoma	Leukemia	Paed-ALL	Relapse/Recurrence	LeukemiaPubs	li,brady et al (2020)	3	136	3.8	0.86	MSH6(CNLOH), MSH6(Struct. Var.:Structural Variant: chr2:48022331-48097127)
SJALL043850	SJALL043850-Rel	Unavailable	B-Lymphoblastic Leukemia/Lymphoma	Leukemia	Paed-ALL	Relapse/Recurrence	LeukemiaPubs	li,brady et al (2020)	12.8	802	22.2	0.84	PMS2(Homozygous Deletion)
SJALL043854	SJALL043854-Rel	Unavailable	B-Lymphoblastic Leukemia/Lymphoma	Leukemia	Paed-ALL	Relapse/Recurrence	LeukemiaPubs	li,brady et al (2020)	8.4	340	10.8	0.84	MBD4(Deletion), MLH1(Deletion), PMS2(Deletion), MSH2(Homozygous Deletion), MSH6(Homozygous Deletion)
SJTALL013797	SJTALL013797-Rel	Unavailable	T-Lymphoblastic Leukemia/Lymphoma	Leukemia	Paed-ALL	Relapse/Recurrence	LeukemiaPubs	li,brady et al (2020)	7.2	242	3.4	0.61	MSH2(CNLOH), MSH6(CNLOH), MSH6(Structural Variant: chr2:48030984-48032135)
TCGA-06-5858	TCGA-06-5858-01	Available	Glioblastoma - Glioblastoma Multiforme	CNS	HGG	Primary	cBio	gbm_tcga_pan_can_atlas_2018	45.2	247	7.9	0.82	MSH6(ZExpr:-1.61), MBD4(Missense:p.P191S)
TCGA-16-0848	TCGA-16-0848-01	Available	Glioblastoma - Glioblastoma Multiforme	CNS	HGG	Primary	cBio	gbm_tcga_pan_can_atlas_2018	57.05	462	14.5	0.84	MSH6(Stop:p.E209Ter)
TCGA-19-1787	TCGA-19-1787-01	Available	Glioblastoma - Glioblastoma Multiforme	CNS	HGG	Primary	cBio	gbm_tcga_pan_can_atlas_2018	48.3	753	25.3	0.84	MSH2(ZExpr:-2.1), MBD4(Deletion), MBD4(Splice - Germline:c.335+1G>A)
TCGA-32-2616	TCGA-32-2616-01	Available	Glioblastoma - Glioblastoma Multiforme	CNS	HGG	Primary	cBio	gbm_tcga_pan_can_atlas_2018	48.2	1382	43.4	0.92	MSH6(ZExpr:-2.22)
P0050	ALL-87	Unavailable	B-Lymphoblastic Leukemia/Lymphoma	Leukemia	Paed-ALL	Relapse/Recurrence	cBio	pptc_2019	2.33	1063	33.5	0.81
TCGA-59-2349	TCGA-59-2349-01	Available	Ovarian Epithelial Tumor - Serous Ovarian Cancer	OVT	OVT	Primary	cBio	ov_tcga_pan_can_atlas_2018	71	1014	34.3	0.83	MSH2(Stop:p.Q409Ter)
TCGA-A5-A2K3	TCGA-A5-A2K3-01	Available	Endometrial Carcinoma - Uterine Serous Carcinoma/Uterine Papillary Serous Carcinoma	Uterine	USC	Primary	cBio	ucec_tcga_pan_can_atlas_2018	68	1734	51.4	0.61	MSH6(ZExpr:-1.58), MSH6(Stop:p.R1005*), MLH1(Deletion)
TCGA-AA-3864	TCGA-AA-3864-01	Available	Colorectal Adenocarcinoma - Colon Adenocarcinoma	CRC	CRC	Primary	cBio	coadread_tcga_pan_can_atlas_2018	71	2551	83.8	0.65	MSH6(ZExpr:-2.39), MLH1(Missense:p.R217C)
TCGA-AG-A02N	TCGA-AG-A02N-01	Available	Colorectal Adenocarcinoma - Rectal Adenocarcinoma	CRC	CRC	Primary	cBio	coadread_tcga_pan_can_atlas_2018	67	1062	37.8	0.67	MLH1(ZExpr:-1.63), MLH1(Stop:p.R487*)
TCGA-AJ-A3OK	TCGA-AJ-A3OK-01	Available	Endometrial Carcinoma - Uterine Serous Carcinoma/Uterine Papillary Serous Carcinoma	Uterine	USC	Primary	cBio	ucec_tcga_pan_can_atlas_2018	73	936	28	0.79	MSH6(Frameshift:p.A34PfsTer47), MSH6(Frameshift:p.F916Ter)
TCGA-BR-4292	TCGA-BR-4292-01	Available	Esophagogastric Adenocarcinoma - Stomach Adenocarcinoma	Esophagogastric	STAD	Primary	cBio	stad_tcga_pan_can_atlas_2018	73	1258	52.2	0.63	MLH1(ZExpr:-1.55)
TCGA-BR-4370	TCGA-BR-4370-01	Available	Esophagogastric Adenocarcinoma - Stomach Adenocarcinoma	Esophagogastric	STAD	Primary	cBio	stad_tcga_pan_can_atlas_2018	74.58	1056	42.5	0.61	MSH6(Missense:p.R128H), MLH1(Stop:p.R659*)
TCGA-CM-4746	TCGA-CM-4746-01	Available	Colorectal Adenocarcinoma - Colon Adenocarcinoma	CRC	CRC	Primary	cBio	coadread_tcga_pan_can_atlas_2018	61	826	28.8	0.63	MSH2(ZExpr:-2.87), MSH2(Homozygous Deletion), MSH6(Homozygous Deletion)
TCGA-CM-6162	TCGA-CM-6162-01	Available	Colorectal Adenocarcinoma - Mucinous Adenocarcinoma of the Colon and Rectum	CRC	CRC	Primary	cBio	coadread_tcga_pan_can_atlas_2018	48	1253	41.7	0.77	MSH2(Frameshift:p.M813NfsTer11)
TCGA-DX-AB32	TCGA-DX-AB32-01	Available	Sarcoma - Myxofibrosarcoma	Sarcoma	MFS	Primary	cBio	sarc_tcga_pan_can_atlas_2018	51	329	9.7	0.61	MSH6(F1088Lfs*5), MSH6(Deletion), MSH6(ZExpr:-1.72), MSH2(Deletion), MLH1(Deletion)
TCGA-EA-A3HS	TCGA-EA-A3HS-01	Available	Cervical Squamous Cell Carcinoma	Cervix	CESC	Primary	cBio	cesc_tcga_pan_can_atlas_2018	35	911	28.1	0.6	MLH1(ZExpr:-1.77), MSH6(Stop:p.R298*), MLH1(Deletion)
TCGA-EI-6882	TCGA-EI-6882-01	Available	Colorectal Adenocarcinoma - Rectal Adenocarcinoma	CRC	CRC	Primary	cBio	coadread_tcga_pan_can_atlas_2018	59	1444	49.4	0.64	MSH2(Frameshift:p.L533fs), MSH2(ZExpr:-2.45)
TCGA-FB-AAPP	TCGA-FB-AAPP-01	Available	Pancreatic Adenocarcinoma	Pancreatic	PAAD	Primary	cBio	paad_tcga_pan_can_atlas_2018	71	142	4.3	0.63	MLH1(Deletion), MBD4(Deletion)
TCGA-HT-8564	TCGA-HT-8564-01	Available	Diffuse Glioma - Astrocytoma	CNS	ASTR	Primary	cBio	lgg_tcga_pan_can_atlas_2018	47	486	18	0.86	MBD4(Deletion), MLH1(Deletion), MLH1(Missense:p.Q60P)
TCGA-J9-A52C	TCGA-J9-A52C-01	Available	Prostate Adenocarcinoma	Prostate	PRAD	Primary	cBio	prad_tcga_pan_can_atlas_2018	57	602	21.6	0.72	MSH2(ZExpr:-1.83)
TCGA-KK-A59V	TCGA-KK-A59V-01	Available	Prostate Adenocarcinoma	Prostate	PRAD	Primary	cBio	prad_tcga_pan_can_atlas_2018	64	897	35.2	0.73	MSH2(ZExpr:-1.5), MSH2(Deletion), MSH6(Deletion)
TCGA-OR-A5J5	TCGA-OR-A5J5-01	Available	Adrenocortical Carcinoma	ACC	ACC	Primary	cBio	acc_tcga_pan_can_atlas_2018	30	587	21.3	0.73	MLH1(ZExpr:-1.85), MSH2(ZExpr:-1.75)
TCGA-OR-A5K4	TCGA-OR-A5K4-01	Available	Adrenocortical Carcinoma	ACC	ACC	Primary	cBio	acc_tcga_pan_can_atlas_2018	64	375	12.2	0.69	MSH6(ZExpr:-1.52), MSH6(Stop:p.R495Ter)
TCGA-QQ-A8VF	TCGA-QQ-A8VF-01	Available	Sarcoma - Leiomyosarcoma	Sarcoma	LMS	Primary	cBio	sarc_tcga_pan_can_atlas_2018	70	884	30	0.75	MBD4(ZExpr:-1.75), MSH2(ZExpr:-1.56)
TCGA-UD-AAC1	TCGA-UD-AAC1-01	Available	Pleural Mesothelioma - Pleural Mesothelioma, Epithelioid Type	Lung	MESO	Primary	cBio	meso_tcga_pan_can_atlas_2018	71	373	12.3	0.8	MSH2(ZExpr:-2.65), MSH2(Stop:p.Q215Ter)
TCGA-WS-AB45	TCGA-WS-AB45-01	Available	Colorectal Adenocarcinoma - Mucinous Adenocarcinoma of the Colon and Rectum	CRC	CRC	Primary	cBio	coadread_tcga_pan_can_atlas_2018	52	2968	102.2	0.62	MSH2(ZExpr:-2), MSH2 (p.RRFPD382fs), MSH6(Missense:p.C1241W)
TCGA-YZ-A985	TCGA-YZ-A985-01	Available	Ocular Melanoma - Uveal Melanoma	Melanoma	UM	Primary	cBio	uvm_tcga_pan_can_atlas_2018	NA	532	17.4	0.96	MBD4(ZExpr:-1.97), MLH1(ZExpr:-1.82), MBD4(Deletion), MLH1(Deletion), MBD4(Splice - Germline:c.1562-1G>T)
WCMC10	WCMC10_1_N	Unavailable	Prostate Cancer - Prostate Neuroendocrine Carcinoma	Prostate	NEPR	Unspecified	cBio	nepc_wcm_2016	NA	738	22.1	0.62	MSH6(Missense:p.R1095H), MSH2(Deletion), MSH6(Deletion)
WCMC21010	WCMC21010_1_N	Unavailable	Prostate Cancer - Prostate Neuroendocrine Carcinoma	Prostate	NEPR	Unspecified	cBio	nepc_wcm_2016	NA	274	9	0.66	MSH2(Deletion), MSH6(Deletion), MBD4(Deletion)
