# Supplementary material for: Somatic CpG hypermutation is associated with mismatch repair deficiency in cancer
Source: Mol Syst Biol. 2024 Jul 18;20(9):2. doi: 10.1038/s44320-024-00054-5 (PMC11369196; doi:10.1038/s44320-024-00054-5)
Supplement: Supplementary file 2 — Table EV2 [file 44320_2024_54_MOESM2_ESM.xlsx]

## Sheet: TableS2
#Patient ID: The patient identifier assigned by the study from which the data was obtained
#Sample ID: The sample identifier assigned by the study from which the data was obtained
#Dataset: The dataset from which the data was obtained
#Study: The study that contributed the data to the dataset
#Sequencing Platform: Indicates whether the mutation calls were obtained from Whole Genome Sequencing(WGS) or Whole Exome Sequencing(WES)
#Excluded: Indicates whether the sample was excluded from the analysis
#Histology1: High level histological classification
#Histology2: Detailed histological classification
#Sample Type: Descriptor indicating whether Sample was a Primary tumour, a Relapse/Recurrence, a Metastasis, or Unspecified
#Age: The age of the patient where available
#Representative: Indicates that this sample was used in the analysis where multiple samples were available from the same patient
#Age Group: Whether the sample was classified as Adult or Pediatric
#Mutations: Total number of mutations observed for the sample in the dataset
#Mutations Exome: Number of mutations occurring within the minimal exome regions (https://bitbucket.org/cghub/cghub-capture-kit-info/src/master/BI/vendor/Agilent/whole_exome_agilent_1.1_refseq_plus_3_boosters.targetIntervals.bed)
#HM Threshold: The threshold for being a mutation burden outlier computed for the cohort to which the sample belongs
#HM: Indicates whether the sample was determined to be an outlier for high tumour mutation burden
#Np[C>T]pG Mutation Rate: The proportion of mutations in the sample that were C>T transitions at CpG sites
#HM CpG: Indicates whether the sample was determined to be a CpG hypermutator
#nCg_MutLoad_MinEstimate: P-MACD min. estimate Np[C>T]pG mutation load
#nCg_MutLoad_MinEstimate_Per_Mutation: P-MACD min. estimate Np[C>T]pG mutation rate (nCg_MutLoad_MinEstimate / mutations)
#rCg_MutLoad_MinEstimate: P-MACD min. estimate Rp[C>T]pG mutation load (R=A or G)
Patient ID	Sample ID	Dataset	Study	Sequencing Platform	Excluded	Histology1	Histology2	Sample Type	Age	Representative	Age Group	Mutations	Mutations Exome	HM Threshold	HM	Np[C>T]pG Mutation Rate	HM CpG	nCg_MutLoad_MinEstimate	nCg_MutLoad_MinEstimate_Per_Mutation	rCg_MutLoad_MinEstimate
00028-001-CL	00028-001-CL	cBio	um_qimr_2016	WES	N	Melanoma	UM	Primary	NA	Y	Unknown	52	51	20.875	Y	0.784	Y	32	0.627	17
00038-001-CL	00038-001-CL	cBio	um_qimr_2016	WES	N	Melanoma	UM	Primary	NA	Y	Unknown	11	11	20.875	N	0.3	N	3	0.3	NA
00061-001-CL	00061-001-CL	cBio	um_qimr_2016	WES	N	Melanoma	UM	Primary	NA	Y	Unknown	13	12	20.875	N	0.083	N	0	0	NA
00085-001-CL	00085-001-CL	cBio	um_qimr_2016	WES	N	Melanoma	UM	Primary	NA	Y	Unknown	13	13	20.875	N	0.111	N	0	0	NA
00099-001-CL	00099-001-CL	cBio	um_qimr_2016	WES	N	Melanoma	UM	Primary	NA	Y	Unknown	15	13	20.875	N	0.143	N	0	0	NA
01-P034	01-P034	cBio	es_dfarber_broad_2014	WES	N	Sarcoma	ES	Unspecified	NA	Y	Unknown	146	144	340	N	0.285	N	30	0.219	NA
01-P1216	01-P1216	cBio	es_dfarber_broad_2014	WES	N	Sarcoma	ES	Unspecified	NA	Y	Unknown	245	245	340	N	0.323	N	59	0.255	NA
01-P131	01-P131	cBio	es_dfarber_broad_2014	WES	N	Sarcoma	ES	Unspecified	NA	Y	Unknown	130	130	340	N	0.3	N	30	0.25	NA
01-P459	01-P459	cBio	es_dfarber_broad_2014	WES	N	Sarcoma	ES	Unspecified	NA	Y	Unknown	131	130	340	N	0.328	N	32	0.262	NA
01-P8014	01-P8014	cBio	es_dfarber_broad_2014	WES	N	Sarcoma	ES	Unspecified	NA	Y	Unknown	165	163	340	N	0.342	N	41	0.261	NA
02-P170	02-P170	cBio	es_dfarber_broad_2014	WES	N	Sarcoma	ES	Unspecified	NA	Y	Unknown	132	132	340	N	0.325	N	29	0.25	NA
03-P1004	03-P1004	cBio	es_dfarber_broad_2014	WES	N	Sarcoma	ES	Unspecified	NA	Y	Unknown	130	130	340	N	0.331	N	33	0.262	NA
03-P152	03-P152	cBio	es_dfarber_broad_2014	WES	N	Sarcoma	ES	Unspecified	NA	Y	Unknown	34	34	340	N	0.393	N	9	0.321	NA
04-29264	RG008	cBio	nhl_bcgsc_2013	WES	N	Lymphoma	GCB	Unspecified	NA	Y	Unknown	29	25	921.25	N	0.138	N	3	0.103	NA
05-23110	RG064	cBio	nhl_bcgsc_2013	WES	N	Lymphoma	GCB	Unspecified	NA	Y	Unknown	59	54	921.25	N	0.22	N	10	0.169	NA
05-24006	RG082	cBio	nhl_bcgsc_2013	WES	N	Lymphoma	GCB	Unspecified	NA	Y	Unknown	24	21	921.25	N	0.167	N	0	0	NA
05-24561	RG055	cBio	nhl_bcgsc_2013	WES	N	Lymphoma	GCB	Unspecified	NA	Y	Unknown	14	13	921.25	N	0.071	N	0	0	NA
05-24904	RG077	cBio	nhl_bcgsc_2013	WES	N	Lymphoma	GCB	Unspecified	NA	Y	Unknown	55	49	921.25	N	0.182	N	8	0.145	NA
05-25439	RG003	cBio	nhl_bcgsc_2013	WES	N	Lymphoma	GCB	Unspecified	NA	Y	Unknown	47	43	921.25	N	0.191	N	7	0.149	NA
05-25674	RG083	cBio	nhl_bcgsc_2013	WES	N	Lymphoma	GCB	Unspecified	NA	Y	Unknown	56	51	921.25	N	0.196	N	8	0.143	NA
05-32947	RG014	cBio	nhl_bcgsc_2013	WES	N	Lymphoma	GCB	Unspecified	NA	Y	Unknown	165	149	921.25	N	0.079	N	11	0.067	NA
05-P103	05-P103	cBio	es_dfarber_broad_2014	WES	N	Sarcoma	ES	Unspecified	NA	Y	Unknown	5	5	340	N	0	N	0	0	NA
05-P8014	05-P8014	cBio	es_dfarber_broad_2014	WES	N	Sarcoma	ES	Unspecified	NA	Y	Unknown	164	164	340	N	0.318	N	36	0.234	NA
05-P8068	05-P8068	cBio	es_dfarber_broad_2014	WES	N	Sarcoma	ES	Unspecified	NA	Y	Unknown	153	152	340	N	0.34	N	39	0.265	NA
06-14634	RG142	cBio	nhl_bcgsc_2013	WES	N	Lymphoma	GCB	Unspecified	NA	Y	Unknown	186	173	921.25	N	0.151	N	20	0.109	NA
06-15256	RG136	cBio	nhl_bcgsc_2013	WES	N	Lymphoma	GCB	Unspecified	NA	Y	Unknown	76	67	921.25	N	0.184	N	11	0.145	NA
06-19919	RG054	cBio	nhl_bcgsc_2013	WES	N	Lymphoma	GCB	Unspecified	NA	Y	Unknown	63	57	921.25	N	0.19	N	10	0.161	NA
06-30025	RG034	cBio	nhl_bcgsc_2013	WES	N	Lymphoma	GCB	Unspecified	NA	Y	Unknown	69	62	921.25	N	0.203	N	11	0.162	NA
06-30145	RG068	cBio	nhl_bcgsc_2013	WES	N	Lymphoma	GCB	Unspecified	NA	Y	Unknown	115	105	921.25	N	0.243	N	23	0.204	NA
06-P036	06-P036	cBio	es_dfarber_broad_2014	WES	N	Sarcoma	ES	Unspecified	NA	Y	Unknown	295	293	340	N	0.307	N	65	0.23	NA
06-P2007	06-P2007	cBio	es_dfarber_broad_2014	WES	N	Sarcoma	ES	Unspecified	NA	Y	Unknown	131	131	340	N	0.266	N	24	0.195	NA
07-25012	RG132	cBio	nhl_bcgsc_2013	WES	N	Lymphoma	GCB	Unspecified	NA	Y	Unknown	76	71	921.25	N	0.289	N	18	0.24	NA
07-30628	RG075	cBio	nhl_bcgsc_2013	WES	N	Lymphoma	GCB	Unspecified	NA	Y	Unknown	58	53	921.25	N	0.086	N	4	0.07	NA
07-35482	RG043	cBio	nhl_bcgsc_2013	WES	N	Lymphoma	GCB	Unspecified	NA	Y	Unknown	476	448	921.25	N	0.384	N	145	0.305	NA
07-P075	07-P075	cBio	es_dfarber_broad_2014	WES	N	Sarcoma	ES	Unspecified	NA	Y	Unknown	131	130	340	N	0.282	N	27	0.218	NA
07-P1079	07-P1079	cBio	es_dfarber_broad_2014	WES	N	Sarcoma	ES	Unspecified	NA	Y	Unknown	160	158	340	N	0.23	N	27	0.185	NA
07-P8041	07-P8041	cBio	es_dfarber_broad_2014	WES	N	Sarcoma	ES	Unspecified	NA	Y	Unknown	137	136	340	N	0.321	N	31	0.237	NA
08-25894	RG135	cBio	nhl_bcgsc_2013	WES	N	Lymphoma	GCB	Unspecified	NA	Y	Unknown	72	68	921.25	N	0.208	N	11	0.153	NA
08-P054	08-P054	cBio	es_dfarber_broad_2014	WES	N	Sarcoma	ES	Unspecified	NA	Y	Unknown	166	166	340	N	0.255	N	29	0.191	NA
08-P1004	08-P1004	cBio	es_dfarber_broad_2014	WES	N	Sarcoma	ES	Unspecified	NA	Y	Unknown	231	230	340	N	0.312	N	54	0.248	NA
08-P1177	08-P1177	cBio	es_dfarber_broad_2014	WES	N	Sarcoma	ES	Unspecified	NA	Y	Unknown	142	142	340	N	0.304	N	32	0.237	NA
08-P462	08-P462	cBio	es_dfarber_broad_2014	WES	N	Sarcoma	ES	Unspecified	NA	Y	Unknown	115	115	340	N	0.349	N	29	0.274	NA
08-P8005	08-P8005	cBio	es_dfarber_broad_2014	WES	N	Sarcoma	ES	Unspecified	NA	Y	Unknown	161	160	340	N	0.284	N	32	0.208	NA
09-12737	RG116	cBio	nhl_bcgsc_2013	WES	N	Lymphoma	GCB	Unspecified	NA	Y	Unknown	177	155	921.25	N	0.215	N	29	0.167	NA
09-41082	RG130	cBio	nhl_bcgsc_2013	WES	N	Lymphoma	GCB	Unspecified	NA	Y	Unknown	134	123	921.25	N	0.157	N	16	0.119	NA
10-P083	10-P083	cBio	es_dfarber_broad_2014	WES	N	Sarcoma	ES	Unspecified	NA	Y	Unknown	148	148	340	N	0.282	N	30	0.213	NA
10-P1058	10-P1058	cBio	es_dfarber_broad_2014	WES	N	Sarcoma	ES	Unspecified	NA	Y	Unknown	258	257	340	N	0.282	N	54	0.221	NA
10-P4110	10-P4110	cBio	es_dfarber_broad_2014	WES	N	Sarcoma	ES	Unspecified	NA	Y	Unknown	114	114	340	N	0.306	N	26	0.236	NA
10-P8045	10-P8045	cBio	es_dfarber_broad_2014	WES	N	Sarcoma	ES	Unspecified	NA	Y	Unknown	127	126	340	N	0.342	N	31	0.258	NA
11-P8004	11-P8004	cBio	es_dfarber_broad_2014	WES	N	Sarcoma	ES	Unspecified	NA	Y	Unknown	145	144	340	N	0.37	N	39	0.287	NA
12-P2194	12-P2194	cBio	es_dfarber_broad_2014	WES	N	Sarcoma	ES	Unspecified	NA	Y	Unknown	143	143	340	N	0.388	N	43	0.309	NA
12-P279	12-P279	cBio	es_dfarber_broad_2014	WES	N	Sarcoma	ES	Unspecified	NA	Y	Unknown	153	153	340	N	0.313	N	36	0.245	NA
12-P4072	12-P4072	cBio	es_dfarber_broad_2014	WES	N	Sarcoma	ES	Unspecified	NA	Y	Unknown	123	122	340	N	0.293	N	25	0.219	NA
12-P412	12-P412	cBio	es_dfarber_broad_2014	WES	N	Sarcoma	ES	Unspecified	NA	Y	Unknown	141	141	340	N	0.27	N	28	0.204	NA
12-P616	12-P616	cBio	es_dfarber_broad_2014	WES	N	Sarcoma	ES	Unspecified	NA	Y	Unknown	169	168	340	N	0.281	N	34	0.214	NA
12-P8001	12-P8001	cBio	es_dfarber_broad_2014	WES	N	Sarcoma	ES	Unspecified	NA	Y	Unknown	120	120	340	N	0.302	N	29	0.25	NA
139	139	cBio	hnsc_jhu	WES	N	Head and Neck	HNSC	Unspecified	NA	Y	Unknown	18	18	45	N	0.333	N	5	0.278	NA
141378RG-T	141378RG-T	cBio	um_qimr_2016	WES	N	Melanoma	UM	Primary	NA	Y	Unknown	7	5	20.875	N	0.333	N	0	0	NA
166	166	cBio	hnsc_jhu	WES	N	Head and Neck	HNSC	Unspecified	NA	Y	Unknown	23	23	45	N	0.391	N	7	0.304	NA
23788652:10.1101/gr.154492.113_Sample029	23788652:10.1101/gr.154492.113_Sample029	Other	23788652:10.1101/gr.154492.113	WGS	N	Hepatobiliary	HCC	Unspecified	NA	Y	Unknown	10561	188	13818.9	N	0.016	N	66	0.008	NA
23788652:10.1101/gr.154492.113_Sample034	23788652:10.1101/gr.154492.113_Sample034	Other	23788652:10.1101/gr.154492.113	WGS	N	Hepatobiliary	HCC	Unspecified	NA	Y	Unknown	9490	163	13818.9	N	0.017	N	66	0.009	NA
23788652:10.1101/gr.154492.113_Sample035	23788652:10.1101/gr.154492.113_Sample035	Other	23788652:10.1101/gr.154492.113	WGS	N	Hepatobiliary	HCC	Unspecified	NA	Y	Unknown	3838	43	13818.9	N	0.02	N	36	0.011	NA
23788652:10.1101/gr.154492.113_Sample067	23788652:10.1101/gr.154492.113_Sample067	Other	23788652:10.1101/gr.154492.113	WGS	N	Hepatobiliary	HCC	Unspecified	NA	Y	Unknown	8325	129	13818.9	N	0.024	N	117	0.017	NA
23788652:10.1101/gr.154492.113_Sample084	23788652:10.1101/gr.154492.113_Sample084	Other	23788652:10.1101/gr.154492.113	WGS	N	Hepatobiliary	HCC	Unspecified	NA	Y	Unknown	17098	332	13818.9	Y	0.011	N	76	0.005	NA
23788652:10.1101/gr.154492.113_Sample090	23788652:10.1101/gr.154492.113_Sample090	Other	23788652:10.1101/gr.154492.113	WGS	N	Hepatobiliary	HCC	Unspecified	NA	Y	Unknown	10117	144	13818.9	N	0.031	N	182	0.022	NA
23788652:10.1101/gr.154492.113_Sample113	23788652:10.1101/gr.154492.113_Sample113	Other	23788652:10.1101/gr.154492.113	WGS	N	Hepatobiliary	HCC	Unspecified	NA	Y	Unknown	2819	61	13818.9	N	0.029	N	46	0.019	NA
23788652:10.1101/gr.154492.113_Sample169	23788652:10.1101/gr.154492.113_Sample169	Other	23788652:10.1101/gr.154492.113	WGS	N	Hepatobiliary	HCC	Unspecified	NA	Y	Unknown	7377	128	13818.9	N	0.022	N	83	0.014	NA
23788652:10.1101/gr.154492.113_mod_sample11	23788652:10.1101/gr.154492.113_mod_sample11	Other	23788652:10.1101/gr.154492.113	WGS	N	Hepatobiliary	HCC	Unspecified	NA	Y	Unknown	6851	98	13818.9	N	0.018	N	62	0.011	NA
23788652:10.1101/gr.154492.113_mod_sample114	23788652:10.1101/gr.154492.113_mod_sample114	Other	23788652:10.1101/gr.154492.113	WGS	N	Hepatobiliary	HCC	Unspecified	NA	Y	Unknown	1187	10	13818.9	N	0.023	N	16	0.017	NA
23788652:10.1101/gr.154492.113_mod_sample115	23788652:10.1101/gr.154492.113_mod_sample115	Other	23788652:10.1101/gr.154492.113	WGS	N	Hepatobiliary	HCC	Unspecified	NA	Y	Unknown	5403	69	13818.9	N	0.018	N	50	0.012	NA
23788652:10.1101/gr.154492.113_mod_sample116	23788652:10.1101/gr.154492.113_mod_sample116	Other	23788652:10.1101/gr.154492.113	WGS	N	Hepatobiliary	HCC	Unspecified	NA	Y	Unknown	4613	63	13818.9	N	0.058	N	168	0.047	NA
23788652:10.1101/gr.154492.113_mod_sample122	23788652:10.1101/gr.154492.113_mod_sample122	Other	23788652:10.1101/gr.154492.113	WGS	N	Hepatobiliary	HCC	Unspecified	NA	Y	Unknown	3835	52	13818.9	N	0.028	N	67	0.021	NA
23788652:10.1101/gr.154492.113_mod_sample126	23788652:10.1101/gr.154492.113_mod_sample126	Other	23788652:10.1101/gr.154492.113	WGS	N	Hepatobiliary	HCC	Unspecified	NA	Y	Unknown	3704	68	13818.9	N	0.024	N	50	0.016	NA
23788652:10.1101/gr.154492.113_mod_sample145	23788652:10.1101/gr.154492.113_mod_sample145	Other	23788652:10.1101/gr.154492.113	WGS	N	Hepatobiliary	HCC	Unspecified	NA	Y	Unknown	5354	82	13818.9	N	0.028	N	92	0.02	NA
23788652:10.1101/gr.154492.113_mod_sample146	23788652:10.1101/gr.154492.113_mod_sample146	Other	23788652:10.1101/gr.154492.113	WGS	N	Hepatobiliary	HCC	Unspecified	NA	Y	Unknown	32692	354	13818.9	Y	0.135	N	1947	0.115	NA
23788652:10.1101/gr.154492.113_mod_sample152	23788652:10.1101/gr.154492.113_mod_sample152	Other	23788652:10.1101/gr.154492.113	WGS	N	Hepatobiliary	HCC	Unspecified	NA	Y	Unknown	33236	424	13818.9	Y	0.135	N	1979	0.115	NA
23788652:10.1101/gr.154492.113_mod_sample156	23788652:10.1101/gr.154492.113_mod_sample156	Other	23788652:10.1101/gr.154492.113	WGS	N	Hepatobiliary	HCC	Unspecified	NA	Y	Unknown	31499	340	13818.9	Y	0.134	N	1780	0.113	NA
23788652:10.1101/gr.154492.113_mod_sample17	23788652:10.1101/gr.154492.113_mod_sample17	Other	23788652:10.1101/gr.154492.113	WGS	N	Hepatobiliary	HCC	Unspecified	NA	Y	Unknown	3841	67	13818.9	N	0.035	N	77	0.025	NA
23788652:10.1101/gr.154492.113_mod_sample27	23788652:10.1101/gr.154492.113_mod_sample27	Other	23788652:10.1101/gr.154492.113	WGS	N	Hepatobiliary	HCC	Unspecified	NA	Y	Unknown	32830	394	13818.9	Y	0.127	N	1836	0.108	NA
23788652:10.1101/gr.154492.113_mod_sample41	23788652:10.1101/gr.154492.113_mod_sample41	Other	23788652:10.1101/gr.154492.113	WGS	N	Hepatobiliary	HCC	Unspecified	NA	Y	Unknown	60415	944	13818.9	Y	0.004	N	136	0.003	NA
23788652:10.1101/gr.154492.113_mod_sample43	23788652:10.1101/gr.154492.113_mod_sample43	Other	23788652:10.1101/gr.154492.113	WGS	N	Hepatobiliary	HCC	Unspecified	NA	Y	Unknown	5506	72	13818.9	N	0.027	N	86	0.02	NA
23788652:10.1101/gr.154492.113_mod_sample53	23788652:10.1101/gr.154492.113_mod_sample53	Other	23788652:10.1101/gr.154492.113	WGS	N	Hepatobiliary	HCC	Unspecified	NA	Y	Unknown	4621	62	13818.9	N	0.038	N	119	0.031	NA
23788652:10.1101/gr.154492.113_mod_sample58	23788652:10.1101/gr.154492.113_mod_sample58	Other	23788652:10.1101/gr.154492.113	WGS	N	Hepatobiliary	HCC	Unspecified	NA	Y	Unknown	3226	46	13818.9	N	0.025	N	43	0.017	NA
23788652:10.1101/gr.154492.113_mod_sample62	23788652:10.1101/gr.154492.113_mod_sample62	Other	23788652:10.1101/gr.154492.113	WGS	N	Hepatobiliary	HCC	Unspecified	NA	Y	Unknown	4182	95	13818.9	N	0.041	N	105	0.031	NA
23788652:10.1101/gr.154492.113_mod_sample68	23788652:10.1101/gr.154492.113_mod_sample68	Other	23788652:10.1101/gr.154492.113	WGS	N	Hepatobiliary	HCC	Unspecified	NA	Y	Unknown	1030	19	13818.9	N	0.039	N	25	0.029	NA
23788652:10.1101/gr.154492.113_mod_sample81	23788652:10.1101/gr.154492.113_mod_sample81	Other	23788652:10.1101/gr.154492.113	WGS	N	Hepatobiliary	HCC	Unspecified	NA	Y	Unknown	7822	110	13818.9	N	0.017	N	80	0.012	NA
23788652:10.1101/gr.154492.113_sample039	23788652:10.1101/gr.154492.113_sample039	Other	23788652:10.1101/gr.154492.113	WGS	N	Hepatobiliary	HCC	Unspecified	NA	Y	Unknown	3897	66	13818.9	N	0.028	N	54	0.017	NA
23788652:10.1101/gr.154492.113_sample101	23788652:10.1101/gr.154492.113_sample101	Other	23788652:10.1101/gr.154492.113	WGS	N	Hepatobiliary	HCC	Unspecified	NA	Y	Unknown	2098	41	13818.9	N	0.034	N	42	0.025	NA
23788652:10.1101/gr.154492.113_sample105	23788652:10.1101/gr.154492.113_sample105	Other	23788652:10.1101/gr.154492.113	WGS	N	Hepatobiliary	HCC	Unspecified	NA	Y	Unknown	5287	128	13818.9	N	0.029	N	87	0.02	NA
23788652:10.1101/gr.154492.113_sample106	23788652:10.1101/gr.154492.113_sample106	Other	23788652:10.1101/gr.154492.113	WGS	N	Hepatobiliary	HCC	Unspecified	NA	Y	Unknown	4832	72	13818.9	N	0.023	N	55	0.014	NA
23788652:10.1101/gr.154492.113_sample108	23788652:10.1101/gr.154492.113_sample108	Other	23788652:10.1101/gr.154492.113	WGS	N	Hepatobiliary	HCC	Unspecified	NA	Y	Unknown	2829	47	13818.9	N	0.027	N	44	0.02	NA
23788652:10.1101/gr.154492.113_sample14	23788652:10.1101/gr.154492.113_sample14	Other	23788652:10.1101/gr.154492.113	WGS	N	Hepatobiliary	HCC	Unspecified	NA	Y	Unknown	4086	68	13818.9	N	0.021	N	45	0.013	NA
23788652:10.1101/gr.154492.113_sample154	23788652:10.1101/gr.154492.113_sample154	Other	23788652:10.1101/gr.154492.113	WGS	N	Hepatobiliary	HCC	Unspecified	NA	Y	Unknown	3617	35	13818.9	N	0.034	N	70	0.024	NA
23788652:10.1101/gr.154492.113_sample158	23788652:10.1101/gr.154492.113_sample158	Other	23788652:10.1101/gr.154492.113	WGS	N	Hepatobiliary	HCC	Unspecified	NA	Y	Unknown	31621	415	13818.9	Y	0.139	N	1910	0.117	NA
23788652:10.1101/gr.154492.113_sample165	23788652:10.1101/gr.154492.113_sample165	Other	23788652:10.1101/gr.154492.113	WGS	N	Hepatobiliary	HCC	Unspecified	NA	Y	Unknown	33405	370	13818.9	Y	0.138	N	1983	0.116	NA
23788652:10.1101/gr.154492.113_sample166	23788652:10.1101/gr.154492.113_sample166	Other	23788652:10.1101/gr.154492.113	WGS	N	Hepatobiliary	HCC	Unspecified	NA	Y	Unknown	28103	357	13818.9	Y	0.148	N	1744	0.124	NA
23788652:10.1101/gr.154492.113_sample172	23788652:10.1101/gr.154492.113_sample172	Other	23788652:10.1101/gr.154492.113	WGS	N	Hepatobiliary	HCC	Unspecified	NA	Y	Unknown	3884	62	13818.9	N	0.025	N	56	0.018	NA
23788652:10.1101/gr.154492.113_sample177	23788652:10.1101/gr.154492.113_sample177	Other	23788652:10.1101/gr.154492.113	WGS	N	Hepatobiliary	HCC	Unspecified	NA	Y	Unknown	8982	173	13818.9	N	0.019	N	92	0.012	NA
23788652:10.1101/gr.154492.113_sample179	23788652:10.1101/gr.154492.113_sample179	Other	23788652:10.1101/gr.154492.113	WGS	N	Hepatobiliary	HCC	Unspecified	NA	Y	Unknown	1710	24	13818.9	N	0.076	N	85	0.062	NA
23788652:10.1101/gr.154492.113_sample181	23788652:10.1101/gr.154492.113_sample181	Other	23788652:10.1101/gr.154492.113	WGS	N	Hepatobiliary	HCC	Unspecified	NA	Y	Unknown	5407	79	13818.9	N	0.026	N	73	0.016	NA
23788652:10.1101/gr.154492.113_sample182	23788652:10.1101/gr.154492.113_sample182	Other	23788652:10.1101/gr.154492.113	WGS	N	Hepatobiliary	HCC	Unspecified	NA	Y	Unknown	6073	71	13818.9	N	0.018	N	59	0.012	NA
23788652:10.1101/gr.154492.113_sample186	23788652:10.1101/gr.154492.113_sample186	Other	23788652:10.1101/gr.154492.113	WGS	N	Hepatobiliary	HCC	Unspecified	NA	Y	Unknown	3875	68	13818.9	N	0.063	N	155	0.051	NA
23788652:10.1101/gr.154492.113_sample193	23788652:10.1101/gr.154492.113_sample193	Other	23788652:10.1101/gr.154492.113	WGS	N	Hepatobiliary	HCC	Unspecified	NA	Y	Unknown	2711	30	13818.9	N	0.026	N	44	0.018	NA
23788652:10.1101/gr.154492.113_sample198	23788652:10.1101/gr.154492.113_sample198	Other	23788652:10.1101/gr.154492.113	WGS	N	Hepatobiliary	HCC	Unspecified	NA	Y	Unknown	3928	63	13818.9	N	0.029	N	69	0.021	NA
23788652:10.1101/gr.154492.113_sample200	23788652:10.1101/gr.154492.113_sample200	Other	23788652:10.1101/gr.154492.113	WGS	N	Hepatobiliary	HCC	Unspecified	NA	Y	Unknown	2934	66	13818.9	N	0.052	N	95	0.04	NA
23788652:10.1101/gr.154492.113_sample203	23788652:10.1101/gr.154492.113_sample203	Other	23788652:10.1101/gr.154492.113	WGS	N	Hepatobiliary	HCC	Unspecified	NA	Y	Unknown	7296	106	13818.9	N	0.024	N	93	0.015	NA
23788652:10.1101/gr.154492.113_sample207	23788652:10.1101/gr.154492.113_sample207	Other	23788652:10.1101/gr.154492.113	WGS	N	Hepatobiliary	HCC	Unspecified	NA	Y	Unknown	3250	58	13818.9	N	0.048	N	96	0.035	NA
23788652:10.1101/gr.154492.113_sample21	23788652:10.1101/gr.154492.113_sample21	Other	23788652:10.1101/gr.154492.113	WGS	N	Hepatobiliary	HCC	Unspecified	NA	Y	Unknown	1837	27	13818.9	N	0.045	N	52	0.033	NA
23788652:10.1101/gr.154492.113_sample23	23788652:10.1101/gr.154492.113_sample23	Other	23788652:10.1101/gr.154492.113	WGS	N	Hepatobiliary	HCC	Unspecified	NA	Y	Unknown	1974	30	13818.9	N	0.033	N	39	0.024	NA
23788652:10.1101/gr.154492.113_sample25	23788652:10.1101/gr.154492.113_sample25	Other	23788652:10.1101/gr.154492.113	WGS	N	Hepatobiliary	HCC	Unspecified	NA	Y	Unknown	29529	356	13818.9	Y	0.112	N	1468	0.093	NA
23788652:10.1101/gr.154492.113_sample26	23788652:10.1101/gr.154492.113_sample26	Other	23788652:10.1101/gr.154492.113	WGS	N	Hepatobiliary	HCC	Unspecified	NA	Y	Unknown	7155	117	13818.9	N	0.03	N	126	0.021	NA
23788652:10.1101/gr.154492.113_sample260	23788652:10.1101/gr.154492.113_sample260	Other	23788652:10.1101/gr.154492.113	WGS	N	Hepatobiliary	HCC	Unspecified	NA	Y	Unknown	3342	65	13818.9	N	0.037	N	76	0.029	NA
23788652:10.1101/gr.154492.113_sample261	23788652:10.1101/gr.154492.113_sample261	Other	23788652:10.1101/gr.154492.113	WGS	N	Hepatobiliary	HCC	Unspecified	NA	Y	Unknown	6310	98	13818.9	N	0.025	N	92	0.018	NA
23788652:10.1101/gr.154492.113_sample262	23788652:10.1101/gr.154492.113_sample262	Other	23788652:10.1101/gr.154492.113	WGS	N	Hepatobiliary	HCC	Unspecified	NA	Y	Unknown	1441	17	13818.9	N	0.024	N	18	0.016	NA
23788652:10.1101/gr.154492.113_sample266	23788652:10.1101/gr.154492.113_sample266	Other	23788652:10.1101/gr.154492.113	WGS	N	Hepatobiliary	HCC	Unspecified	NA	Y	Unknown	7424	109	13818.9	N	0.022	N	92	0.015	NA
23788652:10.1101/gr.154492.113_sample267	23788652:10.1101/gr.154492.113_sample267	Other	23788652:10.1101/gr.154492.113	WGS	N	Hepatobiliary	HCC	Unspecified	NA	Y	Unknown	4998	86	13818.9	N	0.023	N	67	0.017	NA
23788652:10.1101/gr.154492.113_sample268	23788652:10.1101/gr.154492.113_sample268	Other	23788652:10.1101/gr.154492.113	WGS	N	Hepatobiliary	HCC	Unspecified	NA	Y	Unknown	3181	53	13818.9	N	0.052	N	91	0.038	NA
23788652:10.1101/gr.154492.113_sample272	23788652:10.1101/gr.154492.113_sample272	Other	23788652:10.1101/gr.154492.113	WGS	N	Hepatobiliary	HCC	Unspecified	NA	Y	Unknown	1348	3	13818.9	N	0.067	N	21	0.057	NA
23788652:10.1101/gr.154492.113_sample273	23788652:10.1101/gr.154492.113_sample273	Other	23788652:10.1101/gr.154492.113	WGS	N	Hepatobiliary	HCC	Unspecified	NA	Y	Unknown	7529	123	13818.9	N	0.023	N	75	0.012	NA
23788652:10.1101/gr.154492.113_sample274	23788652:10.1101/gr.154492.113_sample274	Other	23788652:10.1101/gr.154492.113	WGS	N	Hepatobiliary	HCC	Unspecified	NA	Y	Unknown	5043	74	13818.9	N	0.022	N	67	0.016	NA
23788652:10.1101/gr.154492.113_sample276	23788652:10.1101/gr.154492.113_sample276	Other	23788652:10.1101/gr.154492.113	WGS	N	Hepatobiliary	HCC	Unspecified	NA	Y	Unknown	5654	108	13818.9	N	0.025	N	77	0.017	NA
23788652:10.1101/gr.154492.113_sample30	23788652:10.1101/gr.154492.113_sample30	Other	23788652:10.1101/gr.154492.113	WGS	N	Hepatobiliary	HCC	Unspecified	NA	Y	Unknown	2410	38	13818.9	N	0.03	N	42	0.021	NA
23788652:10.1101/gr.154492.113_sample32	23788652:10.1101/gr.154492.113_sample32	Other	23788652:10.1101/gr.154492.113	WGS	N	Hepatobiliary	HCC	Unspecified	NA	Y	Unknown	10777	166	13818.9	N	0.015	N	75	0.008	NA
23788652:10.1101/gr.154492.113_sample36	23788652:10.1101/gr.154492.113_sample36	Other	23788652:10.1101/gr.154492.113	WGS	N	Hepatobiliary	HCC	Unspecified	NA	Y	Unknown	5428	120	13818.9	N	0.022	N	64	0.014	NA
23788652:10.1101/gr.154492.113_sample38	23788652:10.1101/gr.154492.113_sample38	Other	23788652:10.1101/gr.154492.113	WGS	N	Hepatobiliary	HCC	Unspecified	NA	Y	Unknown	3899	72	13818.9	N	0.022	N	44	0.013	NA
23788652:10.1101/gr.154492.113_sample45	23788652:10.1101/gr.154492.113_sample45	Other	23788652:10.1101/gr.154492.113	WGS	N	Hepatobiliary	HCC	Unspecified	NA	Y	Unknown	2345	34	13818.9	N	0.039	N	59	0.03	NA
23788652:10.1101/gr.154492.113_sample46	23788652:10.1101/gr.154492.113_sample46	Other	23788652:10.1101/gr.154492.113	WGS	N	Hepatobiliary	HCC	Unspecified	NA	Y	Unknown	7384	157	13818.9	N	0.016	N	44	0.008	NA
23788652:10.1101/gr.154492.113_sample49	23788652:10.1101/gr.154492.113_sample49	Other	23788652:10.1101/gr.154492.113	WGS	N	Hepatobiliary	HCC	Unspecified	NA	Y	Unknown	5093	80	13818.9	N	0.039	N	115	0.028	NA
23788652:10.1101/gr.154492.113_sample60	23788652:10.1101/gr.154492.113_sample60	Other	23788652:10.1101/gr.154492.113	WGS	N	Hepatobiliary	HCC	Unspecified	NA	Y	Unknown	8105	104	13818.9	N	0.019	N	74	0.011	NA
23788652:10.1101/gr.154492.113_sample64	23788652:10.1101/gr.154492.113_sample64	Other	23788652:10.1101/gr.154492.113	WGS	N	Hepatobiliary	HCC	Unspecified	NA	Y	Unknown	1375	27	13818.9	N	0.024	N	19	0.017	NA
23788652:10.1101/gr.154492.113_sample70	23788652:10.1101/gr.154492.113_sample70	Other	23788652:10.1101/gr.154492.113	WGS	N	Hepatobiliary	HCC	Unspecified	NA	Y	Unknown	4249	109	13818.9	N	0.049	N	131	0.038	NA
23788652:10.1101/gr.154492.113_sample71	23788652:10.1101/gr.154492.113_sample71	Other	23788652:10.1101/gr.154492.113	WGS	N	Hepatobiliary	HCC	Unspecified	NA	Y	Unknown	406	8	13818.9	N	0.058	N	14	0.046	NA
23788652:10.1101/gr.154492.113_sample73	23788652:10.1101/gr.154492.113_sample73	Other	23788652:10.1101/gr.154492.113	WGS	N	Hepatobiliary	HCC	Unspecified	NA	Y	Unknown	2483	40	13818.9	N	0.029	N	39	0.019	NA
23788652:10.1101/gr.154492.113_sample79	23788652:10.1101/gr.154492.113_sample79	Other	23788652:10.1101/gr.154492.113	WGS	N	Hepatobiliary	HCC	Unspecified	NA	Y	Unknown	4774	88	13818.9	N	0.028	N	73	0.019	NA
23788652:10.1101/gr.154492.113_sample87	23788652:10.1101/gr.154492.113_sample87	Other	23788652:10.1101/gr.154492.113	WGS	N	Hepatobiliary	HCC	Unspecified	NA	Y	Unknown	3316	53	13818.9	N	0.041	N	83	0.031	NA
23788652:10.1101/gr.154492.113_sample92	23788652:10.1101/gr.154492.113_sample92	Other	23788652:10.1101/gr.154492.113	WGS	N	Hepatobiliary	HCC	Unspecified	NA	Y	Unknown	7481	80	13818.9	N	0.02	N	82	0.013	NA
23788652:10.1101/gr.154492.113_sample98	23788652:10.1101/gr.154492.113_sample98	Other	23788652:10.1101/gr.154492.113	WGS	N	Hepatobiliary	HCC	Unspecified	NA	Y	Unknown	1865	32	13818.9	N	0.03	N	34	0.021	NA
258	258	cBio	hnsc_jhu	WES	N	Head and Neck	HNSC	Unspecified	NA	Y	Unknown	3	3	45	N	0.667	N	0	0	NA
266	266	cBio	hnsc_jhu	WES	N	Head and Neck	HNSC	Unspecified	NA	Y	Unknown	32	32	45	N	0.281	N	7	0.219	NA
26618343:10.1038/ng.3457_Glio_10177/10709	26618343:10.1038/ng.3457_Glio_10177/10709	Other	26618343:10.1038/ng.3457	WES	N	CNS	LGG	Unspecified	NA	Y	Unknown	50	47	159.375	N	0.2	N	6	0.15	NA
26618343:10.1038/ng.3457_Glio_10258/10739	26618343:10.1038/ng.3457_Glio_10258/10739	Other	26618343:10.1038/ng.3457	WES	N	CNS	LGG	Unspecified	NA	Y	Unknown	77	69	159.375	N	0.34	N	13	0.245	NA
26618343:10.1038/ng.3457_Glio_10532/10699	26618343:10.1038/ng.3457_Glio_10532/10699	Other	26618343:10.1038/ng.3457	WES	N	CNS	LGG	Unspecified	NA	Y	Unknown	162	150	159.375	Y	0.263	N	19	0.192	NA
26618343:10.1038/ng.3457_Glio_20129/21154	26618343:10.1038/ng.3457_Glio_20129/21154	Other	26618343:10.1038/ng.3457	WES	N	CNS	LGG	Unspecified	NA	Y	Unknown	123	111	159.375	N	0.183	N	12	0.129	NA
26618343:10.1038/ng.3457_Glio_20764/21423	26618343:10.1038/ng.3457_Glio_20764/21423	Other	26618343:10.1038/ng.3457	WES	N	CNS	LGG	Unspecified	NA	Y	Unknown	2978	2708	159.375	Y	0.041	N	0	0	NA
26618343:10.1038/ng.3457_Glio_20823/21654	26618343:10.1038/ng.3457_Glio_20823/21654	Other	26618343:10.1038/ng.3457	WES	N	CNS	LGG	Unspecified	NA	Y	Unknown	91	74	159.375	N	0.268	N	11	0.196	NA
26618343:10.1038/ng.3457_Glio_20925/23938	26618343:10.1038/ng.3457_Glio_20925/23938	Other	26618343:10.1038/ng.3457	WES	N	CNS	LGG	Unspecified	NA	Y	Unknown	90	79	159.375	N	0.222	N	9	0.167	NA
26618343:10.1038/ng.3457_Glio_20932/24738	26618343:10.1038/ng.3457_Glio_20932/24738	Other	26618343:10.1038/ng.3457	WES	N	CNS	LGG	Unspecified	NA	Y	Unknown	61	53	159.375	N	0.233	N	5	0.167	NA
26618343:10.1038/ng.3457_Glio_20975/21313	26618343:10.1038/ng.3457_Glio_20975/21313	Other	26618343:10.1038/ng.3457	WES	N	CNS	LGG	Unspecified	NA	Y	Unknown	276	245	159.375	Y	0.088	N	9	0.038	NA
26618343:10.1038/ng.3457_Glio_21119/22873	26618343:10.1038/ng.3457_Glio_21119/22873	Other	26618343:10.1038/ng.3457	WES	N	CNS	LGG	Unspecified	NA	Y	Unknown	87	79	159.375	N	0.34	N	14	0.264	NA
26618343:10.1038/ng.3457_Glio_21258/23888	26618343:10.1038/ng.3457_Glio_21258/23888	Other	26618343:10.1038/ng.3457	WES	N	CNS	LGG	Unspecified	NA	Y	Unknown	60	59	159.375	N	0.184	N	4	0.105	NA
26618343:10.1038/ng.3457_Glio_21418/22649	26618343:10.1038/ng.3457_Glio_21418/22649	Other	26618343:10.1038/ng.3457	WES	N	CNS	LGG	Unspecified	NA	Y	Unknown	58	49	159.375	N	0.256	N	9	0.209	NA
26618343:10.1038/ng.3457_Glio_21647/22893	26618343:10.1038/ng.3457_Glio_21647/22893	Other	26618343:10.1038/ng.3457	WES	N	CNS	LGG	Unspecified	NA	Y	Unknown	77	72	159.375	N	0.121	N	5	0.086	NA
26618343:10.1038/ng.3457_Glio_21775/23191	26618343:10.1038/ng.3457_Glio_21775/23191	Other	26618343:10.1038/ng.3457	WES	N	CNS	LGG	Unspecified	NA	Y	Unknown	42	36	159.375	N	0.12	N	0	0	NA
26618343:10.1038/ng.3457_Glio_22170/24197	26618343:10.1038/ng.3457_Glio_22170/24197	Other	26618343:10.1038/ng.3457	WES	N	CNS	LGG	Unspecified	NA	Y	Unknown	81	77	159.375	N	0.367	N	13	0.265	NA
26618343:10.1038/ng.3457_Glio_22377/23475	26618343:10.1038/ng.3457_Glio_22377/23475	Other	26618343:10.1038/ng.3457	WES	N	CNS	LGG	Unspecified	NA	Y	Unknown	59	56	159.375	N	0.262	N	9	0.214	NA
26618343:10.1038/ng.3457_Glio_22774/24740	26618343:10.1038/ng.3457_Glio_22774/24740	Other	26618343:10.1038/ng.3457	WES	N	CNS	LGG	Unspecified	NA	Y	Unknown	37	35	159.375	N	0.4	N	8	0.32	NA
26618343:10.1038/ng.3457_Glio_23417/23783	26618343:10.1038/ng.3457_Glio_23417/23783	Other	26618343:10.1038/ng.3457	WES	N	CNS	LGG	Unspecified	NA	Y	Unknown	53	46	159.375	N	0.241	N	5	0.172	NA
26618343:10.1038/ng.3457_Glio_23700/24800	26618343:10.1038/ng.3457_Glio_23700/24800	Other	26618343:10.1038/ng.3457	WES	N	CNS	LGG	Unspecified	NA	Y	Unknown	631	560	159.375	Y	0.05	N	0	0	NA
26618343:10.1038/ng.3457_Glio_23970/24506	26618343:10.1038/ng.3457_Glio_23970/24506	Other	26618343:10.1038/ng.3457	WES	N	CNS	LGG	Unspecified	NA	Y	Unknown	62	59	159.375	N	0.229	N	8	0.17	NA
26873401:10.1053/j.gastro.2016.01.035_ESCC_1	26873401:10.1053/j.gastro.2016.01.035_ESCC_1	Other	26873401:10.1053/j.gastro.2016.01.035	WES	N	Esophagogastric	ESCC	Unspecified	NA	Y	Unknown	164	155	367.5	N	0.223	N	18	0.149	NA
26873401:10.1053/j.gastro.2016.01.035_ESCC_10	26873401:10.1053/j.gastro.2016.01.035_ESCC_10	Other	26873401:10.1053/j.gastro.2016.01.035	WES	N	Esophagogastric	ESCC	Unspecified	NA	Y	Unknown	393	374	367.5	Y	0.14	N	25	0.088	NA
26873401:10.1053/j.gastro.2016.01.035_ESCC_100	26873401:10.1053/j.gastro.2016.01.035_ESCC_100	Other	26873401:10.1053/j.gastro.2016.01.035	WES	N	Esophagogastric	ESCC	Unspecified	NA	Y	Unknown	76	75	367.5	N	0.161	N	7	0.113	NA
26873401:10.1053/j.gastro.2016.01.035_ESCC_101	26873401:10.1053/j.gastro.2016.01.035_ESCC_101	Other	26873401:10.1053/j.gastro.2016.01.035	WES	N	Esophagogastric	ESCC	Unspecified	NA	Y	Unknown	89	84	367.5	N	0.181	N	9	0.129	NA
26873401:10.1053/j.gastro.2016.01.035_ESCC_102	26873401:10.1053/j.gastro.2016.01.035_ESCC_102	Other	26873401:10.1053/j.gastro.2016.01.035	WES	N	Esophagogastric	ESCC	Unspecified	NA	Y	Unknown	85	80	367.5	N	0.197	N	9	0.138	NA
26873401:10.1053/j.gastro.2016.01.035_ESCC_103	26873401:10.1053/j.gastro.2016.01.035_ESCC_103	Other	26873401:10.1053/j.gastro.2016.01.035	WES	N	Esophagogastric	ESCC	Unspecified	NA	Y	Unknown	259	242	367.5	N	0.141	N	18	0.091	NA
26873401:10.1053/j.gastro.2016.01.035_ESCC_104	26873401:10.1053/j.gastro.2016.01.035_ESCC_104	Other	26873401:10.1053/j.gastro.2016.01.035	WES	N	Esophagogastric	ESCC	Unspecified	NA	Y	Unknown	56	54	367.5	N	0.1	N	0	0	NA
26873401:10.1053/j.gastro.2016.01.035_ESCC_107	26873401:10.1053/j.gastro.2016.01.035_ESCC_107	Other	26873401:10.1053/j.gastro.2016.01.035	WES	N	Esophagogastric	ESCC	Unspecified	NA	Y	Unknown	184	175	367.5	N	0.252	N	26	0.172	NA
26873401:10.1053/j.gastro.2016.01.035_ESCC_108	26873401:10.1053/j.gastro.2016.01.035_ESCC_108	Other	26873401:10.1053/j.gastro.2016.01.035	WES	N	Esophagogastric	ESCC	Unspecified	NA	Y	Unknown	183	179	367.5	N	0.274	N	28	0.211	NA
26873401:10.1053/j.gastro.2016.01.035_ESCC_109	26873401:10.1053/j.gastro.2016.01.035_ESCC_109	Other	26873401:10.1053/j.gastro.2016.01.035	WES	N	Esophagogastric	ESCC	Unspecified	NA	Y	Unknown	401	368	367.5	Y	0.159	N	28	0.09	NA
26873401:10.1053/j.gastro.2016.01.035_ESCC_11	26873401:10.1053/j.gastro.2016.01.035_ESCC_11	Other	26873401:10.1053/j.gastro.2016.01.035	WES	N	Esophagogastric	ESCC	Unspecified	NA	Y	Unknown	699	662	367.5	Y	0.219	N	101	0.185	NA
26873401:10.1053/j.gastro.2016.01.035_ESCC_110	26873401:10.1053/j.gastro.2016.01.035_ESCC_110	Other	26873401:10.1053/j.gastro.2016.01.035	WES	N	Esophagogastric	ESCC	Unspecified	NA	Y	Unknown	96	88	367.5	N	0.217	N	14	0.173	NA
26873401:10.1053/j.gastro.2016.01.035_ESCC_111	26873401:10.1053/j.gastro.2016.01.035_ESCC_111	Other	26873401:10.1053/j.gastro.2016.01.035	WES	N	Esophagogastric	ESCC	Unspecified	NA	Y	Unknown	130	122	367.5	N	0.226	N	17	0.185	NA
26873401:10.1053/j.gastro.2016.01.035_ESCC_112	26873401:10.1053/j.gastro.2016.01.035_ESCC_112	Other	26873401:10.1053/j.gastro.2016.01.035	WES	N	Esophagogastric	ESCC	Unspecified	NA	Y	Unknown	181	165	367.5	N	0.25	N	27	0.199	NA
26873401:10.1053/j.gastro.2016.01.035_ESCC_113	26873401:10.1053/j.gastro.2016.01.035_ESCC_113	Other	26873401:10.1053/j.gastro.2016.01.035	WES	N	Esophagogastric	ESCC	Unspecified	NA	Y	Unknown	68	65	367.5	N	0.185	N	7	0.132	NA
26873401:10.1053/j.gastro.2016.01.035_ESCC_114	26873401:10.1053/j.gastro.2016.01.035_ESCC_114	Other	26873401:10.1053/j.gastro.2016.01.035	WES	N	Esophagogastric	ESCC	Unspecified	NA	Y	Unknown	93	87	367.5	N	0.167	N	10	0.12	NA
26873401:10.1053/j.gastro.2016.01.035_ESCC_115	26873401:10.1053/j.gastro.2016.01.035_ESCC_115	Other	26873401:10.1053/j.gastro.2016.01.035	WES	N	Esophagogastric	ESCC	Unspecified	NA	Y	Unknown	124	115	367.5	N	0.352	N	28	0.267	NA
26873401:10.1053/j.gastro.2016.01.035_ESCC_116	26873401:10.1053/j.gastro.2016.01.035_ESCC_116	Other	26873401:10.1053/j.gastro.2016.01.035	WES	N	Esophagogastric	ESCC	Unspecified	NA	Y	Unknown	95	90	367.5	N	0.218	N	12	0.158	NA
26873401:10.1053/j.gastro.2016.01.035_ESCC_117	26873401:10.1053/j.gastro.2016.01.035_ESCC_117	Other	26873401:10.1053/j.gastro.2016.01.035	WES	N	Esophagogastric	ESCC	Unspecified	NA	Y	Unknown	188	171	367.5	N	0.2	N	22	0.163	NA
26873401:10.1053/j.gastro.2016.01.035_ESCC_118	26873401:10.1053/j.gastro.2016.01.035_ESCC_118	Other	26873401:10.1053/j.gastro.2016.01.035	WES	N	Esophagogastric	ESCC	Unspecified	NA	Y	Unknown	265	242	367.5	N	0.228	N	36	0.172	NA
26873401:10.1053/j.gastro.2016.01.035_ESCC_12	26873401:10.1053/j.gastro.2016.01.035_ESCC_12	Other	26873401:10.1053/j.gastro.2016.01.035	WES	N	Esophagogastric	ESCC	Unspecified	NA	Y	Unknown	197	166	367.5	N	0.115	N	12	0.081	NA
26873401:10.1053/j.gastro.2016.01.035_ESCC_120	26873401:10.1053/j.gastro.2016.01.035_ESCC_120	Other	26873401:10.1053/j.gastro.2016.01.035	WES	N	Esophagogastric	ESCC	Unspecified	NA	Y	Unknown	91	85	367.5	N	0.2	N	10	0.143	NA
26873401:10.1053/j.gastro.2016.01.035_ESCC_121	26873401:10.1053/j.gastro.2016.01.035_ESCC_121	Other	26873401:10.1053/j.gastro.2016.01.035	WES	N	Esophagogastric	ESCC	Unspecified	NA	Y	Unknown	77	69	367.5	N	0.296	N	15	0.221	NA
26873401:10.1053/j.gastro.2016.01.035_ESCC_122	26873401:10.1053/j.gastro.2016.01.035_ESCC_122	Other	26873401:10.1053/j.gastro.2016.01.035	WES	N	Esophagogastric	ESCC	Unspecified	NA	Y	Unknown	224	210	367.5	N	0.203	N	28	0.145	NA
26873401:10.1053/j.gastro.2016.01.035_ESCC_123	26873401:10.1053/j.gastro.2016.01.035_ESCC_123	Other	26873401:10.1053/j.gastro.2016.01.035	WES	N	Esophagogastric	ESCC	Unspecified	NA	Y	Unknown	164	162	367.5	N	0.274	N	26	0.222	NA
26873401:10.1053/j.gastro.2016.01.035_ESCC_124	26873401:10.1053/j.gastro.2016.01.035_ESCC_124	Other	26873401:10.1053/j.gastro.2016.01.035	WES	N	Esophagogastric	ESCC	Unspecified	NA	Y	Unknown	96	89	367.5	N	0.233	N	15	0.181	NA
26873401:10.1053/j.gastro.2016.01.035_ESCC_125	26873401:10.1053/j.gastro.2016.01.035_ESCC_125	Other	26873401:10.1053/j.gastro.2016.01.035	WES	N	Esophagogastric	ESCC	Unspecified	NA	Y	Unknown	165	152	367.5	N	0.448	N	40	0.345	NA
26873401:10.1053/j.gastro.2016.01.035_ESCC_126	26873401:10.1053/j.gastro.2016.01.035_ESCC_126	Other	26873401:10.1053/j.gastro.2016.01.035	WES	N	Esophagogastric	ESCC	Unspecified	NA	Y	Unknown	189	177	367.5	N	0.188	N	20	0.138	NA
26873401:10.1053/j.gastro.2016.01.035_ESCC_127	26873401:10.1053/j.gastro.2016.01.035_ESCC_127	Other	26873401:10.1053/j.gastro.2016.01.035	WES	N	Esophagogastric	ESCC	Unspecified	NA	Y	Unknown	193	181	367.5	N	0.19	N	21	0.14	NA
26873401:10.1053/j.gastro.2016.01.035_ESCC_128	26873401:10.1053/j.gastro.2016.01.035_ESCC_128	Other	26873401:10.1053/j.gastro.2016.01.035	WES	N	Esophagogastric	ESCC	Unspecified	NA	Y	Unknown	117	109	367.5	N	0.256	N	17	0.195	NA
26873401:10.1053/j.gastro.2016.01.035_ESCC_129	26873401:10.1053/j.gastro.2016.01.035_ESCC_129	Other	26873401:10.1053/j.gastro.2016.01.035	WES	N	Esophagogastric	ESCC	Unspecified	NA	Y	Unknown	284	265	367.5	N	0.08	N	11	0.047	NA
26873401:10.1053/j.gastro.2016.01.035_ESCC_13	26873401:10.1053/j.gastro.2016.01.035_ESCC_13	Other	26873401:10.1053/j.gastro.2016.01.035	WES	N	Esophagogastric	ESCC	Unspecified	NA	Y	Unknown	447	431	367.5	Y	0.175	N	33	0.093	NA
26873401:10.1053/j.gastro.2016.01.035_ESCC_130	26873401:10.1053/j.gastro.2016.01.035_ESCC_130	Other	26873401:10.1053/j.gastro.2016.01.035	WES	N	Esophagogastric	ESCC	Unspecified	NA	Y	Unknown	167	143	367.5	N	0.287	N	27	0.225	NA
26873401:10.1053/j.gastro.2016.01.035_ESCC_131	26873401:10.1053/j.gastro.2016.01.035_ESCC_131	Other	26873401:10.1053/j.gastro.2016.01.035	WES	N	Esophagogastric	ESCC	Unspecified	NA	Y	Unknown	194	184	367.5	N	0.149	N	15	0.103	NA
26873401:10.1053/j.gastro.2016.01.035_ESCC_132	26873401:10.1053/j.gastro.2016.01.035_ESCC_132	Other	26873401:10.1053/j.gastro.2016.01.035	WES	N	Esophagogastric	ESCC	Unspecified	NA	Y	Unknown	133	129	367.5	N	0.212	N	16	0.172	NA
26873401:10.1053/j.gastro.2016.01.035_ESCC_133	26873401:10.1053/j.gastro.2016.01.035_ESCC_133	Other	26873401:10.1053/j.gastro.2016.01.035	WES	N	Esophagogastric	ESCC	Unspecified	NA	Y	Unknown	280	256	367.5	N	0.175	N	22	0.109	NA
26873401:10.1053/j.gastro.2016.01.035_ESCC_134	26873401:10.1053/j.gastro.2016.01.035_ESCC_134	Other	26873401:10.1053/j.gastro.2016.01.035	WES	N	Esophagogastric	ESCC	Unspecified	NA	Y	Unknown	214	204	367.5	N	0.189	N	26	0.145	NA
26873401:10.1053/j.gastro.2016.01.035_ESCC_135	26873401:10.1053/j.gastro.2016.01.035_ESCC_135	Other	26873401:10.1053/j.gastro.2016.01.035	WES	N	Esophagogastric	ESCC	Unspecified	NA	Y	Unknown	82	80	367.5	N	0.225	N	12	0.169	NA
26873401:10.1053/j.gastro.2016.01.035_ESCC_136	26873401:10.1053/j.gastro.2016.01.035_ESCC_136	Other	26873401:10.1053/j.gastro.2016.01.035	WES	N	Esophagogastric	ESCC	Unspecified	NA	Y	Unknown	123	115	367.5	N	0.258	N	20	0.206	NA
26873401:10.1053/j.gastro.2016.01.035_ESCC_137	26873401:10.1053/j.gastro.2016.01.035_ESCC_137	Other	26873401:10.1053/j.gastro.2016.01.035	WES	N	Esophagogastric	ESCC	Unspecified	NA	Y	Unknown	138	129	367.5	N	0.196	N	12	0.13	NA
26873401:10.1053/j.gastro.2016.01.035_ESCC_139	26873401:10.1053/j.gastro.2016.01.035_ESCC_139	Other	26873401:10.1053/j.gastro.2016.01.035	WES	N	Esophagogastric	ESCC	Unspecified	NA	Y	Unknown	139	119	367.5	N	0.358	N	33	0.277	NA
26873401:10.1053/j.gastro.2016.01.035_ESCC_14	26873401:10.1053/j.gastro.2016.01.035_ESCC_14	Other	26873401:10.1053/j.gastro.2016.01.035	WES	N	Esophagogastric	ESCC	Unspecified	NA	Y	Unknown	171	166	367.5	N	0.132	N	13	0.097	NA
26873401:10.1053/j.gastro.2016.01.035_ESCC_140	26873401:10.1053/j.gastro.2016.01.035_ESCC_140	Other	26873401:10.1053/j.gastro.2016.01.035	WES	N	Esophagogastric	ESCC	Unspecified	NA	Y	Unknown	171	162	367.5	N	0.3	N	29	0.213	NA
26873401:10.1053/j.gastro.2016.01.035_ESCC_141	26873401:10.1053/j.gastro.2016.01.035_ESCC_141	Other	26873401:10.1053/j.gastro.2016.01.035	WES	N	Esophagogastric	ESCC	Unspecified	NA	Y	Unknown	165	146	367.5	N	0.193	N	15	0.133	NA
26873401:10.1053/j.gastro.2016.01.035_ESCC_142	26873401:10.1053/j.gastro.2016.01.035_ESCC_142	Other	26873401:10.1053/j.gastro.2016.01.035	WES	N	Esophagogastric	ESCC	Unspecified	NA	Y	Unknown	279	266	367.5	N	0.265	N	41	0.185	NA
26873401:10.1053/j.gastro.2016.01.035_ESCC_143	26873401:10.1053/j.gastro.2016.01.035_ESCC_143	Other	26873401:10.1053/j.gastro.2016.01.035	WES	N	Esophagogastric	ESCC	Unspecified	NA	Y	Unknown	798	756	367.5	Y	0.288	N	109	0.22	NA
26873401:10.1053/j.gastro.2016.01.035_ESCC_144	26873401:10.1053/j.gastro.2016.01.035_ESCC_144	Other	26873401:10.1053/j.gastro.2016.01.035	WES	N	Esophagogastric	ESCC	Unspecified	NA	Y	Unknown	105	103	367.5	N	0.312	N	19	0.25	NA
26873401:10.1053/j.gastro.2016.01.035_ESCC_146	26873401:10.1053/j.gastro.2016.01.035_ESCC_146	Other	26873401:10.1053/j.gastro.2016.01.035	WES	N	Esophagogastric	ESCC	Unspecified	NA	Y	Unknown	136	131	367.5	N	0.185	N	17	0.137	NA
26873401:10.1053/j.gastro.2016.01.035_ESCC_149	26873401:10.1053/j.gastro.2016.01.035_ESCC_149	Other	26873401:10.1053/j.gastro.2016.01.035	WES	N	Esophagogastric	ESCC	Unspecified	NA	Y	Unknown	197	190	367.5	N	0.183	N	20	0.149	NA
26873401:10.1053/j.gastro.2016.01.035_ESCC_15	26873401:10.1053/j.gastro.2016.01.035_ESCC_15	Other	26873401:10.1053/j.gastro.2016.01.035	WES	N	Esophagogastric	ESCC	Unspecified	NA	Y	Unknown	130	126	367.5	N	0.193	N	15	0.138	NA
26873401:10.1053/j.gastro.2016.01.035_ESCC_150	26873401:10.1053/j.gastro.2016.01.035_ESCC_150	Other	26873401:10.1053/j.gastro.2016.01.035	WES	N	Esophagogastric	ESCC	Unspecified	NA	Y	Unknown	151	137	367.5	N	0.177	N	15	0.138	NA
26873401:10.1053/j.gastro.2016.01.035_ESCC_151	26873401:10.1053/j.gastro.2016.01.035_ESCC_151	Other	26873401:10.1053/j.gastro.2016.01.035	WES	N	Esophagogastric	ESCC	Unspecified	NA	Y	Unknown	223	211	367.5	N	0.142	N	17	0.095	NA
26873401:10.1053/j.gastro.2016.01.035_ESCC_152	26873401:10.1053/j.gastro.2016.01.035_ESCC_152	Other	26873401:10.1053/j.gastro.2016.01.035	WES	N	Esophagogastric	ESCC	Unspecified	NA	Y	Unknown	234	223	367.5	N	0.264	N	40	0.207	NA
26873401:10.1053/j.gastro.2016.01.035_ESCC_153	26873401:10.1053/j.gastro.2016.01.035_ESCC_153	Other	26873401:10.1053/j.gastro.2016.01.035	WES	N	Esophagogastric	ESCC	Unspecified	NA	Y	Unknown	265	255	367.5	N	0.141	N	20	0.097	NA
26873401:10.1053/j.gastro.2016.01.035_ESCC_154	26873401:10.1053/j.gastro.2016.01.035_ESCC_154	Other	26873401:10.1053/j.gastro.2016.01.035	WES	N	Esophagogastric	ESCC	Unspecified	NA	Y	Unknown	132	126	367.5	N	0.385	N	30	0.3	NA
26873401:10.1053/j.gastro.2016.01.035_ESCC_156	26873401:10.1053/j.gastro.2016.01.035_ESCC_156	Other	26873401:10.1053/j.gastro.2016.01.035	WES	N	Esophagogastric	ESCC	Unspecified	NA	Y	Unknown	205	198	367.5	N	0.276	N	33	0.194	NA
26873401:10.1053/j.gastro.2016.01.035_ESCC_157	26873401:10.1053/j.gastro.2016.01.035_ESCC_157	Other	26873401:10.1053/j.gastro.2016.01.035	WES	N	Esophagogastric	ESCC	Unspecified	NA	Y	Unknown	392	384	367.5	Y	0.165	N	31	0.099	NA
26873401:10.1053/j.gastro.2016.01.035_ESCC_158	26873401:10.1053/j.gastro.2016.01.035_ESCC_158	Other	26873401:10.1053/j.gastro.2016.01.035	WES	N	Esophagogastric	ESCC	Unspecified	NA	Y	Unknown	483	458	367.5	Y	0.25	N	69	0.175	NA
26873401:10.1053/j.gastro.2016.01.035_ESCC_159	26873401:10.1053/j.gastro.2016.01.035_ESCC_159	Other	26873401:10.1053/j.gastro.2016.01.035	WES	N	Esophagogastric	ESCC	Unspecified	NA	Y	Unknown	238	220	367.5	N	0.27	N	34	0.188	NA
26873401:10.1053/j.gastro.2016.01.035_ESCC_160	26873401:10.1053/j.gastro.2016.01.035_ESCC_160	Other	26873401:10.1053/j.gastro.2016.01.035	WES	N	Esophagogastric	ESCC	Unspecified	NA	Y	Unknown	316	303	367.5	N	0.176	N	30	0.123	NA
26873401:10.1053/j.gastro.2016.01.035_ESCC_161	26873401:10.1053/j.gastro.2016.01.035_ESCC_161	Other	26873401:10.1053/j.gastro.2016.01.035	WES	N	Esophagogastric	ESCC	Unspecified	NA	Y	Unknown	239	218	367.5	N	0.214	N	30	0.147	NA
26873401:10.1053/j.gastro.2016.01.035_ESCC_162	26873401:10.1053/j.gastro.2016.01.035_ESCC_162	Other	26873401:10.1053/j.gastro.2016.01.035	WES	N	Esophagogastric	ESCC	Unspecified	NA	Y	Unknown	220	205	367.5	N	0.18	N	23	0.131	NA
26873401:10.1053/j.gastro.2016.01.035_ESCC_163	26873401:10.1053/j.gastro.2016.01.035_ESCC_163	Other	26873401:10.1053/j.gastro.2016.01.035	WES	N	Esophagogastric	ESCC	Unspecified	NA	Y	Unknown	148	140	367.5	N	0.203	N	16	0.138	NA
26873401:10.1053/j.gastro.2016.01.035_ESCC_164	26873401:10.1053/j.gastro.2016.01.035_ESCC_164	Other	26873401:10.1053/j.gastro.2016.01.035	WES	N	Esophagogastric	ESCC	Unspecified	NA	Y	Unknown	298	282	367.5	N	0.187	N	32	0.129	NA
26873401:10.1053/j.gastro.2016.01.035_ESCC_165	26873401:10.1053/j.gastro.2016.01.035_ESCC_165	Other	26873401:10.1053/j.gastro.2016.01.035	WES	N	Esophagogastric	ESCC	Unspecified	NA	Y	Unknown	157	151	367.5	N	0.291	N	24	0.211	NA
26873401:10.1053/j.gastro.2016.01.035_ESCC_167	26873401:10.1053/j.gastro.2016.01.035_ESCC_167	Other	26873401:10.1053/j.gastro.2016.01.035	WES	N	Esophagogastric	ESCC	Unspecified	NA	Y	Unknown	107	101	367.5	N	0.289	N	19	0.2	NA
26873401:10.1053/j.gastro.2016.01.035_ESCC_168	26873401:10.1053/j.gastro.2016.01.035_ESCC_168	Other	26873401:10.1053/j.gastro.2016.01.035	WES	N	Esophagogastric	ESCC	Unspecified	NA	Y	Unknown	180	178	367.5	N	0.209	N	21	0.159	NA
26873401:10.1053/j.gastro.2016.01.035_ESCC_169	26873401:10.1053/j.gastro.2016.01.035_ESCC_169	Other	26873401:10.1053/j.gastro.2016.01.035	WES	N	Esophagogastric	ESCC	Unspecified	NA	Y	Unknown	241	234	367.5	N	0.339	N	47	0.258	NA
26873401:10.1053/j.gastro.2016.01.035_ESCC_17	26873401:10.1053/j.gastro.2016.01.035_ESCC_17	Other	26873401:10.1053/j.gastro.2016.01.035	WES	N	Esophagogastric	ESCC	Unspecified	NA	Y	Unknown	150	144	367.5	N	0.259	N	20	0.19	NA
26873401:10.1053/j.gastro.2016.01.035_ESCC_170	26873401:10.1053/j.gastro.2016.01.035_ESCC_170	Other	26873401:10.1053/j.gastro.2016.01.035	WES	N	Esophagogastric	ESCC	Unspecified	NA	Y	Unknown	482	461	367.5	Y	0.093	N	21	0.051	NA
26873401:10.1053/j.gastro.2016.01.035_ESCC_18	26873401:10.1053/j.gastro.2016.01.035_ESCC_18	Other	26873401:10.1053/j.gastro.2016.01.035	WES	N	Esophagogastric	ESCC	Unspecified	NA	Y	Unknown	162	154	367.5	N	0.168	N	14	0.117	NA
26873401:10.1053/j.gastro.2016.01.035_ESCC_21	26873401:10.1053/j.gastro.2016.01.035_ESCC_21	Other	26873401:10.1053/j.gastro.2016.01.035	WES	N	Esophagogastric	ESCC	Unspecified	NA	Y	Unknown	157	150	367.5	N	0.114	N	10	0.084	NA
26873401:10.1053/j.gastro.2016.01.035_ESCC_22	26873401:10.1053/j.gastro.2016.01.035_ESCC_22	Other	26873401:10.1053/j.gastro.2016.01.035	WES	N	Esophagogastric	ESCC	Unspecified	NA	Y	Unknown	64	62	367.5	N	0.366	N	12	0.293	NA
26873401:10.1053/j.gastro.2016.01.035_ESCC_24	26873401:10.1053/j.gastro.2016.01.035_ESCC_24	Other	26873401:10.1053/j.gastro.2016.01.035	WES	N	Esophagogastric	ESCC	Unspecified	NA	Y	Unknown	127	121	367.5	N	0.29	N	23	0.217	NA
26873401:10.1053/j.gastro.2016.01.035_ESCC_25	26873401:10.1053/j.gastro.2016.01.035_ESCC_25	Other	26873401:10.1053/j.gastro.2016.01.035	WES	N	Esophagogastric	ESCC	Unspecified	NA	Y	Unknown	459	438	367.5	Y	0.145	N	30	0.077	NA
26873401:10.1053/j.gastro.2016.01.035_ESCC_26	26873401:10.1053/j.gastro.2016.01.035_ESCC_26	Other	26873401:10.1053/j.gastro.2016.01.035	WES	N	Esophagogastric	ESCC	Unspecified	NA	Y	Unknown	125	112	367.5	N	0.143	N	8	0.078	NA
26873401:10.1053/j.gastro.2016.01.035_ESCC_27	26873401:10.1053/j.gastro.2016.01.035_ESCC_27	Other	26873401:10.1053/j.gastro.2016.01.035	WES	N	Esophagogastric	ESCC	Unspecified	NA	Y	Unknown	123	115	367.5	N	0.153	N	10	0.103	NA
26873401:10.1053/j.gastro.2016.01.035_ESCC_28	26873401:10.1053/j.gastro.2016.01.035_ESCC_28	Other	26873401:10.1053/j.gastro.2016.01.035	WES	N	Esophagogastric	ESCC	Unspecified	NA	Y	Unknown	119	113	367.5	N	0.129	N	8	0.088	NA
26873401:10.1053/j.gastro.2016.01.035_ESCC_29	26873401:10.1053/j.gastro.2016.01.035_ESCC_29	Other	26873401:10.1053/j.gastro.2016.01.035	WES	N	Esophagogastric	ESCC	Unspecified	NA	Y	Unknown	193	184	367.5	N	0.17	N	14	0.097	NA
26873401:10.1053/j.gastro.2016.01.035_ESCC_3	26873401:10.1053/j.gastro.2016.01.035_ESCC_3	Other	26873401:10.1053/j.gastro.2016.01.035	WES	N	Esophagogastric	ESCC	Unspecified	NA	Y	Unknown	195	187	367.5	N	0.177	N	19	0.136	NA
26873401:10.1053/j.gastro.2016.01.035_ESCC_30	26873401:10.1053/j.gastro.2016.01.035_ESCC_30	Other	26873401:10.1053/j.gastro.2016.01.035	WES	N	Esophagogastric	ESCC	Unspecified	NA	Y	Unknown	134	129	367.5	N	0.302	N	22	0.239	NA
26873401:10.1053/j.gastro.2016.01.035_ESCC_31	26873401:10.1053/j.gastro.2016.01.035_ESCC_31	Other	26873401:10.1053/j.gastro.2016.01.035	WES	N	Esophagogastric	ESCC	Unspecified	NA	Y	Unknown	271	252	367.5	N	0.178	N	26	0.126	NA
26873401:10.1053/j.gastro.2016.01.035_ESCC_32	26873401:10.1053/j.gastro.2016.01.035_ESCC_32	Other	26873401:10.1053/j.gastro.2016.01.035	WES	N	Esophagogastric	ESCC	Unspecified	NA	Y	Unknown	226	211	367.5	N	0.249	N	32	0.161	NA
26873401:10.1053/j.gastro.2016.01.035_ESCC_33	26873401:10.1053/j.gastro.2016.01.035_ESCC_33	Other	26873401:10.1053/j.gastro.2016.01.035	WES	N	Esophagogastric	ESCC	Unspecified	NA	Y	Unknown	190	182	367.5	N	0.154	N	12	0.095	NA
26873401:10.1053/j.gastro.2016.01.035_ESCC_34	26873401:10.1053/j.gastro.2016.01.035_ESCC_34	Other	26873401:10.1053/j.gastro.2016.01.035	WES	N	Esophagogastric	ESCC	Unspecified	NA	Y	Unknown	146	142	367.5	N	0.071	N	5	0.04	NA
26873401:10.1053/j.gastro.2016.01.035_ESCC_35	26873401:10.1053/j.gastro.2016.01.035_ESCC_35	Other	26873401:10.1053/j.gastro.2016.01.035	WES	N	Esophagogastric	ESCC	Unspecified	NA	Y	Unknown	244	236	367.5	N	0.264	N	31	0.193	NA
26873401:10.1053/j.gastro.2016.01.035_ESCC_36	26873401:10.1053/j.gastro.2016.01.035_ESCC_36	Other	26873401:10.1053/j.gastro.2016.01.035	WES	N	Esophagogastric	ESCC	Unspecified	NA	Y	Unknown	140	130	367.5	N	0.297	N	25	0.227	NA
26873401:10.1053/j.gastro.2016.01.035_ESCC_37	26873401:10.1053/j.gastro.2016.01.035_ESCC_37	Other	26873401:10.1053/j.gastro.2016.01.035	WES	N	Esophagogastric	ESCC	Unspecified	NA	Y	Unknown	163	156	367.5	N	0.194	N	16	0.134	NA
26873401:10.1053/j.gastro.2016.01.035_ESCC_38	26873401:10.1053/j.gastro.2016.01.035_ESCC_38	Other	26873401:10.1053/j.gastro.2016.01.035	WES	N	Esophagogastric	ESCC	Unspecified	NA	Y	Unknown	195	185	367.5	N	0.139	N	15	0.097	NA
26873401:10.1053/j.gastro.2016.01.035_ESCC_39	26873401:10.1053/j.gastro.2016.01.035_ESCC_39	Other	26873401:10.1053/j.gastro.2016.01.035	WES	N	Esophagogastric	ESCC	Unspecified	NA	Y	Unknown	65	61	367.5	N	0.17	N	5	0.098	NA
26873401:10.1053/j.gastro.2016.01.035_ESCC_4	26873401:10.1053/j.gastro.2016.01.035_ESCC_4	Other	26873401:10.1053/j.gastro.2016.01.035	WES	N	Esophagogastric	ESCC	Unspecified	NA	Y	Unknown	357	341	367.5	N	0.229	N	47	0.165	NA
26873401:10.1053/j.gastro.2016.01.035_ESCC_40	26873401:10.1053/j.gastro.2016.01.035_ESCC_40	Other	26873401:10.1053/j.gastro.2016.01.035	WES	N	Esophagogastric	ESCC	Unspecified	NA	Y	Unknown	201	180	367.5	N	0.128	N	13	0.088	NA
26873401:10.1053/j.gastro.2016.01.035_ESCC_41	26873401:10.1053/j.gastro.2016.01.035_ESCC_41	Other	26873401:10.1053/j.gastro.2016.01.035	WES	N	Esophagogastric	ESCC	Unspecified	NA	Y	Unknown	156	148	367.5	N	0.157	N	12	0.12	NA
26873401:10.1053/j.gastro.2016.01.035_ESCC_42	26873401:10.1053/j.gastro.2016.01.035_ESCC_42	Other	26873401:10.1053/j.gastro.2016.01.035	WES	N	Esophagogastric	ESCC	Unspecified	NA	Y	Unknown	146	132	367.5	N	0.169	N	12	0.108	NA
26873401:10.1053/j.gastro.2016.01.035_ESCC_43	26873401:10.1053/j.gastro.2016.01.035_ESCC_43	Other	26873401:10.1053/j.gastro.2016.01.035	WES	N	Esophagogastric	ESCC	Unspecified	NA	Y	Unknown	130	127	367.5	N	0.175	N	11	0.117	NA
26873401:10.1053/j.gastro.2016.01.035_ESCC_44	26873401:10.1053/j.gastro.2016.01.035_ESCC_44	Other	26873401:10.1053/j.gastro.2016.01.035	WES	N	Esophagogastric	ESCC	Unspecified	NA	Y	Unknown	284	264	367.5	N	0.151	N	24	0.113	NA
26873401:10.1053/j.gastro.2016.01.035_ESCC_45	26873401:10.1053/j.gastro.2016.01.035_ESCC_45	Other	26873401:10.1053/j.gastro.2016.01.035	WES	N	Esophagogastric	ESCC	Unspecified	NA	Y	Unknown	240	229	367.5	N	0.177	N	24	0.134	NA
26873401:10.1053/j.gastro.2016.01.035_ESCC_46	26873401:10.1053/j.gastro.2016.01.035_ESCC_46	Other	26873401:10.1053/j.gastro.2016.01.035	WES	N	Esophagogastric	ESCC	Unspecified	NA	Y	Unknown	204	190	367.5	N	0.092	N	10	0.058	NA
26873401:10.1053/j.gastro.2016.01.035_ESCC_47	26873401:10.1053/j.gastro.2016.01.035_ESCC_47	Other	26873401:10.1053/j.gastro.2016.01.035	WES	N	Esophagogastric	ESCC	Unspecified	NA	Y	Unknown	148	133	367.5	N	0.203	N	19	0.15	NA
26873401:10.1053/j.gastro.2016.01.035_ESCC_5	26873401:10.1053/j.gastro.2016.01.035_ESCC_5	Other	26873401:10.1053/j.gastro.2016.01.035	WES	N	Esophagogastric	ESCC	Unspecified	NA	Y	Unknown	317	303	367.5	N	0.191	N	28	0.132	NA
26873401:10.1053/j.gastro.2016.01.035_ESCC_50	26873401:10.1053/j.gastro.2016.01.035_ESCC_50	Other	26873401:10.1053/j.gastro.2016.01.035	WES	N	Esophagogastric	ESCC	Unspecified	NA	Y	Unknown	164	139	367.5	N	0.277	N	25	0.214	NA
26873401:10.1053/j.gastro.2016.01.035_ESCC_51	26873401:10.1053/j.gastro.2016.01.035_ESCC_51	Other	26873401:10.1053/j.gastro.2016.01.035	WES	N	Esophagogastric	ESCC	Unspecified	NA	Y	Unknown	197	170	367.5	N	0.256	N	28	0.177	NA
26873401:10.1053/j.gastro.2016.01.035_ESCC_52	26873401:10.1053/j.gastro.2016.01.035_ESCC_52	Other	26873401:10.1053/j.gastro.2016.01.035	WES	N	Esophagogastric	ESCC	Unspecified	NA	Y	Unknown	115	108	367.5	N	0.229	N	14	0.161	NA
26873401:10.1053/j.gastro.2016.01.035_ESCC_53	26873401:10.1053/j.gastro.2016.01.035_ESCC_53	Other	26873401:10.1053/j.gastro.2016.01.035	WES	N	Esophagogastric	ESCC	Unspecified	NA	Y	Unknown	185	179	367.5	N	0.25	N	27	0.196	NA
26873401:10.1053/j.gastro.2016.01.035_ESCC_54	26873401:10.1053/j.gastro.2016.01.035_ESCC_54	Other	26873401:10.1053/j.gastro.2016.01.035	WES	N	Esophagogastric	ESCC	Unspecified	NA	Y	Unknown	234	218	367.5	N	0.131	N	17	0.089	NA
26873401:10.1053/j.gastro.2016.01.035_ESCC_55	26873401:10.1053/j.gastro.2016.01.035_ESCC_55	Other	26873401:10.1053/j.gastro.2016.01.035	WES	N	Esophagogastric	ESCC	Unspecified	NA	Y	Unknown	525	514	367.5	Y	0.137	N	37	0.086	NA
26873401:10.1053/j.gastro.2016.01.035_ESCC_56	26873401:10.1053/j.gastro.2016.01.035_ESCC_56	Other	26873401:10.1053/j.gastro.2016.01.035	WES	N	Esophagogastric	ESCC	Unspecified	NA	Y	Unknown	149	114	367.5	N	0.356	N	25	0.294	NA
26873401:10.1053/j.gastro.2016.01.035_ESCC_57	26873401:10.1053/j.gastro.2016.01.035_ESCC_57	Other	26873401:10.1053/j.gastro.2016.01.035	WES	N	Esophagogastric	ESCC	Unspecified	NA	Y	Unknown	237	227	367.5	N	0.161	N	25	0.126	NA
26873401:10.1053/j.gastro.2016.01.035_ESCC_58	26873401:10.1053/j.gastro.2016.01.035_ESCC_58	Other	26873401:10.1053/j.gastro.2016.01.035	WES	N	Esophagogastric	ESCC	Unspecified	NA	Y	Unknown	168	152	367.5	N	0.206	N	20	0.145	NA
26873401:10.1053/j.gastro.2016.01.035_ESCC_6	26873401:10.1053/j.gastro.2016.01.035_ESCC_6	Other	26873401:10.1053/j.gastro.2016.01.035	WES	N	Esophagogastric	ESCC	Unspecified	NA	Y	Unknown	113	111	367.5	N	0.366	N	23	0.28	NA
26873401:10.1053/j.gastro.2016.01.035_ESCC_60	26873401:10.1053/j.gastro.2016.01.035_ESCC_60	Other	26873401:10.1053/j.gastro.2016.01.035	WES	N	Esophagogastric	ESCC	Unspecified	NA	Y	Unknown	159	142	367.5	N	0.156	N	14	0.115	NA
26873401:10.1053/j.gastro.2016.01.035_ESCC_61	26873401:10.1053/j.gastro.2016.01.035_ESCC_61	Other	26873401:10.1053/j.gastro.2016.01.035	WES	N	Esophagogastric	ESCC	Unspecified	NA	Y	Unknown	150	140	367.5	N	0.094	N	8	0.07	NA
26873401:10.1053/j.gastro.2016.01.035_ESCC_62	26873401:10.1053/j.gastro.2016.01.035_ESCC_62	Other	26873401:10.1053/j.gastro.2016.01.035	WES	N	Esophagogastric	ESCC	Unspecified	NA	Y	Unknown	320	313	367.5	N	0.139	N	21	0.092	NA
26873401:10.1053/j.gastro.2016.01.035_ESCC_63	26873401:10.1053/j.gastro.2016.01.035_ESCC_63	Other	26873401:10.1053/j.gastro.2016.01.035	WES	N	Esophagogastric	ESCC	Unspecified	NA	Y	Unknown	170	160	367.5	N	0.197	N	20	0.144	NA
26873401:10.1053/j.gastro.2016.01.035_ESCC_64	26873401:10.1053/j.gastro.2016.01.035_ESCC_64	Other	26873401:10.1053/j.gastro.2016.01.035	WES	N	Esophagogastric	ESCC	Unspecified	NA	Y	Unknown	99	96	367.5	N	0.338	N	21	0.273	NA
26873401:10.1053/j.gastro.2016.01.035_ESCC_65	26873401:10.1053/j.gastro.2016.01.035_ESCC_65	Other	26873401:10.1053/j.gastro.2016.01.035	WES	N	Esophagogastric	ESCC	Unspecified	NA	Y	Unknown	178	173	367.5	N	0.175	N	14	0.13	NA
26873401:10.1053/j.gastro.2016.01.035_ESCC_66	26873401:10.1053/j.gastro.2016.01.035_ESCC_66	Other	26873401:10.1053/j.gastro.2016.01.035	WES	N	Esophagogastric	ESCC	Unspecified	NA	Y	Unknown	103	98	367.5	N	0.158	N	9	0.12	NA
26873401:10.1053/j.gastro.2016.01.035_ESCC_68	26873401:10.1053/j.gastro.2016.01.035_ESCC_68	Other	26873401:10.1053/j.gastro.2016.01.035	WES	N	Esophagogastric	ESCC	Unspecified	NA	Y	Unknown	350	341	367.5	N	0.185	N	35	0.123	NA
26873401:10.1053/j.gastro.2016.01.035_ESCC_71	26873401:10.1053/j.gastro.2016.01.035_ESCC_71	Other	26873401:10.1053/j.gastro.2016.01.035	WES	N	Esophagogastric	ESCC	Unspecified	NA	Y	Unknown	116	106	367.5	N	0.265	N	20	0.206	NA
26873401:10.1053/j.gastro.2016.01.035_ESCC_72	26873401:10.1053/j.gastro.2016.01.035_ESCC_72	Other	26873401:10.1053/j.gastro.2016.01.035	WES	N	Esophagogastric	ESCC	Unspecified	NA	Y	Unknown	234	225	367.5	N	0.211	N	26	0.166	NA
26873401:10.1053/j.gastro.2016.01.035_ESCC_73	26873401:10.1053/j.gastro.2016.01.035_ESCC_73	Other	26873401:10.1053/j.gastro.2016.01.035	WES	N	Esophagogastric	ESCC	Unspecified	NA	Y	Unknown	209	198	367.5	N	0.145	N	18	0.105	NA
26873401:10.1053/j.gastro.2016.01.035_ESCC_74	26873401:10.1053/j.gastro.2016.01.035_ESCC_74	Other	26873401:10.1053/j.gastro.2016.01.035	WES	N	Esophagogastric	ESCC	Unspecified	NA	Y	Unknown	220	207	367.5	N	0.29	N	37	0.222	NA
26873401:10.1053/j.gastro.2016.01.035_ESCC_75	26873401:10.1053/j.gastro.2016.01.035_ESCC_75	Other	26873401:10.1053/j.gastro.2016.01.035	WES	N	Esophagogastric	ESCC	Unspecified	NA	Y	Unknown	150	140	367.5	N	0.171	N	13	0.117	NA
26873401:10.1053/j.gastro.2016.01.035_ESCC_76	26873401:10.1053/j.gastro.2016.01.035_ESCC_76	Other	26873401:10.1053/j.gastro.2016.01.035	WES	N	Esophagogastric	ESCC	Unspecified	NA	Y	Unknown	311	291	367.5	N	0.147	N	24	0.092	NA
26873401:10.1053/j.gastro.2016.01.035_ESCC_77	26873401:10.1053/j.gastro.2016.01.035_ESCC_77	Other	26873401:10.1053/j.gastro.2016.01.035	WES	N	Esophagogastric	ESCC	Unspecified	NA	Y	Unknown	138	133	367.5	N	0.24	N	20	0.2	NA
26873401:10.1053/j.gastro.2016.01.035_ESCC_78	26873401:10.1053/j.gastro.2016.01.035_ESCC_78	Other	26873401:10.1053/j.gastro.2016.01.035	WES	N	Esophagogastric	ESCC	Unspecified	NA	Y	Unknown	138	132	367.5	N	0.154	N	10	0.111	NA
26873401:10.1053/j.gastro.2016.01.035_ESCC_79	26873401:10.1053/j.gastro.2016.01.035_ESCC_79	Other	26873401:10.1053/j.gastro.2016.01.035	WES	N	Esophagogastric	ESCC	Unspecified	NA	Y	Unknown	155	145	367.5	N	0.323	N	29	0.234	NA
26873401:10.1053/j.gastro.2016.01.035_ESCC_8	26873401:10.1053/j.gastro.2016.01.035_ESCC_8	Other	26873401:10.1053/j.gastro.2016.01.035	WES	N	Esophagogastric	ESCC	Unspecified	NA	Y	Unknown	162	157	367.5	N	0.168	N	17	0.134	NA
26873401:10.1053/j.gastro.2016.01.035_ESCC_80	26873401:10.1053/j.gastro.2016.01.035_ESCC_80	Other	26873401:10.1053/j.gastro.2016.01.035	WES	N	Esophagogastric	ESCC	Unspecified	NA	Y	Unknown	169	130	367.5	N	0.211	N	19	0.16	NA
26873401:10.1053/j.gastro.2016.01.035_ESCC_81	26873401:10.1053/j.gastro.2016.01.035_ESCC_81	Other	26873401:10.1053/j.gastro.2016.01.035	WES	N	Esophagogastric	ESCC	Unspecified	NA	Y	Unknown	170	165	367.5	N	0.287	N	25	0.221	NA
26873401:10.1053/j.gastro.2016.01.035_ESCC_82	26873401:10.1053/j.gastro.2016.01.035_ESCC_82	Other	26873401:10.1053/j.gastro.2016.01.035	WES	N	Esophagogastric	ESCC	Unspecified	NA	Y	Unknown	227	212	367.5	N	0.246	N	36	0.193	NA
26873401:10.1053/j.gastro.2016.01.035_ESCC_83	26873401:10.1053/j.gastro.2016.01.035_ESCC_83	Other	26873401:10.1053/j.gastro.2016.01.035	WES	N	Esophagogastric	ESCC	Unspecified	NA	Y	Unknown	127	118	367.5	N	0.184	N	11	0.107	NA
26873401:10.1053/j.gastro.2016.01.035_ESCC_84	26873401:10.1053/j.gastro.2016.01.035_ESCC_84	Other	26873401:10.1053/j.gastro.2016.01.035	WES	N	Esophagogastric	ESCC	Unspecified	NA	Y	Unknown	145	136	367.5	N	0.153	N	12	0.112	NA
26873401:10.1053/j.gastro.2016.01.035_ESCC_86	26873401:10.1053/j.gastro.2016.01.035_ESCC_86	Other	26873401:10.1053/j.gastro.2016.01.035	WES	N	Esophagogastric	ESCC	Unspecified	NA	Y	Unknown	149	144	367.5	N	0.173	N	14	0.13	NA
26873401:10.1053/j.gastro.2016.01.035_ESCC_87	26873401:10.1053/j.gastro.2016.01.035_ESCC_87	Other	26873401:10.1053/j.gastro.2016.01.035	WES	N	Esophagogastric	ESCC	Unspecified	NA	Y	Unknown	108	103	367.5	N	0.176	N	12	0.133	NA
26873401:10.1053/j.gastro.2016.01.035_ESCC_9	26873401:10.1053/j.gastro.2016.01.035_ESCC_9	Other	26873401:10.1053/j.gastro.2016.01.035	WES	N	Esophagogastric	ESCC	Unspecified	NA	Y	Unknown	148	139	367.5	N	0.142	N	14	0.116	NA
26873401:10.1053/j.gastro.2016.01.035_ESCC_91	26873401:10.1053/j.gastro.2016.01.035_ESCC_91	Other	26873401:10.1053/j.gastro.2016.01.035	WES	N	Esophagogastric	ESCC	Unspecified	NA	Y	Unknown	243	230	367.5	N	0.292	N	42	0.23	NA
26873401:10.1053/j.gastro.2016.01.035_ESCC_92	26873401:10.1053/j.gastro.2016.01.035_ESCC_92	Other	26873401:10.1053/j.gastro.2016.01.035	WES	N	Esophagogastric	ESCC	Unspecified	NA	Y	Unknown	177	162	367.5	N	0.336	N	36	0.248	NA
26873401:10.1053/j.gastro.2016.01.035_ESCC_93	26873401:10.1053/j.gastro.2016.01.035_ESCC_93	Other	26873401:10.1053/j.gastro.2016.01.035	WES	N	Esophagogastric	ESCC	Unspecified	NA	Y	Unknown	164	155	367.5	N	0.292	N	26	0.22	NA
26873401:10.1053/j.gastro.2016.01.035_ESCC_94	26873401:10.1053/j.gastro.2016.01.035_ESCC_94	Other	26873401:10.1053/j.gastro.2016.01.035	WES	N	Esophagogastric	ESCC	Unspecified	NA	Y	Unknown	141	133	367.5	N	0.216	N	18	0.158	NA
26873401:10.1053/j.gastro.2016.01.035_ESCC_95	26873401:10.1053/j.gastro.2016.01.035_ESCC_95	Other	26873401:10.1053/j.gastro.2016.01.035	WES	N	Esophagogastric	ESCC	Unspecified	NA	Y	Unknown	111	100	367.5	N	0.289	N	21	0.226	NA
26873401:10.1053/j.gastro.2016.01.035_ESCC_96	26873401:10.1053/j.gastro.2016.01.035_ESCC_96	Other	26873401:10.1053/j.gastro.2016.01.035	WES	N	Esophagogastric	ESCC	Unspecified	NA	Y	Unknown	222	176	367.5	N	0.162	N	20	0.112	NA
26873401:10.1053/j.gastro.2016.01.035_ESCC_99	26873401:10.1053/j.gastro.2016.01.035_ESCC_99	Other	26873401:10.1053/j.gastro.2016.01.035	WES	N	Esophagogastric	ESCC	Unspecified	NA	Y	Unknown	77	74	367.5	N	0.225	N	12	0.171	NA
27334989:10.1186/s13058-016-0727-z_TK04_DCIS1	27334989:10.1186/s13058-016-0727-z_TK04_DCIS1	Other	27334989:10.1186/s13058-016-0727-z	WES	N	Breast	BRCA	Unspecified	NA	Y	Unknown	835	791	82.75	Y	0.274	N	134	0.2	NA
27334989:10.1186/s13058-016-0727-z_TK04_DCIS2	27334989:10.1186/s13058-016-0727-z_TK04_DCIS2	Other	27334989:10.1186/s13058-016-0727-z	WES	N	Breast	BRCA	Unspecified	NA	Y	Unknown	32	30	82.75	N	0.368	N	5	0.263	NA
27334989:10.1186/s13058-016-0727-z_TK04_LCIS1	27334989:10.1186/s13058-016-0727-z_TK04_LCIS1	Other	27334989:10.1186/s13058-016-0727-z	WES	N	Breast	BRCA	Unspecified	NA	Y	Unknown	59	54	82.75	N	0.244	N	8	0.205	NA
27334989:10.1186/s13058-016-0727-z_TK04_LCIS2	27334989:10.1186/s13058-016-0727-z_TK04_LCIS2	Other	27334989:10.1186/s13058-016-0727-z	WES	N	Breast	BRCA	Unspecified	NA	Y	Unknown	34	31	82.75	N	0.36	N	7	0.304	NA
27334989:10.1186/s13058-016-0727-z_TK06_DCIS	27334989:10.1186/s13058-016-0727-z_TK06_DCIS	Other	27334989:10.1186/s13058-016-0727-z	WES	N	Breast	BRCA	Unspecified	NA	Y	Unknown	83	77	82.75	Y	0.348	N	17	0.258	NA
27334989:10.1186/s13058-016-0727-z_TK06_LCIS	27334989:10.1186/s13058-016-0727-z_TK06_LCIS	Other	27334989:10.1186/s13058-016-0727-z	WES	N	Breast	BRCA	Unspecified	NA	Y	Unknown	54	48	82.75	N	0.375	N	12	0.3	NA
27334989:10.1186/s13058-016-0727-z_TK08_LCIS1	27334989:10.1186/s13058-016-0727-z_TK08_LCIS1	Other	27334989:10.1186/s13058-016-0727-z	WES	N	Breast	BRCA	Unspecified	NA	Y	Unknown	43	39	82.75	N	0.5	N	12	0.429	NA
27334989:10.1186/s13058-016-0727-z_TK08_LCIS2	27334989:10.1186/s13058-016-0727-z_TK08_LCIS2	Other	27334989:10.1186/s13058-016-0727-z	WES	N	Breast	BRCA	Unspecified	NA	Y	Unknown	27	26	82.75	N	0.25	N	4	0.2	NA
27334989:10.1186/s13058-016-0727-z_TK13_ILC	27334989:10.1186/s13058-016-0727-z_TK13_ILC	Other	27334989:10.1186/s13058-016-0727-z	WES	N	Breast	BRCA	Unspecified	NA	Y	Unknown	62	60	82.75	N	0.362	N	12	0.261	NA
27334989:10.1186/s13058-016-0727-z_TK13_LCIS1	27334989:10.1186/s13058-016-0727-z_TK13_LCIS1	Other	27334989:10.1186/s13058-016-0727-z	WES	N	Breast	BRCA	Unspecified	NA	Y	Unknown	3855	3686	82.75	Y	0.278	N	677	0.209	NA
27334989:10.1186/s13058-016-0727-z_TK16_DCIS	27334989:10.1186/s13058-016-0727-z_TK16_DCIS	Other	27334989:10.1186/s13058-016-0727-z	WES	N	Breast	BRCA	Unspecified	NA	Y	Unknown	70	65	82.75	N	0.38	N	15	0.3	NA
27334989:10.1186/s13058-016-0727-z_TK16_LCIS	27334989:10.1186/s13058-016-0727-z_TK16_LCIS	Other	27334989:10.1186/s13058-016-0727-z	WES	N	Breast	BRCA	Unspecified	NA	Y	Unknown	112	103	82.75	Y	0.245	N	18	0.194	NA
27334989:10.1186/s13058-016-0727-z_TK17_LCIS1	27334989:10.1186/s13058-016-0727-z_TK17_LCIS1	Other	27334989:10.1186/s13058-016-0727-z	WES	N	Breast	BRCA	Unspecified	NA	Y	Unknown	36	33	82.75	N	0.269	N	6	0.231	NA
27334989:10.1186/s13058-016-0727-z_TK17_LCIS2	27334989:10.1186/s13058-016-0727-z_TK17_LCIS2	Other	27334989:10.1186/s13058-016-0727-z	WES	N	Breast	BRCA	Unspecified	NA	Y	Unknown	40	39	82.75	N	0.375	N	8	0.333	NA
27334989:10.1186/s13058-016-0727-z_TK19_LCIS1	27334989:10.1186/s13058-016-0727-z_TK19_LCIS1	Other	27334989:10.1186/s13058-016-0727-z	WES	N	Breast	BRCA	Unspecified	NA	Y	Unknown	26	26	82.75	N	0.25	N	3	0.158	NA
27334989:10.1186/s13058-016-0727-z_TK19_LCIS2	27334989:10.1186/s13058-016-0727-z_TK19_LCIS2	Other	27334989:10.1186/s13058-016-0727-z	WES	N	Breast	BRCA	Unspecified	NA	Y	Unknown	229	201	82.75	Y	0.188	N	26	0.144	NA
27334989:10.1186/s13058-016-0727-z_TK24_ILC	27334989:10.1186/s13058-016-0727-z_TK24_ILC	Other	27334989:10.1186/s13058-016-0727-z	WES	N	Breast	BRCA	Unspecified	NA	Y	Unknown	40	36	82.75	N	0.387	N	9	0.29	NA
27334989:10.1186/s13058-016-0727-z_TK24_LCIS1	27334989:10.1186/s13058-016-0727-z_TK24_LCIS1	Other	27334989:10.1186/s13058-016-0727-z	WES	N	Breast	BRCA	Unspecified	NA	Y	Unknown	49	46	82.75	N	0.367	N	8	0.267	NA
27334989:10.1186/s13058-016-0727-z_TK24_LCIS2	27334989:10.1186/s13058-016-0727-z_TK24_LCIS2	Other	27334989:10.1186/s13058-016-0727-z	WES	N	Breast	BRCA	Unspecified	NA	Y	Unknown	37	34	82.75	N	0.36	N	7	0.28	NA
27334989:10.1186/s13058-016-0727-z_TK26_DCIS	27334989:10.1186/s13058-016-0727-z_TK26_DCIS	Other	27334989:10.1186/s13058-016-0727-z	WES	N	Breast	BRCA	Unspecified	NA	Y	Unknown	36	36	82.75	N	0.321	N	7	0.259	NA
27334989:10.1186/s13058-016-0727-z_TK26_IDC	27334989:10.1186/s13058-016-0727-z_TK26_IDC	Other	27334989:10.1186/s13058-016-0727-z	WES	N	Breast	BRCA	Unspecified	NA	Y	Unknown	34	32	82.75	N	0.321	N	6	0.222	NA
27334989:10.1186/s13058-016-0727-z_TK26_LCIS	27334989:10.1186/s13058-016-0727-z_TK26_LCIS	Other	27334989:10.1186/s13058-016-0727-z	WES	N	Breast	BRCA	Unspecified	NA	Y	Unknown	34	34	82.75	N	0.52	N	10	0.4	NA
27334989:10.1186/s13058-016-0727-z_TK33_ILC	27334989:10.1186/s13058-016-0727-z_TK33_ILC	Other	27334989:10.1186/s13058-016-0727-z	WES	N	Breast	BRCA	Unspecified	NA	Y	Unknown	1225	1172	82.75	Y	0.228	N	173	0.173	NA
27334989:10.1186/s13058-016-0727-z_TK38_ILC	27334989:10.1186/s13058-016-0727-z_TK38_ILC	Other	27334989:10.1186/s13058-016-0727-z	WES	N	Breast	BRCA	Unspecified	NA	Y	Unknown	744	721	82.75	Y	0.146	N	43	0.071	NA
27334989:10.1186/s13058-016-0727-z_TK38_LCIS2	27334989:10.1186/s13058-016-0727-z_TK38_LCIS2	Other	27334989:10.1186/s13058-016-0727-z	WES	N	Breast	BRCA	Unspecified	NA	Y	Unknown	647	616	82.75	Y	0.14	N	31	0.06	NA
27334989:10.1186/s13058-016-0727-z_TK42_ILC	27334989:10.1186/s13058-016-0727-z_TK42_ILC	Other	27334989:10.1186/s13058-016-0727-z	WES	N	Breast	BRCA	Unspecified	NA	Y	Unknown	159	154	82.75	Y	0.176	N	10	0.099	NA
27334989:10.1186/s13058-016-0727-z_TK46_ILC	27334989:10.1186/s13058-016-0727-z_TK46_ILC	Other	27334989:10.1186/s13058-016-0727-z	WES	N	Breast	BRCA	Unspecified	NA	Y	Unknown	19	19	82.75	N	0.385	N	4	0.333	NA
27334989:10.1186/s13058-016-0727-z_TK46_LCIS	27334989:10.1186/s13058-016-0727-z_TK46_LCIS	Other	27334989:10.1186/s13058-016-0727-z	WES	N	Breast	BRCA	Unspecified	NA	Y	Unknown	73	61	82.75	N	0.452	N	15	0.357	NA
27334989:10.1186/s13058-016-0727-z_TK46_LCIS3	27334989:10.1186/s13058-016-0727-z_TK46_LCIS3	Other	27334989:10.1186/s13058-016-0727-z	WES	N	Breast	BRCA	Unspecified	NA	Y	Unknown	46	45	82.75	N	0.212	N	5	0.152	NA
27334989:10.1186/s13058-016-0727-z_TK47_DCIS	27334989:10.1186/s13058-016-0727-z_TK47_DCIS	Other	27334989:10.1186/s13058-016-0727-z	WES	N	Breast	BRCA	Unspecified	NA	Y	Unknown	23	22	82.75	N	0.2	N	0	0	NA
27334989:10.1186/s13058-016-0727-z_TK47_IDC	27334989:10.1186/s13058-016-0727-z_TK47_IDC	Other	27334989:10.1186/s13058-016-0727-z	WES	N	Breast	BRCA	Unspecified	NA	Y	Unknown	40	38	82.75	N	0.28	N	5	0.2	NA
27334989:10.1186/s13058-016-0727-z_TK47_ILC	27334989:10.1186/s13058-016-0727-z_TK47_ILC	Other	27334989:10.1186/s13058-016-0727-z	WES	N	Breast	BRCA	Unspecified	NA	Y	Unknown	26	26	82.75	N	0.4	N	6	0.3	NA
27334989:10.1186/s13058-016-0727-z_TK47_LCIS1	27334989:10.1186/s13058-016-0727-z_TK47_LCIS1	Other	27334989:10.1186/s13058-016-0727-z	WES	N	Breast	BRCA	Unspecified	NA	Y	Unknown	36	36	82.75	N	0.222	N	4	0.148	NA
27334989:10.1186/s13058-016-0727-z_TK47_LCIS2	27334989:10.1186/s13058-016-0727-z_TK47_LCIS2	Other	27334989:10.1186/s13058-016-0727-z	WES	N	Breast	BRCA	Unspecified	NA	Y	Unknown	34	33	82.75	N	0.294	N	3	0.176	NA
27334989:10.1186/s13058-016-0727-z_TK48_ILC	27334989:10.1186/s13058-016-0727-z_TK48_ILC	Other	27334989:10.1186/s13058-016-0727-z	WES	N	Breast	BRCA	Unspecified	NA	Y	Unknown	51	51	82.75	N	0.143	N	3	0.086	NA
27334989:10.1186/s13058-016-0727-z_TK48_LCIS1	27334989:10.1186/s13058-016-0727-z_TK48_LCIS1	Other	27334989:10.1186/s13058-016-0727-z	WES	N	Breast	BRCA	Unspecified	NA	Y	Unknown	45	44	82.75	N	0.258	N	6	0.194	NA
27334989:10.1186/s13058-016-0727-z_TK48_LCIS2	27334989:10.1186/s13058-016-0727-z_TK48_LCIS2	Other	27334989:10.1186/s13058-016-0727-z	WES	N	Breast	BRCA	Unspecified	NA	Y	Unknown	23	22	82.75	N	0.409	N	7	0.318	NA
27334989:10.1186/s13058-016-0727-z_TK52_LCIS	27334989:10.1186/s13058-016-0727-z_TK52_LCIS	Other	27334989:10.1186/s13058-016-0727-z	WES	N	Breast	BRCA	Unspecified	NA	Y	Unknown	31	26	82.75	N	0.167	N	0	0	NA
27334989:10.1186/s13058-016-0727-z_TK52_LCIS2	27334989:10.1186/s13058-016-0727-z_TK52_LCIS2	Other	27334989:10.1186/s13058-016-0727-z	WES	N	Breast	BRCA	Unspecified	NA	Y	Unknown	38	37	82.75	N	0.242	N	6	0.182	NA
27334989:10.1186/s13058-016-0727-z_TK53_IDC2	27334989:10.1186/s13058-016-0727-z_TK53_IDC2	Other	27334989:10.1186/s13058-016-0727-z	WES	N	Breast	BRCA	Unspecified	NA	Y	Unknown	29	26	82.75	N	0.45	N	7	0.35	NA
27334989:10.1186/s13058-016-0727-z_TK53_LCIS1	27334989:10.1186/s13058-016-0727-z_TK53_LCIS1	Other	27334989:10.1186/s13058-016-0727-z	WES	N	Breast	BRCA	Unspecified	NA	Y	Unknown	29	29	82.75	N	0.1	N	0	0	NA
27334989:10.1186/s13058-016-0727-z_TK53_LCIS2	27334989:10.1186/s13058-016-0727-z_TK53_LCIS2	Other	27334989:10.1186/s13058-016-0727-z	WES	N	Breast	BRCA	Unspecified	NA	Y	Unknown	19	19	82.75	N	0.438	N	5	0.333	NA
27334989:10.1186/s13058-016-0727-z_TK55_ILC	27334989:10.1186/s13058-016-0727-z_TK55_ILC	Other	27334989:10.1186/s13058-016-0727-z	WES	N	Breast	BRCA	Unspecified	NA	Y	Unknown	50	50	82.75	N	0.333	N	7	0.212	NA
27334989:10.1186/s13058-016-0727-z_TK55_LCIS	27334989:10.1186/s13058-016-0727-z_TK55_LCIS	Other	27334989:10.1186/s13058-016-0727-z	WES	N	Breast	BRCA	Unspecified	NA	Y	Unknown	49	47	82.75	N	0.367	N	8	0.267	NA
27334989:10.1186/s13058-016-0727-z_TK59_DCIS	27334989:10.1186/s13058-016-0727-z_TK59_DCIS	Other	27334989:10.1186/s13058-016-0727-z	WES	N	Breast	BRCA	Unspecified	NA	Y	Unknown	43	43	82.75	N	0.231	N	4	0.16	NA
27334989:10.1186/s13058-016-0727-z_TK59_LCIS	27334989:10.1186/s13058-016-0727-z_TK59_LCIS	Other	27334989:10.1186/s13058-016-0727-z	WES	N	Breast	BRCA	Unspecified	NA	Y	Unknown	34	33	82.75	N	0.222	N	4	0.16	NA
27334989:10.1186/s13058-016-0727-z_TK59_LCIS2	27334989:10.1186/s13058-016-0727-z_TK59_LCIS2	Other	27334989:10.1186/s13058-016-0727-z	WES	N	Breast	BRCA	Unspecified	NA	Y	Unknown	30	26	82.75	N	0.13	N	2	0.095	NA
27334989:10.1186/s13058-016-0727-z_TK68_DCIS	27334989:10.1186/s13058-016-0727-z_TK68_DCIS	Other	27334989:10.1186/s13058-016-0727-z	WES	N	Breast	BRCA	Unspecified	NA	Y	Unknown	41	41	82.75	N	0.379	N	8	0.276	NA
27334989:10.1186/s13058-016-0727-z_TK68_ILC	27334989:10.1186/s13058-016-0727-z_TK68_ILC	Other	27334989:10.1186/s13058-016-0727-z	WES	N	Breast	BRCA	Unspecified	NA	Y	Unknown	40	37	82.75	N	0.63	N	13	0.481	NA
27334989:10.1186/s13058-016-0727-z_TK68_LCIS1	27334989:10.1186/s13058-016-0727-z_TK68_LCIS1	Other	27334989:10.1186/s13058-016-0727-z	WES	N	Breast	BRCA	Unspecified	NA	Y	Unknown	62	60	82.75	N	0.462	N	14	0.359	NA
27334989:10.1186/s13058-016-0727-z_TK69_ILC	27334989:10.1186/s13058-016-0727-z_TK69_ILC	Other	27334989:10.1186/s13058-016-0727-z	WES	N	Breast	BRCA	Unspecified	NA	Y	Unknown	37	37	82.75	N	0.414	N	10	0.345	NA
27334989:10.1186/s13058-016-0727-z_TK69_LCIS	27334989:10.1186/s13058-016-0727-z_TK69_LCIS	Other	27334989:10.1186/s13058-016-0727-z	WES	N	Breast	BRCA	Unspecified	NA	Y	Unknown	66	64	82.75	N	0.327	N	12	0.235	NA
27334989:10.1186/s13058-016-0727-z_TK73_ILC	27334989:10.1186/s13058-016-0727-z_TK73_ILC	Other	27334989:10.1186/s13058-016-0727-z	WES	N	Breast	BRCA	Unspecified	NA	Y	Unknown	63	63	82.75	N	0.351	N	10	0.27	NA
27334989:10.1186/s13058-016-0727-z_TK73_LCIS1	27334989:10.1186/s13058-016-0727-z_TK73_LCIS1	Other	27334989:10.1186/s13058-016-0727-z	WES	N	Breast	BRCA	Unspecified	NA	Y	Unknown	26	26	82.75	N	0.44	N	9	0.36	NA
27334989:10.1186/s13058-016-0727-z_TK73_LCIS3	27334989:10.1186/s13058-016-0727-z_TK73_LCIS3	Other	27334989:10.1186/s13058-016-0727-z	WES	N	Breast	BRCA	Unspecified	NA	Y	Unknown	18	17	82.75	N	0.4	N	3	0.333	NA
27334989:10.1186/s13058-016-0727-z_TK73_LCIS4	27334989:10.1186/s13058-016-0727-z_TK73_LCIS4	Other	27334989:10.1186/s13058-016-0727-z	WES	N	Breast	BRCA	Unspecified	NA	Y	Unknown	14	14	82.75	N	0.25	N	2	0.167	NA
27334989:10.1186/s13058-016-0727-z_TK74_IDC	27334989:10.1186/s13058-016-0727-z_TK74_IDC	Other	27334989:10.1186/s13058-016-0727-z	WES	N	Breast	BRCA	Unspecified	NA	Y	Unknown	47	45	82.75	N	0.367	N	8	0.267	NA
27334989:10.1186/s13058-016-0727-z_TK74_LCIS1	27334989:10.1186/s13058-016-0727-z_TK74_LCIS1	Other	27334989:10.1186/s13058-016-0727-z	WES	N	Breast	BRCA	Unspecified	NA	Y	Unknown	43	41	82.75	N	0.412	N	11	0.333	NA
27334989:10.1186/s13058-016-0727-z_TK74_LCIS2	27334989:10.1186/s13058-016-0727-z_TK74_LCIS2	Other	27334989:10.1186/s13058-016-0727-z	WES	N	Breast	BRCA	Unspecified	NA	Y	Unknown	49	38	82.75	N	0.167	N	4	0.111	NA
27334989:10.1186/s13058-016-0727-z_TK74_LCIS4	27334989:10.1186/s13058-016-0727-z_TK74_LCIS4	Other	27334989:10.1186/s13058-016-0727-z	WES	N	Breast	BRCA	Unspecified	NA	Y	Unknown	48	47	82.75	N	0.368	N	10	0.27	NA
27334989:10.1186/s13058-016-0727-z_TK74_LCIS5	27334989:10.1186/s13058-016-0727-z_TK74_LCIS5	Other	27334989:10.1186/s13058-016-0727-z	WES	N	Breast	BRCA	Unspecified	NA	Y	Unknown	52	49	82.75	N	0.357	N	11	0.268	NA
27334989:10.1186/s13058-016-0727-z_TK75_DCIS	27334989:10.1186/s13058-016-0727-z_TK75_DCIS	Other	27334989:10.1186/s13058-016-0727-z	WES	N	Breast	BRCA	Unspecified	NA	Y	Unknown	44	41	82.75	N	0.5	N	13	0.382	NA
27334989:10.1186/s13058-016-0727-z_TK75_IDC	27334989:10.1186/s13058-016-0727-z_TK75_IDC	Other	27334989:10.1186/s13058-016-0727-z	WES	N	Breast	BRCA	Unspecified	NA	Y	Unknown	33	29	82.75	N	0.28	N	5	0.2	NA
27334989:10.1186/s13058-016-0727-z_TK75_ILC	27334989:10.1186/s13058-016-0727-z_TK75_ILC	Other	27334989:10.1186/s13058-016-0727-z	WES	N	Breast	BRCA	Unspecified	NA	Y	Unknown	43	42	82.75	N	0.4	N	11	0.314	NA
27334989:10.1186/s13058-016-0727-z_TK75_LCIS1	27334989:10.1186/s13058-016-0727-z_TK75_LCIS1	Other	27334989:10.1186/s13058-016-0727-z	WES	N	Breast	BRCA	Unspecified	NA	Y	Unknown	47	43	82.75	N	0.439	N	14	0.341	NA
27334989:10.1186/s13058-016-0727-z_TK75_LCIS2	27334989:10.1186/s13058-016-0727-z_TK75_LCIS2	Other	27334989:10.1186/s13058-016-0727-z	WES	N	Breast	BRCA	Unspecified	NA	Y	Unknown	46	46	82.75	N	0.263	N	3	0.158	NA
27745836:10.1016/j.ajhg.2016.09.008_MUM1	27745836:10.1016/j.ajhg.2016.09.008_MUM1	Other	27745836:10.1016/j.ajhg.2016.09.008	WGS	N	Melanoma	UM	Unspecified	NA	Y	Unknown	1810	17	4607.88	N	0.13	N	77	0.1	NA
27745836:10.1016/j.ajhg.2016.09.008_MUM2	27745836:10.1016/j.ajhg.2016.09.008_MUM2	Other	27745836:10.1016/j.ajhg.2016.09.008	WGS	N	Melanoma	UM	Unspecified	NA	Y	Unknown	888	7	4607.88	N	0.121	N	39	0.093	NA
27745836:10.1016/j.ajhg.2016.09.008_MUM3	27745836:10.1016/j.ajhg.2016.09.008_MUM3	Other	27745836:10.1016/j.ajhg.2016.09.008	WGS	N	Melanoma	UM	Unspecified	NA	Y	Unknown	12022	52	4607.88	Y	0.087	N	391	0.072	NA
27745836:10.1016/j.ajhg.2016.09.008_MUM4	27745836:10.1016/j.ajhg.2016.09.008_MUM4	Other	27745836:10.1016/j.ajhg.2016.09.008	WGS	N	Melanoma	UM	Unspecified	NA	Y	Unknown	980	21	4607.88	N	0.164	N	52	0.129	NA
27745836:10.1016/j.ajhg.2016.09.008_MUM5	27745836:10.1016/j.ajhg.2016.09.008_MUM5	Other	27745836:10.1016/j.ajhg.2016.09.008	WGS	N	Melanoma	UM	Unspecified	NA	Y	Unknown	1416	20	4607.88	N	0.153	N	80	0.122	NA
27745836:10.1016/j.ajhg.2016.09.008_MUM6	27745836:10.1016/j.ajhg.2016.09.008_MUM6	Other	27745836:10.1016/j.ajhg.2016.09.008	WGS	N	Melanoma	UM	Unspecified	NA	Y	Unknown	1543	11	4607.88	N	0.151	N	77	0.12	NA
27745836:10.1016/j.ajhg.2016.09.008_MUM7	27745836:10.1016/j.ajhg.2016.09.008_MUM7	Other	27745836:10.1016/j.ajhg.2016.09.008	WGS	N	Melanoma	UM	Unspecified	NA	Y	Unknown	1212	19	4607.88	N	0.172	N	66	0.135	NA
27745836:10.1016/j.ajhg.2016.09.008_MUM8	27745836:10.1016/j.ajhg.2016.09.008_MUM8	Other	27745836:10.1016/j.ajhg.2016.09.008	WGS	N	Melanoma	UM	Unspecified	NA	Y	Unknown	1091	24	4607.88	N	0.142	N	52	0.108	NA
27745836:10.1016/j.ajhg.2016.09.008_MUM9	27745836:10.1016/j.ajhg.2016.09.008_MUM9	Other	27745836:10.1016/j.ajhg.2016.09.008	WGS	N	Melanoma	UM	Unspecified	NA	Y	Unknown	2261	36	4607.88	N	0.123	N	90	0.1	NA
27745836:10.1016/j.ajhg.2016.09.008_PUM1	27745836:10.1016/j.ajhg.2016.09.008_PUM1	Other	27745836:10.1016/j.ajhg.2016.09.008	WGS	N	Melanoma	UM	Unspecified	NA	Y	Unknown	10136	37	4607.88	N	0.09	N	340	0.074	NA
27745836:10.1016/j.ajhg.2016.09.008_PUM10	27745836:10.1016/j.ajhg.2016.09.008_PUM10	Other	27745836:10.1016/j.ajhg.2016.09.008	WGS	N	Melanoma	UM	Unspecified	NA	Y	Unknown	2926	18	4607.88	N	0.098	N	99	0.074	NA
27745836:10.1016/j.ajhg.2016.09.008_PUM11	27745836:10.1016/j.ajhg.2016.09.008_PUM11	Other	27745836:10.1016/j.ajhg.2016.09.008	WGS	N	Melanoma	UM	Unspecified	NA	Y	Unknown	3362	16	4607.88	N	0.106	N	131	0.088	NA
27745836:10.1016/j.ajhg.2016.09.008_PUM12	27745836:10.1016/j.ajhg.2016.09.008_PUM12	Other	27745836:10.1016/j.ajhg.2016.09.008	WGS	N	Melanoma	UM	Unspecified	NA	Y	Unknown	10665	32	4607.88	N	0.085	N	335	0.07	NA
27745836:10.1016/j.ajhg.2016.09.008_PUM13	27745836:10.1016/j.ajhg.2016.09.008_PUM13	Other	27745836:10.1016/j.ajhg.2016.09.008	WGS	N	Melanoma	UM	Unspecified	NA	Y	Unknown	1606	38	4607.88	N	0.142	N	80	0.118	NA
27745836:10.1016/j.ajhg.2016.09.008_PUM14	27745836:10.1016/j.ajhg.2016.09.008_PUM14	Other	27745836:10.1016/j.ajhg.2016.09.008	WGS	N	Melanoma	UM	Unspecified	NA	Y	Unknown	1232	14	4607.88	N	0.154	N	66	0.128	NA
27745836:10.1016/j.ajhg.2016.09.008_PUM15	27745836:10.1016/j.ajhg.2016.09.008_PUM15	Other	27745836:10.1016/j.ajhg.2016.09.008	WGS	N	Melanoma	UM	Unspecified	NA	Y	Unknown	2420	8	4607.88	N	0.115	N	102	0.095	NA
27745836:10.1016/j.ajhg.2016.09.008_PUM17	27745836:10.1016/j.ajhg.2016.09.008_PUM17	Other	27745836:10.1016/j.ajhg.2016.09.008	WGS	N	Melanoma	UM	Unspecified	NA	Y	Unknown	1299	13	4607.88	N	0.151	N	76	0.123	NA
27745836:10.1016/j.ajhg.2016.09.008_PUM18	27745836:10.1016/j.ajhg.2016.09.008_PUM18	Other	27745836:10.1016/j.ajhg.2016.09.008	WGS	N	Melanoma	UM	Unspecified	NA	Y	Unknown	8741	22	4607.88	N	0.076	N	240	0.061	NA
27745836:10.1016/j.ajhg.2016.09.008_PUM19	27745836:10.1016/j.ajhg.2016.09.008_PUM19	Other	27745836:10.1016/j.ajhg.2016.09.008	WGS	N	Melanoma	UM	Unspecified	NA	Y	Unknown	2124	21	4607.88	N	0.161	N	124	0.129	NA
27745836:10.1016/j.ajhg.2016.09.008_PUM2	27745836:10.1016/j.ajhg.2016.09.008_PUM2	Other	27745836:10.1016/j.ajhg.2016.09.008	WGS	N	Melanoma	UM	Unspecified	NA	Y	Unknown	1334	30	4607.88	N	0.161	N	74	0.131	NA
27745836:10.1016/j.ajhg.2016.09.008_PUM20	27745836:10.1016/j.ajhg.2016.09.008_PUM20	Other	27745836:10.1016/j.ajhg.2016.09.008	WGS	N	Melanoma	UM	Unspecified	NA	Y	Unknown	5308	17	4607.88	N	0.081	N	164	0.067	NA
27745836:10.1016/j.ajhg.2016.09.008_PUM21	27745836:10.1016/j.ajhg.2016.09.008_PUM21	Other	27745836:10.1016/j.ajhg.2016.09.008	WGS	N	Melanoma	UM	Unspecified	NA	Y	Unknown	820	5	4607.88	N	0.127	N	35	0.102	NA
27745836:10.1016/j.ajhg.2016.09.008_PUM22	27745836:10.1016/j.ajhg.2016.09.008_PUM22	Other	27745836:10.1016/j.ajhg.2016.09.008	WGS	N	Melanoma	UM	Unspecified	NA	Y	Unknown	1481	31	4607.88	N	0.138	N	72	0.11	NA
27745836:10.1016/j.ajhg.2016.09.008_PUM23	27745836:10.1016/j.ajhg.2016.09.008_PUM23	Other	27745836:10.1016/j.ajhg.2016.09.008	WGS	N	Melanoma	UM	Unspecified	NA	Y	Unknown	1386	19	4607.88	N	0.152	N	72	0.12	NA
27745836:10.1016/j.ajhg.2016.09.008_PUM24	27745836:10.1016/j.ajhg.2016.09.008_PUM24	Other	27745836:10.1016/j.ajhg.2016.09.008	WGS	N	Melanoma	UM	Unspecified	NA	Y	Unknown	967	17	4607.88	N	0.163	N	55	0.133	NA
27745836:10.1016/j.ajhg.2016.09.008_PUM3	27745836:10.1016/j.ajhg.2016.09.008_PUM3	Other	27745836:10.1016/j.ajhg.2016.09.008	WGS	N	Melanoma	UM	Unspecified	NA	Y	Unknown	1240	17	4607.88	N	0.128	N	49	0.098	NA
27745836:10.1016/j.ajhg.2016.09.008_PUM4	27745836:10.1016/j.ajhg.2016.09.008_PUM4	Other	27745836:10.1016/j.ajhg.2016.09.008	WGS	N	Melanoma	UM	Unspecified	NA	Y	Unknown	1104	17	4607.88	N	0.167	N	72	0.134	NA
27745836:10.1016/j.ajhg.2016.09.008_PUM5	27745836:10.1016/j.ajhg.2016.09.008_PUM5	Other	27745836:10.1016/j.ajhg.2016.09.008	WGS	N	Melanoma	UM	Unspecified	NA	Y	Unknown	2334	36	4607.88	N	0.112	N	90	0.091	NA
27745836:10.1016/j.ajhg.2016.09.008_PUM6	27745836:10.1016/j.ajhg.2016.09.008_PUM6	Other	27745836:10.1016/j.ajhg.2016.09.008	WGS	N	Melanoma	UM	Unspecified	NA	Y	Unknown	700	8	4607.88	N	0.146	N	35	0.117	NA
27745836:10.1016/j.ajhg.2016.09.008_PUM7	27745836:10.1016/j.ajhg.2016.09.008_PUM7	Other	27745836:10.1016/j.ajhg.2016.09.008	WGS	N	Melanoma	UM	Unspecified	NA	Y	Unknown	1195	13	4607.88	N	0.137	N	55	0.111	NA
27745836:10.1016/j.ajhg.2016.09.008_PUM8	27745836:10.1016/j.ajhg.2016.09.008_PUM8	Other	27745836:10.1016/j.ajhg.2016.09.008	WGS	N	Melanoma	UM	Unspecified	NA	Y	Unknown	6456	34	4607.88	N	0.091	N	219	0.076	NA
27745836:10.1016/j.ajhg.2016.09.008_PUM9	27745836:10.1016/j.ajhg.2016.09.008_PUM9	Other	27745836:10.1016/j.ajhg.2016.09.008	WGS	N	Melanoma	UM	Unspecified	NA	Y	Unknown	1019	27	4607.88	N	0.105	N	39	0.085	NA
325	325	cBio	hnsc_jhu	WES	N	Head and Neck	HNSC	Unspecified	NA	Y	Unknown	38	38	45	N	0.5	N	16	0.421	NA
347	347	cBio	hnsc_jhu	WES	N	Head and Neck	HNSC	Unspecified	NA	Y	Unknown	24	24	45	N	0.292	N	6	0.25	NA
367	367	cBio	hnsc_jhu	WES	N	Head and Neck	HNSC	Unspecified	NA	Y	Unknown	24	24	45	N	0.333	N	6	0.25	NA
385	385	cBio	hnsc_jhu	WES	N	Head and Neck	HNSC	Unspecified	NA	Y	Unknown	15	15	45	N	0.533	N	6	0.4	NA
388	388	cBio	hnsc_jhu	WES	N	Head and Neck	HNSC	Unspecified	NA	Y	Unknown	78	78	45	Y	0.115	N	7	0.09	NA
391	391	cBio	hnsc_jhu	WES	N	Head and Neck	HNSC	Unspecified	NA	Y	Unknown	10	10	45	N	0.1	N	0	0	NA
43	43	cBio	hnsc_jhu	WES	N	Head and Neck	HNSC	Unspecified	NA	Y	Unknown	20	20	45	N	0.25	N	4	0.2	NA
447	447	cBio	hnsc_jhu	WES	N	Head and Neck	HNSC	Unspecified	NA	Y	Unknown	10	10	45	N	0.3	N	2	0.2	NA
478	478	cBio	hnsc_jhu	WES	N	Head and Neck	HNSC	Unspecified	NA	Y	Unknown	18	18	45	N	0.278	N	4	0.222	NA
578	578	cBio	hnsc_jhu	WES	N	Head and Neck	HNSC	Unspecified	NA	Y	Unknown	29	29	45	N	0.179	N	4	0.143	NA
91	91	cBio	hnsc_jhu	WES	N	Head and Neck	HNSC	Unspecified	63	Y	Adult	17	17	45	N	0.412	N	6	0.353	NA
95-32814	RG040	cBio	nhl_bcgsc_2013	WES	N	Lymphoma	GCB	Unspecified	NA	Y	Unknown	51	47	921.25	N	0.353	N	14	0.28	NA
98-22532	RG013	cBio	nhl_bcgsc_2013	WES	N	Lymphoma	GCB	Unspecified	NA	Y	Unknown	57	48	921.25	N	0.316	N	15	0.263	NA
99-27137	RG111	cBio	nhl_bcgsc_2013	WES	N	Lymphoma	GCB	Unspecified	NA	Y	Unknown	166	153	921.25	N	0.181	N	24	0.145	NA
A673	A673	cBio	es_dfarber_broad_2014	WES	N	Sarcoma	ES	Unspecified	NA	Y	Unknown	246	244	340	N	0.266	N	46	0.2	NA
ACINAR01	ACINAR01	cBio	paac_jhu_2014	WES	N	Pancreatic	PAAC	Unspecified	53	Y	Adult	701	653	231.5	Y	0.709	Y	311	0.569	183
ACINAR02	ACINAR02	cBio	paac_jhu_2014	WES	N	Pancreatic	PAAC	Unspecified	77	Y	Adult	63	59	231.5	N	0.213	N	10	0.164	NA
ACINAR03	ACINAR03	cBio	paac_jhu_2014	WES	N	Pancreatic	PAAC	Unspecified	60	Y	Adult	404	372	231.5	Y	0.583	N	139	0.46	NA
ACINAR04	ACINAR04	cBio	paac_jhu_2014	WES	N	Pancreatic	PAAC	Unspecified	73	Y	Adult	33	31	231.5	N	0.161	N	3	0.097	NA
ACINAR05	ACINAR05	cBio	paac_jhu_2014	WES	N	Pancreatic	PAAC	Unspecified	56	Y	Adult	32	30	231.5	N	0.103	N	0	0	NA
ACINAR06	ACINAR06	cBio	paac_jhu_2014	WES	N	Pancreatic	PAAC	Unspecified	55	Y	Adult	100	96	231.5	N	0.155	N	11	0.113	NA
ACINAR08	ACINAR08	cBio	paac_jhu_2014	WES	N	Pancreatic	PAAC	Unspecified	19	Y	Adult	12	9	231.5	N	0.333	N	0	0	NA
ACINAR09	ACINAR09	cBio	paac_jhu_2014	WES	N	Pancreatic	PAAC	Unspecified	37	Y	Adult	105	97	231.5	N	0.36	N	19	0.257	NA
ACINAR10	ACINAR10	cBio	paac_jhu_2014	WES	N	Pancreatic	PAAC	Unspecified	52	Y	Adult	31	25	231.5	N	0.346	N	8	0.308	NA
ACINAR11	ACINAR11	cBio	paac_jhu_2014	WES	N	Pancreatic	PAAC	Unspecified	66	Y	Adult	114	100	231.5	N	0.082	N	0	0	NA
ACINAR13	ACINAR13	cBio	paac_jhu_2014	WES	N	Pancreatic	PAAC	Unspecified	79	Y	Adult	109	100	231.5	N	0.06	N	0	0	NA
ACINAR14	ACINAR14	cBio	paac_jhu_2014	WES	N	Pancreatic	PAAC	Unspecified	69	Y	Adult	17	16	231.5	N	0.125	N	0	0	NA
ACINAR15	ACINAR15	cBio	paac_jhu_2014	WES	N	Pancreatic	PAAC	Unspecified	71	Y	Adult	51	43	231.5	N	0.25	N	7	0.159	NA
ACINAR17	ACINAR17	cBio	paac_jhu_2014	WES	N	Pancreatic	PAAC	Unspecified	57	Y	Adult	18	17	231.5	N	0.294	N	4	0.235	NA
ACINAR18	ACINAR18	cBio	paac_jhu_2014	WES	N	Pancreatic	PAAC	Unspecified	70	Y	Adult	47	44	231.5	N	0.286	N	9	0.214	NA
ACINAR19	ACINAR19	cBio	paac_jhu_2014	WES	N	Pancreatic	PAAC	Unspecified	51	Y	Adult	16	14	231.5	N	0.214	N	3	0.214	NA
ACINAR20	ACINAR20	cBio	paac_jhu_2014	WES	N	Pancreatic	PAAC	Unspecified	78	Y	Adult	60	51	231.5	N	0.175	N	7	0.123	NA
ACINAR21	ACINAR21	cBio	paac_jhu_2014	WES	N	Pancreatic	PAAC	Unspecified	65	Y	Adult	23	20	231.5	N	0.182	N	3	0.136	NA
ACINAR25	ACINAR25	cBio	paac_jhu_2014	WES	N	Pancreatic	PAAC	Unspecified	47	Y	Adult	41	39	231.5	N	0.128	N	4	0.103	NA
ACINAR26	ACINAR26	cBio	paac_jhu_2014	WES	N	Pancreatic	PAAC	Unspecified	67	Y	Adult	83	72	231.5	N	0.101	N	6	0.076	NA
ACINAR27	ACINAR27	cBio	paac_jhu_2014	WES	N	Pancreatic	PAAC	Unspecified	70	Y	Adult	131	118	231.5	N	0.04	N	0	0	NA
ACINAR28	ACINAR28	cBio	paac_jhu_2014	WES	N	Pancreatic	PAAC	Unspecified	74	Y	Adult	362	312	231.5	Y	0.432	N	93	0.344	NA
ACINAR29	ACINAR29	cBio	paac_jhu_2014	WES	N	Pancreatic	PAAC	Unspecified	63	Y	Adult	189	167	231.5	N	0.087	N	9	0.049	NA
ACYC-FMI-02	ACYC-FMI-02	cBio	acc_2019	WES	N	Head and Neck	ACYC	Metastasis	67	N	Adult	3	3	20	N	0	N	0	0	NA
ACYC-FMI-10	ACYC-FMI-10	cBio	acc_2019	WES	N	Head and Neck	ACYC	Primary	52	Y	Adult	2	2	20	N	0	N	0	0	NA
ACYC-FMI-14	ACYC-FMI-14	cBio	acc_2019	WES	N	Head and Neck	ACYC	Primary	47	Y	Adult	2	2	20	N	0	N	0	0	NA
ACYC-FMI-17	ACYC-FMI-17	cBio	acc_2019	WES	N	Head and Neck	ACYC	Metastasis	74	N	Adult	1	1	20	N	1	N	0	0	NA
ACYC-FMI-20	ACYC-FMI-20	cBio	acc_2019	WES	N	Head and Neck	ACYC	Metastasis	66	N	Adult	2	2	20	N	1	N	0	0	NA
ACYC-FMI-21	ACYC-FMI-21	cBio	acc_2019	WES	N	Head and Neck	ACYC	Primary	63	Y	Adult	3	3	20	N	0.5	N	0	0	NA
ACYC-FMI-22	ACYC-FMI-22	cBio	acc_2019	WES	N	Head and Neck	ACYC	Primary	67	Y	Adult	2	2	20	N	0	N	0	0	NA
ACYC-FMI-23	ACYC-FMI-23	cBio	acc_2019	WES	N	Head and Neck	ACYC	Primary	49	Y	Adult	1	1	20	N	0	N	0	0	NA
ACYC-FMI-26	ACYC-FMI-26	cBio	acc_2019	WES	N	Head and Neck	ACYC	Primary	68	Y	Adult	5	5	20	N	0	N	0	0	NA
ACYC-FMI-28	ACYC-FMI-28	cBio	acc_2019	WES	N	Head and Neck	ACYC	Metastasis	51	N	Adult	1	1	20	N	0	N	0	0	NA
ACYC-JHU_PGDX1762T	ACYC-JHU_PGDX1762T	cBio	acc_2019	WES	N	Head and Neck	ACYC	Primary	NA	Y	Unknown	14	13	20	N	0	N	0	0	NA
ACYC-JHU_PGDX1763T	ACYC-JHU_PGDX1763T	cBio	acc_2019	WES	N	Head and Neck	ACYC	Primary	NA	Y	Unknown	23	15	20	N	0.3	N	4	0.2	NA
ACYC-JHU_PGDX1764T	ACYC-JHU_PGDX1764T	cBio	acc_2019	WES	N	Head and Neck	ACYC	Primary	NA	Y	Unknown	10	7	20	N	0.5	N	3	0.375	NA
ACYC-JHU_PGDX1765T	ACYC-JHU_PGDX1765T	cBio	acc_2019	WES	N	Head and Neck	ACYC	Primary	NA	Y	Unknown	9	8	20	N	0.375	N	2	0.25	NA
ACYC-JHU_PGDX1766T	ACYC-JHU_PGDX1766T	cBio	acc_2019	WES	N	Head and Neck	ACYC	Primary	66	Y	Adult	33	29	20	N	0.438	N	11	0.355	NA
ACYC-JHU_PGDX1767T	ACYC-JHU_PGDX1767T	cBio	acc_2019	WES	N	Head and Neck	ACYC	Primary	42	Y	Adult	25	23	20	N	0.263	N	4	0.211	NA
ACYC-JHU_PGDX1768T	ACYC-JHU_PGDX1768T	cBio	acc_2019	WES	N	Head and Neck	ACYC	Primary	68	Y	Adult	13	11	20	N	0	N	0	0	NA
ACYC-JHU_PGDX1769T	ACYC-JHU_PGDX1769T	cBio	acc_2019	WES	N	Head and Neck	ACYC	Primary	56	Y	Adult	15	15	20	N	0.214	N	2	0.143	NA
ACYC-JHU_PGDX1770T	ACYC-JHU_PGDX1770T	cBio	acc_2019	WES	N	Head and Neck	ACYC	Primary	71	Y	Adult	22	19	20	N	0.389	N	6	0.333	NA
ACYC-JHU_PGDX1771T	ACYC-JHU_PGDX1771T	cBio	acc_2019	WES	N	Head and Neck	ACYC	Primary	67	Y	Adult	36	32	20	N	0.258	N	6	0.194	NA
ACYC-JHU_PGDX1772T	ACYC-JHU_PGDX1772T	cBio	acc_2019	WES	N	Head and Neck	ACYC	Primary	88	Y	Adult	18	16	20	N	0.294	N	4	0.235	NA
ACYC-JHU_PGDX2880T	ACYC-JHU_PGDX2880T	cBio	acc_2019	WES	N	Head and Neck	ACYC	Primary	NA	Y	Unknown	11	10	20	N	0	N	0	0	NA
ACYC-JHU_PGDX2881T	ACYC-JHU_PGDX2881T	cBio	acc_2019	WES	N	Head and Neck	ACYC	Primary	NA	Y	Unknown	6	6	20	N	0	N	0	0	NA
ACYC-JHU_PGDX2882T	ACYC-JHU_PGDX2882T	cBio	acc_2019	WES	N	Head and Neck	ACYC	Primary	41	Y	Adult	5	5	20	N	0.25	N	0	0	NA
ACYC-JHU_PGDX2883T	ACYC-JHU_PGDX2883T	cBio	acc_2019	WES	N	Head and Neck	ACYC	Primary	60	Y	Adult	18	17	20	N	0.188	N	0	0	NA
ACYC-JHU_PGDX2884T	ACYC-JHU_PGDX2884T	cBio	acc_2019	WES	N	Head and Neck	ACYC	Primary	36	Y	Adult	2	2	20	N	0	N	0	0	NA
ACYC-JHU_PGDX910T	ACYC-JHU_PGDX910T	cBio	acc_2019	WES	N	Head and Neck	ACYC	Primary	28	Y	Adult	8	8	20	N	0.375	N	3	0.375	NA
ACYC-JHU_PGDX912T	ACYC-JHU_PGDX912T	cBio	acc_2019	WES	N	Head and Neck	ACYC	Primary	51	Y	Adult	28	25	20	N	0.348	N	6	0.261	NA
ACYC-JHU_PGDX913T	ACYC-JHU_PGDX913T	cBio	acc_2019	WES	N	Head and Neck	ACYC	Primary	71	Y	Adult	13	11	20	N	0.273	N	0	0	NA
ACYC-JHU_PGDX914T	ACYC-JHU_PGDX914T	cBio	acc_2019	WES	N	Head and Neck	ACYC	Primary	27	Y	Adult	14	12	20	N	0.545	N	5	0.455	NA
ACYC-JHU_PGDX915T	ACYC-JHU_PGDX915T	cBio	acc_2019	WES	N	Head and Neck	ACYC	Primary	47	Y	Adult	16	13	20	N	0.308	N	3	0.231	NA
ACYC-JHU_PGDX916T	ACYC-JHU_PGDX916T	cBio	acc_2019	WES	N	Head and Neck	ACYC	Primary	44	Y	Adult	6	5	20	N	0	N	0	0	NA
ACYC-JHU_PGDX919T	ACYC-JHU_PGDX919T	cBio	acc_2019	WES	N	Head and Neck	ACYC	Primary	59	Y	Adult	27	23	20	N	0.174	N	3	0.13	NA
ACYC-JHU_PGDX920T	ACYC-JHU_PGDX920T	cBio	acc_2019	WES	N	Head and Neck	ACYC	Primary	55	Y	Adult	17	12	20	N	0.2	N	0	0	NA
ACYC-JHU_PGDX921T	ACYC-JHU_PGDX921T	cBio	acc_2019	WES	N	Head and Neck	ACYC	Primary	75	Y	Adult	7	6	20	N	0.143	N	0	0	NA
ACYC-MDA_AC01	ACYC-MDA_AC01	cBio	acc_2019	WES	N	Head and Neck	ACYC	Primary	52	Y	Adult	23	21	20	N	0.083	N	0	0	NA
ACYC-MDA_AC02	ACYC-MDA_AC02	cBio	acc_2019	WES	N	Head and Neck	ACYC	Primary	65	Y	Adult	47	38	20	N	0.2	N	4	0.143	NA
ACYC-MDA_AC03	ACYC-MDA_AC03	cBio	acc_2019	WES	N	Head and Neck	ACYC	Primary	44	Y	Adult	29	25	20	N	0.136	N	2	0.091	NA
ACYC-MDA_AC04	ACYC-MDA_AC04	cBio	acc_2019	WES	N	Head and Neck	ACYC	Primary	51	Y	Adult	39	37	20	N	0.167	N	4	0.148	NA
ACYC-MDA_AC05	ACYC-MDA_AC05	cBio	acc_2019	WES	N	Head and Neck	ACYC	Primary	50	Y	Adult	54	52	20	Y	0.163	N	4	0.111	NA
ACYC-MDA_AC06	ACYC-MDA_AC06	cBio	acc_2019	WES	N	Head and Neck	ACYC	Primary	60	Y	Adult	36	26	20	N	0.036	N	0	0	NA
ACYC-MDA_AC07	ACYC-MDA_AC07	cBio	acc_2019	WES	N	Head and Neck	ACYC	Primary	43	Y	Adult	32	30	20	N	0.045	N	0	0	NA
ACYC-MDA_AC08	ACYC-MDA_AC08	cBio	acc_2019	WES	N	Head and Neck	ACYC	Primary	47	Y	Adult	35	30	20	N	0.034	N	0	0	NA
ACYC-MDA_AC09	ACYC-MDA_AC09	cBio	acc_2019	WES	N	Head and Neck	ACYC	Primary	47	Y	Adult	25	24	20	N	0	N	0	0	NA
ACYC-MDA_AC10	ACYC-MDA_AC10	cBio	acc_2019	WES	N	Head and Neck	ACYC	Primary	53	Y	Adult	53	49	20	Y	0.133	N	5	0.125	NA
ACYC-MDA_AC11	ACYC-MDA_AC11	cBio	acc_2019	WES	N	Head and Neck	ACYC	Primary	65	Y	Adult	27	24	20	N	0.278	N	4	0.235	NA
ACYC-MDA_AC12	ACYC-MDA_AC12	cBio	acc_2019	WES	N	Head and Neck	ACYC	Primary	50	Y	Adult	58	53	20	Y	0.1	N	3	0.088	NA
ACYC-MDA_AC13	ACYC-MDA_AC13	cBio	acc_2019	WES	N	Head and Neck	ACYC	Primary	39	Y	Adult	46	41	20	N	0.143	N	4	0.121	NA
ACYC-MDA_AC14	ACYC-MDA_AC14	cBio	acc_2019	WES	N	Head and Neck	ACYC	Primary	57	Y	Adult	34	32	20	N	0.129	N	3	0.1	NA
ACYC-MDA_AC15	ACYC-MDA_AC15	cBio	acc_2019	WES	N	Head and Neck	ACYC	Primary	62	Y	Adult	36	31	20	N	0.034	N	0	0	NA
ACYC-MDA_AC16	ACYC-MDA_AC16	cBio	acc_2019	WES	N	Head and Neck	ACYC	Primary	48	Y	Adult	50	45	20	Y	0.083	N	0	0	NA
ACYC-MDA_AC17	ACYC-MDA_AC17	cBio	acc_2019	WES	N	Head and Neck	ACYC	Primary	41	Y	Adult	50	44	20	N	0.147	N	4	0.125	NA
ACYC-MDA_AC18	ACYC-MDA_AC18	cBio	acc_2019	WES	N	Head and Neck	ACYC	Primary	43	Y	Adult	42	41	20	N	0.321	N	7	0.25	NA
ACYC-MDA_AC19	ACYC-MDA_AC19	cBio	acc_2019	WES	N	Head and Neck	ACYC	Primary	45	Y	Adult	27	26	20	N	0.08	N	0	0	NA
ACYC-MDA_AC20	ACYC-MDA_AC20	cBio	acc_2019	WES	N	Head and Neck	ACYC	Primary	70	Y	Adult	31	30	20	N	0.208	N	4	0.174	NA
ACYC-MDA_AC21	ACYC-MDA_AC21	cBio	acc_2019	WES	N	Head and Neck	ACYC	Primary	67	Y	Adult	40	40	20	N	0.184	N	6	0.158	NA
ACYC-MSKCC_000236	ACYC-MSKCC_000236	cBio	acc_2019	WES	N	Head and Neck	ACYC	Primary	55	Y	Adult	5	5	20	N	0.2	N	0	0	NA
ACYC-MSKCC_000380	ACYC-MSKCC_000380	cBio	acc_2019	WES	N	Head and Neck	ACYC	Primary	38	Y	Adult	1	1	20	N	0	N	0	0	NA
ACYC-MSKCC_000410	ACYC-MSKCC_000410	cBio	acc_2019	WES	N	Head and Neck	ACYC	Primary	43	Y	Adult	5	5	20	N	0.2	N	0	0	NA
ACYC-MSKCC_000479	ACYC-MSKCC_000479	cBio	acc_2019	WES	N	Head and Neck	ACYC	Primary	67	Y	Adult	4	4	20	N	0	N	0	0	NA
ACYC-MSKCC_000505	ACYC-MSKCC_000505	cBio	acc_2019	WES	N	Head and Neck	ACYC	Primary	63	Y	Adult	10	9	20	N	0	N	0	0	NA
ACYC-MSKCC_000540	ACYC-MSKCC_000540	cBio	acc_2019	WES	N	Head and Neck	ACYC	Primary	74	Y	Adult	9	8	20	N	0.111	N	0	0	NA
ACYC-MSKCC_000609	ACYC-MSKCC_000609	cBio	acc_2019	WES	N	Head and Neck	ACYC	Primary	49	Y	Adult	11	11	20	N	0.111	N	0	0	NA
ACYC-MSKCC_000705	ACYC-MSKCC_000705	cBio	acc_2019	WES	N	Head and Neck	ACYC	Primary	88	Y	Adult	15	15	20	N	0.2	N	0	0	NA
ACYC-MSKCC_001346	ACYC-MSKCC_001346	cBio	acc_2019	WES	N	Head and Neck	ACYC	Primary	52	Y	Adult	9	9	20	N	0	N	0	0	NA
ACYC-MSKCC_001739	ACYC-MSKCC_001739	cBio	acc_2019	WES	N	Head and Neck	ACYC	Primary	67	Y	Adult	6	6	20	N	0	N	0	0	NA
ACYC-MSKCC_001781	ACYC-MSKCC_001781	cBio	acc_2019	WES	N	Head and Neck	ACYC	Primary	72	Y	Adult	19	15	20	N	0.333	N	5	0.278	NA
ACYC-MSKCC_001947	ACYC-MSKCC_001947	cBio	acc_2019	WES	N	Head and Neck	ACYC	Primary	51	Y	Adult	15	15	20	N	0.25	N	3	0.25	NA
ACYC-MSKCC_002012	ACYC-MSKCC_002012	cBio	acc_2019	WES	N	Head and Neck	ACYC	Primary	50	Y	Adult	13	13	20	N	0.273	N	0	0	NA
ACYC-MSKCC_002020	ACYC-MSKCC_002020	cBio	acc_2019	WES	N	Head and Neck	ACYC	Primary	48	Y	Adult	5	5	20	N	0.25	N	0	0	NA
ACYC-MSKCC_002039	ACYC-MSKCC_002039	cBio	acc_2019	WES	N	Head and Neck	ACYC	Primary	64	Y	Adult	15	15	20	N	0.067	N	0	0	NA
ACYC-MSKCC_002128	ACYC-MSKCC_002128	cBio	acc_2019	WES	N	Head and Neck	ACYC	Primary	51	Y	Adult	5	5	20	N	0	N	0	0	NA
ACYC-MSKCC_002237	ACYC-MSKCC_002237	cBio	acc_2019	WES	N	Head and Neck	ACYC	Primary	46	Y	Adult	36	36	20	N	0.194	N	5	0.143	NA
ACYC-MSKCC_002238	ACYC-MSKCC_002238	cBio	acc_2019	WES	N	Head and Neck	ACYC	Primary	29	Y	Adult	7	7	20	N	0.286	N	0	0	NA
ACYC-MSKCC_006536	ACYC-MSKCC_006536	cBio	acc_2019	WES	N	Head and Neck	ACYC	Primary	70	Y	Adult	18	18	20	N	0.167	N	0	0	NA
ACYC-MSKCC_007097	ACYC-MSKCC_007097	cBio	acc_2019	WES	N	Head and Neck	ACYC	Primary	56	Y	Adult	10	10	20	N	0.5	N	4	0.4	NA
ACYC-MSKCC_007136	ACYC-MSKCC_007136	cBio	acc_2019	WES	N	Head and Neck	ACYC	Primary	58	Y	Adult	12	11	20	N	0.333	N	3	0.25	NA
ACYC-MSKCC_007441	ACYC-MSKCC_007441	cBio	acc_2019	WES	N	Head and Neck	ACYC	Primary	53	Y	Adult	19	19	20	N	0.211	N	0	0	NA
ACYC-MSKCC_05_6986	ACYC-MSKCC_05_6986	cBio	acc_2019	WES	N	Head and Neck	ACYC	Primary	75	Y	Adult	19	18	20	N	0.278	N	4	0.222	NA
ACYC-MSKCC_065103	ACYC-MSKCC_065103	cBio	acc_2019	WES	N	Head and Neck	ACYC	Primary	27	Y	Adult	2	2	20	N	0.5	N	0	0	NA
ACYC-MSKCC_065115	ACYC-MSKCC_065115	cBio	acc_2019	WES	N	Head and Neck	ACYC	Primary	34	Y	Adult	12	11	20	N	0.333	N	3	0.25	NA
ACYC-MSKCC_06_2532	ACYC-MSKCC_06_2532	cBio	acc_2019	WES	N	Head and Neck	ACYC	Primary	83	Y	Adult	11	11	20	N	0.364	N	3	0.273	NA
ACYC-MSKCC_07_16582	ACYC-MSKCC_07_16582	cBio	acc_2019	WES	N	Head and Neck	ACYC	Primary	67	Y	Adult	25	24	20	N	0.182	N	3	0.136	NA
ACYC-MSKCC_09_12352	ACYC-MSKCC_09_12352	cBio	acc_2019	WES	N	Head and Neck	ACYC	Primary	72	Y	Adult	1	1	20	N	0	N	0	0	NA
ACYC-MSKCC_09_4178	ACYC-MSKCC_09_4178	cBio	acc_2019	WES	N	Head and Neck	ACYC	Primary	62	Y	Adult	17	15	20	N	0.067	N	0	0	NA
ACYC-MSKCC_09_4615	ACYC-MSKCC_09_4615	cBio	acc_2019	WES	N	Head and Neck	ACYC	Primary	53	Y	Adult	12	12	20	N	0.083	N	0	0	NA
ACYC-MSKCC_10_5283	ACYC-MSKCC_10_5283	cBio	acc_2019	WES	N	Head and Neck	ACYC	Primary	80	Y	Adult	14	13	20	N	0.231	N	0	0	NA
ACYC-MSKCC_10_5342	ACYC-MSKCC_10_5342	cBio	acc_2019	WES	N	Head and Neck	ACYC	Primary	31	Y	Adult	4	4	20	N	0.5	N	2	0.5	NA
ACYC-MSKCC_111097	ACYC-MSKCC_111097	cBio	acc_2019	WES	N	Head and Neck	ACYC	Primary	37	Y	Adult	5	5	20	N	0	N	0	0	NA
ACYC-MSKCC_118135	ACYC-MSKCC_118135	cBio	acc_2019	WES	N	Head and Neck	ACYC	Primary	39	Y	Adult	7	7	20	N	0	N	0	0	NA
ACYC-MSKCC_11_17815	ACYC-MSKCC_11_17815	cBio	acc_2019	WES	N	Head and Neck	ACYC	Primary	69	Y	Adult	18	16	20	N	0.111	N	0	0	NA
ACYC-MSKCC_11_3089	ACYC-MSKCC_11_3089	cBio	acc_2019	WES	N	Head and Neck	ACYC	Primary	42	Y	Adult	5	5	20	N	0	N	0	0	NA
ACYC-MSKCC_11_3318	ACYC-MSKCC_11_3318	cBio	acc_2019	WES	N	Head and Neck	ACYC	Primary	58	Y	Adult	10	9	20	N	0.4	N	4	0.4	NA
ACYC-MSKCC_11_6165	ACYC-MSKCC_11_6165	cBio	acc_2019	WES	N	Head and Neck	ACYC	Primary	48	Y	Adult	18	18	20	N	0.111	N	0	0	NA
ACYC-MSKCC_122891	ACYC-MSKCC_122891	cBio	acc_2019	WES	N	Head and Neck	ACYC	Primary	73	Y	Adult	12	12	20	N	0.364	N	3	0.273	NA
ACYC-MSKCC_128229	ACYC-MSKCC_128229	cBio	acc_2019	WES	N	Head and Neck	ACYC	Primary	80	Y	Adult	2	2	20	N	0	N	0	0	NA
ACYC-MSKCC_131169	ACYC-MSKCC_131169	cBio	acc_2019	WES	N	Head and Neck	ACYC	Primary	64	Y	Adult	13	11	20	N	0.231	N	0	0	NA
ACYC-MSKCC_142990	ACYC-MSKCC_142990	cBio	acc_2019	WES	N	Head and Neck	ACYC	Primary	78	Y	Adult	17	17	20	N	0.563	N	7	0.438	NA
ACYC-MSKCC_148632	ACYC-MSKCC_148632	cBio	acc_2019	WES	N	Head and Neck	ACYC	Primary	74	Y	Adult	34	33	20	N	0.152	N	4	0.125	NA
ACYC-MSKCC_2000120	ACYC-MSKCC_2000120	cBio	acc_2019	WES	N	Head and Neck	ACYC	Primary	75	Y	Adult	21	21	20	N	0.095	N	0	0	NA
ACYC-MSKCC_2000136	ACYC-MSKCC_2000136	cBio	acc_2019	WES	N	Head and Neck	ACYC	Primary	40	Y	Adult	6	6	20	N	0	N	0	0	NA
ACYC-MSKCC_2000756	ACYC-MSKCC_2000756	cBio	acc_2019	WES	N	Head and Neck	ACYC	Primary	75	Y	Adult	25	24	20	N	0.217	N	4	0.174	NA
ACYC-MSKCC_2453	ACYC-MSKCC_2453	cBio	acc_2019	WES	N	Head and Neck	ACYC	Primary	21	Y	Adult	3	2	20	N	0.667	N	2	0.667	NA
ACYC-MSKCC_3492	ACYC-MSKCC_3492	cBio	acc_2019	WES	N	Head and Neck	ACYC	Primary	48	Y	Adult	27	27	20	N	0.44	N	9	0.391	NA
ACYC-MSKCC_36773720	ACYC-MSKCC_36773720	cBio	acc_2019	WES	N	Head and Neck	ACYC	Primary	83	Y	Adult	24	23	20	N	0.333	N	6	0.25	NA
ACYC-MSKCC_4133	ACYC-MSKCC_4133	cBio	acc_2019	WES	N	Head and Neck	ACYC	Primary	85	Y	Adult	15	15	20	N	0.385	N	4	0.308	NA
ACYC-MSKCC_4332	ACYC-MSKCC_4332	cBio	acc_2019	WES	N	Head and Neck	ACYC	Primary	52	Y	Adult	3	2	20	N	0.333	N	0	0	NA
ACYC-MSKCC_6112	ACYC-MSKCC_6112	cBio	acc_2019	WES	N	Head and Neck	ACYC	Primary	43	Y	Adult	4	4	20	N	0.25	N	0	0	NA
ACYC-MSKCC_6277	ACYC-MSKCC_6277	cBio	acc_2019	WES	N	Head and Neck	ACYC	Primary	60	Y	Adult	9	9	20	N	0.333	N	0	0	NA
ACYC-MSKCC_671204	ACYC-MSKCC_671204	cBio	acc_2019	WES	N	Head and Neck	ACYC	Primary	65	Y	Adult	24	22	20	N	0.174	N	0	0	NA
ACYC-MSKCC_80872	ACYC-MSKCC_80872	cBio	acc_2019	WES	N	Head and Neck	ACYC	Primary	50	Y	Adult	5	5	20	N	0.6	N	0	0	NA
ACYC-MSKCC_9534	ACYC-MSKCC_9534	cBio	acc_2019	WES	N	Head and Neck	ACYC	Primary	53	Y	Adult	16	15	20	N	0.267	N	3	0.2	NA
ACYC-MSKCC_980452	ACYC-MSKCC_980452	cBio	acc_2019	WES	N	Head and Neck	ACYC	Primary	51	Y	Adult	10	10	20	N	0.2	N	0	0	NA
ACYC-MSKCC_990149	ACYC-MSKCC_990149	cBio	acc_2019	WES	N	Head and Neck	ACYC	Primary	39	Y	Adult	7	7	20	N	0.571	N	3	0.429	NA
AMPAC_120	AMPAC_120	cBio	ampca_bcm_2016	WES	N	Hepatobiliary	AMPCA	Unspecified	NA	Y	Unknown	20	19	235.125	N	0.278	N	4	0.222	NA
AMPAC_122	AMPAC_122	cBio	ampca_bcm_2016	WES	N	Hepatobiliary	AMPCA	Unspecified	NA	Y	Unknown	63	58	235.125	N	0.217	N	10	0.167	NA
AMPAC_123	AMPAC_123	cBio	ampca_bcm_2016	WES	N	Hepatobiliary	AMPCA	Unspecified	NA	Y	Unknown	46	44	235.125	N	0.308	N	10	0.256	NA
AMPAC_124	AMPAC_124	cBio	ampca_bcm_2016	WES	N	Hepatobiliary	AMPCA	Unspecified	NA	Y	Unknown	63	59	235.125	N	0.532	N	28	0.452	NA
AMPAC_125	AMPAC_125	cBio	ampca_bcm_2016	WES	N	Hepatobiliary	AMPCA	Unspecified	NA	Y	Unknown	21	21	235.125	N	0.238	N	4	0.19	NA
AMPAC_1474	AMPAC_1474	cBio	ampca_bcm_2016	WES	N	Hepatobiliary	AMPCA	Unspecified	NA	Y	Unknown	87	87	235.125	N	0.39	N	26	0.321	NA
AMPAC_1967	AMPAC_1967	cBio	ampca_bcm_2016	WES	N	Hepatobiliary	AMPCA	Unspecified	NA	Y	Unknown	58	57	235.125	N	0.34	N	13	0.265	NA
AMPAC_1999	AMPAC_1999	cBio	ampca_bcm_2016	WES	N	Hepatobiliary	AMPCA	Unspecified	NA	Y	Unknown	69	66	235.125	N	0.463	N	24	0.358	NA
AMPAC_2115	AMPAC_2115	cBio	ampca_bcm_2016	WES	N	Hepatobiliary	AMPCA	Unspecified	NA	Y	Unknown	137	129	235.125	N	0.455	N	49	0.371	NA
AMPAC_2117	AMPAC_2117	cBio	ampca_bcm_2016	WES	N	Hepatobiliary	AMPCA	Unspecified	NA	Y	Unknown	136	131	235.125	N	0.113	N	11	0.083	NA
AMPAC_2148	AMPAC_2148	cBio	ampca_bcm_2016	WES	N	Hepatobiliary	AMPCA	Unspecified	NA	Y	Unknown	25	23	235.125	N	0.208	N	3	0.125	NA
AMPAC_22	AMPAC_22	cBio	ampca_bcm_2016	WES	N	Hepatobiliary	AMPCA	Unspecified	NA	Y	Unknown	11	10	235.125	N	0.1	N	0	0	NA
AMPAC_2209	AMPAC_2209	cBio	ampca_bcm_2016	WES	N	Hepatobiliary	AMPCA	Unspecified	NA	Y	Unknown	45	44	235.125	N	0.049	N	0	0	NA
AMPAC_2216	AMPAC_2216	cBio	ampca_bcm_2016	WES	N	Hepatobiliary	AMPCA	Unspecified	NA	Y	Unknown	62	61	235.125	N	0.39	N	17	0.288	NA
AMPAC_2252	AMPAC_2252	cBio	ampca_bcm_2016	WES	N	Hepatobiliary	AMPCA	Unspecified	NA	Y	Unknown	26	26	235.125	N	0.24	N	0	0	NA
AMPAC_2253	AMPAC_2253	cBio	ampca_bcm_2016	WES	N	Hepatobiliary	AMPCA	Unspecified	NA	Y	Unknown	42	41	235.125	N	0.237	N	7	0.184	NA
AMPAC_2264	AMPAC_2264	cBio	ampca_bcm_2016	WES	N	Hepatobiliary	AMPCA	Unspecified	NA	Y	Unknown	1920	1808	235.125	Y	0.432	N	430	0.326	NA
AMPAC_2292	AMPAC_2292	cBio	ampca_bcm_2016	WES	N	Hepatobiliary	AMPCA	Unspecified	NA	Y	Unknown	18	15	235.125	N	0.333	N	4	0.222	NA
AMPAC_2307	AMPAC_2307	cBio	ampca_bcm_2016	WES	N	Hepatobiliary	AMPCA	Unspecified	NA	Y	Unknown	115	107	235.125	N	0.132	N	9	0.08	NA
AMPAC_2354	AMPAC_2354	cBio	ampca_bcm_2016	WES	N	Hepatobiliary	AMPCA	Unspecified	NA	Y	Unknown	5	5	235.125	N	0	N	0	0	NA
AMPAC_25	AMPAC_25	cBio	ampca_bcm_2016	WES	N	Hepatobiliary	AMPCA	Unspecified	NA	Y	Unknown	88	86	235.125	N	0.235	N	14	0.173	NA
AMPAC_2618	AMPAC_2618	cBio	ampca_bcm_2016	WES	N	Hepatobiliary	AMPCA	Unspecified	NA	Y	Unknown	158	154	235.125	N	0.467	N	12	0.4	NA
AMPAC_2677	AMPAC_2677	cBio	ampca_bcm_2016	WES	N	Hepatobiliary	AMPCA	Unspecified	NA	Y	Unknown	96	88	235.125	N	0.351	N	26	0.289	NA
AMPAC_2694	AMPAC_2694	cBio	ampca_bcm_2016	WES	N	Hepatobiliary	AMPCA	Unspecified	NA	Y	Unknown	88	86	235.125	N	0.2	N	13	0.153	NA
AMPAC_2713	AMPAC_2713	cBio	ampca_bcm_2016	WES	N	Hepatobiliary	AMPCA	Unspecified	NA	Y	Unknown	2484	2395	235.125	Y	0.585	N	957	0.461	NA
AMPAC_2742	AMPAC_2742	cBio	ampca_bcm_2016	WES	N	Hepatobiliary	AMPCA	Unspecified	NA	Y	Unknown	122	118	235.125	N	0.5	N	49	0.415	NA
AMPAC_2761	AMPAC_2761	cBio	ampca_bcm_2016	WES	N	Hepatobiliary	AMPCA	Unspecified	NA	Y	Unknown	141	134	235.125	N	0.36	N	39	0.289	NA
AMPAC_2763	AMPAC_2763	cBio	ampca_bcm_2016	WES	N	Hepatobiliary	AMPCA	Unspecified	NA	Y	Unknown	6	6	235.125	N	0	N	0	0	NA
AMPAC_2768	AMPAC_2768	cBio	ampca_bcm_2016	WES	N	Hepatobiliary	AMPCA	Unspecified	NA	Y	Unknown	58	56	235.125	N	0.455	N	19	0.358	NA
AMPAC_2812	AMPAC_2812	cBio	ampca_bcm_2016	WES	N	Hepatobiliary	AMPCA	Unspecified	NA	Y	Unknown	99	95	235.125	N	0.175	N	12	0.124	NA
AMPAC_2826	AMPAC_2826	cBio	ampca_bcm_2016	WES	N	Hepatobiliary	AMPCA	Unspecified	NA	Y	Unknown	42	39	235.125	N	0.231	N	7	0.179	NA
AMPAC_2889	AMPAC_2889	cBio	ampca_bcm_2016	WES	N	Hepatobiliary	AMPCA	Unspecified	NA	Y	Unknown	78	77	235.125	N	0.513	N	31	0.397	NA
AMPAC_2890	AMPAC_2890	cBio	ampca_bcm_2016	WES	N	Hepatobiliary	AMPCA	Unspecified	NA	Y	Unknown	960	910	235.125	Y	0.518	N	282	0.4	NA
AMPAC_29	AMPAC_29	cBio	ampca_bcm_2016	WES	N	Hepatobiliary	AMPCA	Unspecified	NA	Y	Unknown	17	17	235.125	N	0	N	0	0	NA
AMPAC_2922	AMPAC_2922	cBio	ampca_bcm_2016	WES	N	Hepatobiliary	AMPCA	Unspecified	NA	Y	Unknown	60	59	235.125	N	0.226	N	10	0.189	NA
AMPAC_2937	AMPAC_2937	cBio	ampca_bcm_2016	WES	N	Hepatobiliary	AMPCA	Unspecified	NA	Y	Unknown	30	28	235.125	N	0.3	N	7	0.233	NA
AMPAC_2951	AMPAC_2951	cBio	ampca_bcm_2016	WES	N	Hepatobiliary	AMPCA	Unspecified	NA	Y	Unknown	127	118	235.125	N	0.248	N	24	0.194	NA
AMPAC_2981	AMPAC_2981	cBio	ampca_bcm_2016	WES	N	Hepatobiliary	AMPCA	Unspecified	NA	Y	Unknown	54	51	235.125	N	0.52	N	21	0.42	NA
AMPAC_3	AMPAC_3	cBio	ampca_bcm_2016	WES	N	Hepatobiliary	AMPCA	Unspecified	NA	Y	Unknown	19	19	235.125	N	0.158	N	2	0.105	NA
AMPAC_30	AMPAC_30	cBio	ampca_bcm_2016	WES	N	Hepatobiliary	AMPCA	Unspecified	NA	Y	Unknown	65	64	235.125	N	0.349	N	17	0.274	NA
AMPAC_3013	AMPAC_3013	cBio	ampca_bcm_2016	WES	N	Hepatobiliary	AMPCA	Unspecified	NA	Y	Unknown	65	62	235.125	N	0.361	N	16	0.262	NA
AMPAC_3015	AMPAC_3015	cBio	ampca_bcm_2016	WES	N	Hepatobiliary	AMPCA	Unspecified	NA	Y	Unknown	110	104	235.125	N	0.175	N	14	0.137	NA
AMPAC_3022	AMPAC_3022	cBio	ampca_bcm_2016	WES	N	Hepatobiliary	AMPCA	Unspecified	NA	Y	Unknown	41	39	235.125	N	0.268	N	9	0.22	NA
AMPAC_3134	AMPAC_3134	cBio	ampca_bcm_2016	WES	N	Hepatobiliary	AMPCA	Unspecified	NA	Y	Unknown	45	45	235.125	N	0.429	N	15	0.375	NA
AMPAC_3212	AMPAC_3212	cBio	ampca_bcm_2016	WES	N	Hepatobiliary	AMPCA	Unspecified	NA	Y	Unknown	50	49	235.125	N	0.224	N	8	0.167	NA
AMPAC_3240	AMPAC_3240	cBio	ampca_bcm_2016	WES	N	Hepatobiliary	AMPCA	Unspecified	NA	Y	Unknown	56	55	235.125	N	0.26	N	11	0.22	NA
AMPAC_3704	AMPAC_3704	cBio	ampca_bcm_2016	WES	N	Hepatobiliary	AMPCA	Unspecified	NA	Y	Unknown	147	142	235.125	N	0.375	N	39	0.291	NA
AMPAC_3731	AMPAC_3731	cBio	ampca_bcm_2016	WES	N	Hepatobiliary	AMPCA	Unspecified	NA	Y	Unknown	171	166	235.125	N	0.476	N	62	0.376	NA
AMPAC_3734	AMPAC_3734	cBio	ampca_bcm_2016	WES	N	Hepatobiliary	AMPCA	Unspecified	NA	Y	Unknown	77	74	235.125	N	0.333	N	20	0.27	NA
AMPAC_3735	AMPAC_3735	cBio	ampca_bcm_2016	WES	N	Hepatobiliary	AMPCA	Unspecified	NA	Y	Unknown	60	58	235.125	N	0.362	N	15	0.268	NA
AMPAC_3736	AMPAC_3736	cBio	ampca_bcm_2016	WES	N	Hepatobiliary	AMPCA	Unspecified	NA	Y	Unknown	81	81	235.125	N	0.31	N	15	0.211	NA
AMPAC_3739	AMPAC_3739	cBio	ampca_bcm_2016	WES	N	Hepatobiliary	AMPCA	Unspecified	NA	Y	Unknown	110	103	235.125	N	0.442	N	36	0.35	NA
AMPAC_3741	AMPAC_3741	cBio	ampca_bcm_2016	WES	N	Hepatobiliary	AMPCA	Unspecified	NA	Y	Unknown	138	135	235.125	N	0.3	N	30	0.234	NA
AMPAC_3813	AMPAC_3813	cBio	ampca_bcm_2016	WES	N	Hepatobiliary	AMPCA	Unspecified	NA	Y	Unknown	1004	966	235.125	Y	0.772	Y	534	0.615	301
AMPAC_51	AMPAC_51	cBio	ampca_bcm_2016	WES	N	Hepatobiliary	AMPCA	Unspecified	NA	Y	Unknown	306	297	235.125	Y	0.107	N	25	0.084	NA
AMPAC_604	AMPAC_604	cBio	ampca_bcm_2016	WES	N	Hepatobiliary	AMPCA	Unspecified	NA	Y	Unknown	192	190	235.125	N	0.158	N	17	0.115	NA
AMPAC_608	AMPAC_608	cBio	ampca_bcm_2016	WES	N	Hepatobiliary	AMPCA	Unspecified	NA	Y	Unknown	269	257	235.125	Y	0.167	N	32	0.13	NA
AMPAC_609	AMPAC_609	cBio	ampca_bcm_2016	WES	N	Hepatobiliary	AMPCA	Unspecified	NA	Y	Unknown	32	28	235.125	N	0.517	N	12	0.414	NA
AMPAC_61	AMPAC_61	cBio	ampca_bcm_2016	WES	N	Hepatobiliary	AMPCA	Unspecified	NA	Y	Unknown	23	23	235.125	N	0.238	N	4	0.19	NA
AMPAC_610	AMPAC_610	cBio	ampca_bcm_2016	WES	N	Hepatobiliary	AMPCA	Unspecified	NA	Y	Unknown	45	41	235.125	N	0.381	N	12	0.293	NA
AMPAC_612	AMPAC_612	cBio	ampca_bcm_2016	WES	N	Hepatobiliary	AMPCA	Unspecified	NA	Y	Unknown	37	36	235.125	N	0.429	N	12	0.343	NA
AMPAC_613	AMPAC_613	cBio	ampca_bcm_2016	WES	N	Hepatobiliary	AMPCA	Unspecified	NA	Y	Unknown	13	13	235.125	N	0.462	N	5	0.417	NA
AMPAC_614	AMPAC_614	cBio	ampca_bcm_2016	WES	N	Hepatobiliary	AMPCA	Unspecified	NA	Y	Unknown	46	45	235.125	N	0.349	N	11	0.256	NA
AMPAC_615	AMPAC_615	cBio	ampca_bcm_2016	WES	N	Hepatobiliary	AMPCA	Unspecified	NA	Y	Unknown	256	243	235.125	Y	0.208	N	38	0.158	NA
AMPAC_617	AMPAC_617	cBio	ampca_bcm_2016	WES	N	Hepatobiliary	AMPCA	Unspecified	NA	Y	Unknown	37	37	235.125	N	0.324	N	9	0.273	NA
AMPAC_618	AMPAC_618	cBio	ampca_bcm_2016	WES	N	Hepatobiliary	AMPCA	Unspecified	NA	Y	Unknown	28	25	235.125	N	0.407	N	9	0.333	NA
AMPAC_619	AMPAC_619	cBio	ampca_bcm_2016	WES	N	Hepatobiliary	AMPCA	Unspecified	NA	Y	Unknown	32	32	235.125	N	0.679	N	16	0.571	NA
AMPAC_62	AMPAC_62	cBio	ampca_bcm_2016	WES	N	Hepatobiliary	AMPCA	Unspecified	NA	Y	Unknown	9	8	235.125	N	0.333	N	2	0.222	NA
AMPAC_69	AMPAC_69	cBio	ampca_bcm_2016	WES	N	Hepatobiliary	AMPCA	Unspecified	NA	Y	Unknown	20	20	235.125	N	0.444	N	6	0.333	NA
AMPAC_701	AMPAC_701	cBio	ampca_bcm_2016	WES	N	Hepatobiliary	AMPCA	Unspecified	NA	Y	Unknown	87	83	235.125	N	0.488	N	31	0.378	NA
AMPAC_702	AMPAC_702	cBio	ampca_bcm_2016	WES	N	Hepatobiliary	AMPCA	Unspecified	NA	Y	Unknown	99	98	235.125	N	0.341	N	26	0.286	NA
AMPAC_704	AMPAC_704	cBio	ampca_bcm_2016	WES	N	Hepatobiliary	AMPCA	Unspecified	NA	Y	Unknown	36	33	235.125	N	0.194	N	4	0.129	NA
AMPAC_705	AMPAC_705	cBio	ampca_bcm_2016	WES	N	Hepatobiliary	AMPCA	Unspecified	NA	Y	Unknown	49	47	235.125	N	0.196	N	6	0.13	NA
AMPAC_706	AMPAC_706	cBio	ampca_bcm_2016	WES	N	Hepatobiliary	AMPCA	Unspecified	NA	Y	Unknown	39	38	235.125	N	0.447	N	13	0.342	NA
AMPAC_708	AMPAC_708	cBio	ampca_bcm_2016	WES	N	Hepatobiliary	AMPCA	Unspecified	NA	Y	Unknown	48	46	235.125	N	0.457	N	16	0.356	NA
AMPAC_709	AMPAC_709	cBio	ampca_bcm_2016	WES	N	Hepatobiliary	AMPCA	Unspecified	NA	Y	Unknown	37	31	235.125	N	0.242	N	6	0.188	NA
AMPAC_710	AMPAC_710	cBio	ampca_bcm_2016	WES	N	Hepatobiliary	AMPCA	Unspecified	NA	Y	Unknown	40	40	235.125	N	0.571	N	16	0.457	NA
AMPAC_711	AMPAC_711	cBio	ampca_bcm_2016	WES	N	Hepatobiliary	AMPCA	Unspecified	NA	Y	Unknown	117	114	235.125	N	0.292	N	24	0.212	NA
AMPAC_713	AMPAC_713	cBio	ampca_bcm_2016	WES	N	Hepatobiliary	AMPCA	Unspecified	NA	Y	Unknown	31	31	235.125	N	0.4	N	10	0.333	NA
AMPAC_714	AMPAC_714	cBio	ampca_bcm_2016	WES	N	Hepatobiliary	AMPCA	Unspecified	NA	Y	Unknown	100	99	235.125	N	0.263	N	20	0.211	NA
AMPAC_716	AMPAC_716	cBio	ampca_bcm_2016	WES	N	Hepatobiliary	AMPCA	Unspecified	NA	Y	Unknown	76	73	235.125	N	0.081	N	4	0.057	NA
AMPAC_717	AMPAC_717	cBio	ampca_bcm_2016	WES	N	Hepatobiliary	AMPCA	Unspecified	NA	Y	Unknown	17	16	235.125	N	0.4	N	5	0.333	NA
AMPAC_718	AMPAC_718	cBio	ampca_bcm_2016	WES	N	Hepatobiliary	AMPCA	Unspecified	NA	Y	Unknown	35	33	235.125	N	0.324	N	9	0.265	NA
AMPAC_719	AMPAC_719	cBio	ampca_bcm_2016	WES	N	Hepatobiliary	AMPCA	Unspecified	NA	Y	Unknown	461	441	235.125	Y	0.251	N	81	0.2	NA
AMPAC_721	AMPAC_721	cBio	ampca_bcm_2016	WES	N	Hepatobiliary	AMPCA	Unspecified	NA	Y	Unknown	72	69	235.125	N	0.209	N	11	0.169	NA
AMPAC_722	AMPAC_722	cBio	ampca_bcm_2016	WES	N	Hepatobiliary	AMPCA	Unspecified	NA	Y	Unknown	128	125	235.125	N	0.235	N	20	0.172	NA
AMPAC_723	AMPAC_723	cBio	ampca_bcm_2016	WES	N	Hepatobiliary	AMPCA	Unspecified	NA	Y	Unknown	271	263	235.125	Y	0.185	N	43	0.16	NA
AMPAC_724	AMPAC_724	cBio	ampca_bcm_2016	WES	N	Hepatobiliary	AMPCA	Unspecified	NA	Y	Unknown	109	103	235.125	N	0.076	N	4	0.038	NA
AMPAC_726	AMPAC_726	cBio	ampca_bcm_2016	WES	N	Hepatobiliary	AMPCA	Unspecified	NA	Y	Unknown	122	122	235.125	N	0.521	N	47	0.402	NA
AMPAC_727	AMPAC_727	cBio	ampca_bcm_2016	WES	N	Hepatobiliary	AMPCA	Unspecified	NA	Y	Unknown	73	70	235.125	N	0.362	N	19	0.275	NA
AMPAC_729	AMPAC_729	cBio	ampca_bcm_2016	WES	N	Hepatobiliary	AMPCA	Unspecified	NA	Y	Unknown	96	93	235.125	N	0.402	N	29	0.333	NA
AMPAC_76	AMPAC_76	cBio	ampca_bcm_2016	WES	N	Hepatobiliary	AMPCA	Unspecified	NA	Y	Unknown	132	131	235.125	N	0.312	N	30	0.24	NA
AMPAC_95	AMPAC_95	cBio	ampca_bcm_2016	WES	N	Hepatobiliary	AMPCA	Unspecified	NA	Y	Unknown	551	534	235.125	Y	0.455	N	180	0.357	NA
Angio-ASCProject_09iyC6Cp	Angio-ASCProject_09iyC6Cp-Tumor-SM-DACME	cBio	angs_project_painter_2018	WES	N	Sarcoma	ANGS	Unspecified	NA	Y	Unknown	1538	1443	987.875	Y	0.124	N	47	0.032	NA
Angio-ASCProject_3NflfGHo	Angio-ASCProject_3NflfGHo-Tumor-SM-DADBW	cBio	angs_project_painter_2018	WES	N	Sarcoma	ANGS	Unspecified	NA	Y	Unknown	19	18	987.875	N	0.368	N	5	0.263	NA
Angio-ASCProject_5DFyF0HA	Angio-ASCProject_5DFyF0HA-Tumor-SM-DAD34	cBio	angs_project_painter_2018	WES	N	Sarcoma	ANGS	Unspecified	NA	Y	Unknown	28	28	987.875	N	0.321	N	7	0.25	NA
Angio-ASCProject_5NsKslTb	Angio-ASCProject_5NsKslTb-Tumor-SM-DACSO	cBio	angs_project_painter_2018	WES	N	Sarcoma	ANGS	Unspecified	NA	Y	Unknown	57	52	987.875	N	0.333	N	14	0.246	NA
Angio-ASCProject_5Ph4hetv	Angio-ASCProject_5Ph4hetv-Tumor-SM-DAE5T	cBio	angs_project_painter_2018	WES	N	Sarcoma	ANGS	Unspecified	NA	Y	Unknown	21	21	987.875	N	0.381	N	7	0.333	NA
Angio-ASCProject_EAuOu4uD	Angio-ASCProject_EAuOu4uD-Tumor-SM-DADQD	cBio	angs_project_painter_2018	WES	N	Sarcoma	ANGS	Unspecified	NA	Y	Unknown	55	53	987.875	N	0.709	N	31	0.564	NA
Angio-ASCProject_EdCVC0um	Angio-ASCProject_EdCVC0um-Tumor-SM-DADA1	cBio	angs_project_painter_2018	WES	N	Sarcoma	ANGS	Unspecified	NA	Y	Unknown	527	507	987.875	N	0.825	N	344	0.653	NA
Angio-ASCProject_JkivIBSV	Angio-ASCProject_JkivIBSV-Tumor-SM-DACIM	cBio	angs_project_painter_2018	WES	N	Sarcoma	ANGS	Unspecified	NA	Y	Unknown	109	103	987.875	N	0.174	N	10	0.093	NA
Angio-ASCProject_JkivIBSV	Angio-ASCProject_JkivIBSV-Tumor-SM-DAE6G	cBio	angs_project_painter_2018	WES	N	Sarcoma	ANGS	Unspecified	NA	N	Unknown	78	76	987.875	N	0.205	N	10	0.132	NA
Angio-ASCProject_KxFGsofW	Angio-ASCProject_KxFGsofW-Tumor-SM-DAD4D	cBio	angs_project_painter_2018	WES	N	Sarcoma	ANGS	Unspecified	NA	Y	Unknown	649	624	987.875	N	0.123	N	19	0.033	NA
Angio-ASCProject_NdUxUwCM	Angio-ASCProject_NdUxUwCM-Tumor-SM-DAE57	cBio	angs_project_painter_2018	WES	N	Sarcoma	ANGS	Unspecified	NA	Y	Unknown	388	367	987.875	N	0.152	N	19	0.05	NA
Angio-ASCProject_QYsAsrTO	Angio-ASCProject_QYsAsrTO-Tumor-SM-DAE3X	cBio	angs_project_painter_2018	WES	N	Sarcoma	ANGS	Unspecified	NA	Y	Unknown	91	84	987.875	N	0.396	N	28	0.308	NA
Angio-ASCProject_QYsAsrTO	Angio-ASCProject_QYsAsrTO-Tumor-SM-DACQ6	cBio	angs_project_painter_2018	WES	N	Sarcoma	ANGS	Unspecified	NA	N	Unknown	66	63	987.875	N	0.394	N	20	0.303	NA
Angio-ASCProject_RvtOtjtj	Angio-ASCProject_RvtOtjtj-Tumor-SM-DACOW	cBio	angs_project_painter_2018	WES	N	Sarcoma	ANGS	Unspecified	NA	Y	Unknown	69	67	987.875	N	0.29	N	15	0.217	NA
Angio-ASCProject_RvtOtjtj	Angio-ASCProject_RvtOtjtj-Tumor-SM-DACL5	cBio	angs_project_painter_2018	WES	N	Sarcoma	ANGS	Unspecified	NA	N	Unknown	36	34	987.875	N	0.25	N	7	0.194	NA
Angio-ASCProject_XbieiohK	Angio-ASCProject_XbieiohK-Tumor-SM-DADIT	cBio	angs_project_painter_2018	WES	N	Sarcoma	ANGS	Unspecified	NA	Y	Unknown	67	63	987.875	N	0.284	N	14	0.233	NA
Angio-ASCProject_YzTlTytj	Angio-ASCProject_YzTlTytj-Tumor-SM-DAD69	cBio	angs_project_painter_2018	WES	N	Sarcoma	ANGS	Unspecified	NA	Y	Unknown	40	38	987.875	N	0.3	N	10	0.25	NA
Angio-ASCProject_YzTlTytj	Angio-ASCProject_YzTlTytj-Tumor-SM-DADML	cBio	angs_project_painter_2018	WES	N	Sarcoma	ANGS	Unspecified	NA	N	Unknown	19	18	987.875	N	0.526	N	8	0.421	NA
Angio-ASCProject_ZXi6FXFo	Angio-ASCProject_ZXi6FXFo-Tumor-SM-DADXW	cBio	angs_project_painter_2018	WES	N	Sarcoma	ANGS	Unspecified	NA	Y	Unknown	385	374	987.875	N	0.132	N	11	0.031	NA
Angio-ASCProject_aPskieIL	Angio-ASCProject_aPskieIL-Tumor-SM-DACTB	cBio	angs_project_painter_2018	WES	N	Sarcoma	ANGS	Unspecified	NA	Y	Unknown	74	69	987.875	N	0.419	N	23	0.311	NA
Angio-ASCProject_aPskieIL	Angio-ASCProject_aPskieIL-Tumor-SM-DACOA	cBio	angs_project_painter_2018	WES	N	Sarcoma	ANGS	Unspecified	NA	N	Unknown	71	59	987.875	N	0.451	N	25	0.357	NA
Angio-ASCProject_aPskieIL	Angio-ASCProject_aPskieIL-Tumor-SM-DAD5M	cBio	angs_project_painter_2018	WES	N	Sarcoma	ANGS	Unspecified	NA	N	Unknown	42	40	987.875	N	0.31	N	10	0.238	NA
Angio-ASCProject_bJi9iyCb	Angio-ASCProject_bJi9iyCb-Tumor-SM-DAE73	cBio	angs_project_painter_2018	WES	N	Sarcoma	ANGS	Unspecified	NA	Y	Unknown	48	44	987.875	N	0.125	N	0	0	NA
Angio-ASCProject_blh1uyhK	Angio-ASCProject_blh1uyhK-Tumor-SM-DADU5	cBio	angs_project_painter_2018	WES	N	Sarcoma	ANGS	Unspecified	NA	Y	Unknown	30	29	987.875	N	0.333	N	8	0.267	NA
Angio-ASCProject_blh1uyhK	Angio-ASCProject_blh1uyhK-Tumor-SM-DACPJ	cBio	angs_project_painter_2018	WES	N	Sarcoma	ANGS	Unspecified	NA	N	Unknown	29	29	987.875	N	0.276	N	6	0.207	NA
Angio-ASCProject_dyhLT8sG	Angio-ASCProject_dyhLT8sG-Tumor-SM-DACWG	cBio	angs_project_painter_2018	WES	N	Sarcoma	ANGS	Unspecified	NA	Y	Unknown	890	831	987.875	N	0.115	N	0	0	NA
Angio-ASCProject_lYIMuWu5	Angio-ASCProject_lYIMuWu5-Tumor-SM-DACJ9	cBio	angs_project_painter_2018	WES	N	Sarcoma	ANGS	Unspecified	NA	Y	Unknown	654	619	987.875	N	0.098	N	0	0	NA
Angio-ASCProject_loC8UQUk	Angio-ASCProject_loC8UQUk-Tumor-SM-DADBA	cBio	angs_project_painter_2018	WES	N	Sarcoma	ANGS	Unspecified	NA	Y	Unknown	20	18	987.875	N	0.2	N	3	0.15	NA
Angio-ASCProject_loC8UQUk	Angio-ASCProject_loC8UQUk-Tumor-SM-DACX3	cBio	angs_project_painter_2018	WES	N	Sarcoma	ANGS	Unspecified	NA	N	Unknown	18	16	987.875	N	0.278	N	4	0.222	NA
Angio-ASCProject_mpUNibFx	Angio-ASCProject_mpUNibFx-Tumor-SM-DAD3Q	cBio	angs_project_painter_2018	WES	N	Sarcoma	ANGS	Unspecified	NA	Y	Unknown	78	72	987.875	N	0.103	N	5	0.065	NA
Angio-ASCProject_oQi7i3U5	Angio-ASCProject_oQi7i3U5-Tumor-SM-DADHK	cBio	angs_project_painter_2018	WES	N	Sarcoma	ANGS	Unspecified	NA	Y	Unknown	529	472	987.875	N	0.093	N	0	0	NA
Angio-ASCProject_zQtVt5tr	Angio-ASCProject_zQtVt5tr-Tumor-SM-DADUR	cBio	angs_project_painter_2018	WES	N	Sarcoma	ANGS	Unspecified	NA	Y	Unknown	66	65	987.875	N	0.576	N	29	0.439	NA
Angio-ASCProject_zQtVt5tr	Angio-ASCProject_zQtVt5tr-Tumor-SM-E76O4	cBio	angs_project_painter_2018	WES	N	Sarcoma	ANGS	Unspecified	NA	N	Unknown	9	8	987.875	N	0.333	N	2	0.222	NA
B10	B10	cBio	blca_bgi	WES	N	Bladder/Urinary Tract	BLCA	Primary	52	Y	Adult	99	99	286.75	N	0.11	N	0	0	NA
B100	B100	cBio	blca_bgi	WES	N	Bladder/Urinary Tract	BLCA	Primary	25	Y	Adult	24	24	286.75	N	0.105	N	0	0	NA
B101	B101	cBio	blca_bgi	WES	N	Bladder/Urinary Tract	BLCA	Primary	69	Y	Adult	168	168	286.75	N	0.124	N	0	0	NA
B102	B102	cBio	blca_bgi	WES	N	Bladder/Urinary Tract	BLCA	Primary	45	Y	Adult	14	12	286.75	N	0.091	N	0	0	NA
B103	B103	cBio	blca_bgi	WES	N	Bladder/Urinary Tract	BLCA	Primary	54	Y	Adult	82	82	286.75	N	0.263	N	14	0.187	NA
B104	B104	cBio	blca_bgi	WES	N	Bladder/Urinary Tract	BLCA	Primary	52	Y	Adult	41	41	286.75	N	0.189	N	6	0.171	NA
B104-0	B104-0	cBio	blca_bgi	WES	N	Bladder/Urinary Tract	BLCA	Primary	72	Y	Adult	353	353	286.75	Y	0.103	N	15	0.043	NA
B105	B105	cBio	blca_bgi	WES	N	Bladder/Urinary Tract	BLCA	Relapse/Recurrence	62	N	Adult	59	59	286.75	N	0.14	N	5	0.088	NA
B105-0	B105-0	cBio	blca_bgi	WES	N	Bladder/Urinary Tract	BLCA	Primary	60	Y	Adult	309	309	286.75	Y	0.143	N	17	0.058	NA
B105-1	B105-1	cBio	blca_bgi	WES	N	Bladder/Urinary Tract	BLCA	Primary	64	Y	Adult	90	89	286.75	N	0.184	N	11	0.131	NA
B106	B106	cBio	blca_bgi	WES	N	Bladder/Urinary Tract	BLCA	Primary	56	Y	Adult	227	227	286.75	N	0.133	N	15	0.069	NA
B107	B107	cBio	blca_bgi	WES	N	Bladder/Urinary Tract	BLCA	Primary	68	Y	Adult	78	78	286.75	N	0.08	N	0	0	NA
B109	B109	cBio	blca_bgi	WES	N	Bladder/Urinary Tract	BLCA	Relapse/Recurrence	46	N	Adult	269	269	286.75	N	0.106	N	14	0.053	NA
B11	B11	cBio	blca_bgi	WES	N	Bladder/Urinary Tract	BLCA	Relapse/Recurrence	80	N	Adult	12	12	286.75	N	0.1	N	0	0	NA
B110	B110	cBio	blca_bgi	WES	N	Bladder/Urinary Tract	BLCA	Primary	54	Y	Adult	135	135	286.75	N	0.117	N	7	0.056	NA
B111	B111	cBio	blca_bgi	WES	N	Bladder/Urinary Tract	BLCA	Primary	45	Y	Adult	84	84	286.75	N	0.263	N	14	0.175	NA
B112	B112	cBio	blca_bgi	WES	N	Bladder/Urinary Tract	BLCA	Relapse/Recurrence	62	N	Adult	65	65	286.75	N	0.25	N	12	0.203	NA
B114	B114	cBio	blca_bgi	WES	N	Bladder/Urinary Tract	BLCA	Primary	73	Y	Adult	50	49	286.75	N	0.143	N	4	0.095	NA
B13	B13	cBio	blca_bgi	WES	N	Bladder/Urinary Tract	BLCA	Primary	64	Y	Adult	55	55	286.75	N	0.192	N	7	0.137	NA
B14	B14	cBio	blca_bgi	WES	N	Bladder/Urinary Tract	BLCA	Primary	57	Y	Adult	38	38	286.75	N	0.206	N	4	0.125	NA
B15	B15	cBio	blca_bgi	WES	N	Bladder/Urinary Tract	BLCA	Primary	40	Y	Adult	96	96	286.75	N	0.217	N	13	0.153	NA
B16	B16	cBio	blca_bgi	WES	N	Bladder/Urinary Tract	BLCA	Primary	72	Y	Adult	70	70	286.75	N	0.27	N	13	0.206	NA
B18	B18	cBio	blca_bgi	WES	N	Bladder/Urinary Tract	BLCA	Primary	66	Y	Adult	71	71	286.75	N	0.185	N	7	0.108	NA
B19	B19	cBio	blca_bgi	WES	N	Bladder/Urinary Tract	BLCA	Relapse/Recurrence	69	N	Adult	15	15	286.75	N	0.2	N	0	0	NA
B21	B21	cBio	blca_bgi	WES	N	Bladder/Urinary Tract	BLCA	Primary	61	Y	Adult	84	84	286.75	N	0.15	N	8	0.101	NA
B22	B22	cBio	blca_bgi	WES	N	Bladder/Urinary Tract	BLCA	Primary	79	Y	Adult	329	329	286.75	Y	0.089	N	0	0	NA
B23	B23	cBio	blca_bgi	WES	N	Bladder/Urinary Tract	BLCA	Primary	85	Y	Adult	255	255	286.75	N	0.109	N	17	0.07	NA
B24	B24	cBio	blca_bgi	WES	N	Bladder/Urinary Tract	BLCA	Primary	53	Y	Adult	71	71	286.75	N	0.391	N	20	0.303	NA
B25	B25	cBio	blca_bgi	WES	N	Bladder/Urinary Tract	BLCA	Relapse/Recurrence	65	N	Adult	64	64	286.75	N	0.1	N	4	0.07	NA
B34	B34	cBio	blca_bgi	WES	N	Bladder/Urinary Tract	BLCA	Primary	66	Y	Adult	160	159	286.75	N	0.124	N	10	0.066	NA
B35	B35	cBio	blca_bgi	WES	N	Bladder/Urinary Tract	BLCA	Primary	80	Y	Adult	109	109	286.75	N	0.155	N	10	0.097	NA
B37	B37	cBio	blca_bgi	WES	N	Bladder/Urinary Tract	BLCA	Primary	71	Y	Adult	204	203	286.75	N	0.149	N	13	0.068	NA
B41	B41	cBio	blca_bgi	WES	N	Bladder/Urinary Tract	BLCA	Primary	69	Y	Adult	18	18	286.75	N	0.071	N	0	0	NA
B43	B43	cBio	blca_bgi	WES	N	Bladder/Urinary Tract	BLCA	Primary	43	Y	Adult	12	12	286.75	N	0.182	N	0	0	NA
B45	B45	cBio	blca_bgi	WES	N	Bladder/Urinary Tract	BLCA	Primary	82	Y	Adult	50	50	286.75	N	0.317	N	10	0.244	NA
B47	B47	cBio	blca_bgi	WES	N	Bladder/Urinary Tract	BLCA	Primary	84	Y	Adult	203	203	286.75	N	0.144	N	16	0.086	NA
B5	B5	cBio	blca_bgi	WES	N	Bladder/Urinary Tract	BLCA	Primary	53	Y	Adult	137	136	286.75	N	0.121	N	10	0.076	NA
B50	B50	cBio	blca_bgi	WES	N	Bladder/Urinary Tract	BLCA	Primary	73	Y	Adult	27	27	286.75	N	0.13	N	0	0	NA
B52	B52	cBio	blca_bgi	WES	N	Bladder/Urinary Tract	BLCA	Primary	57	Y	Adult	219	218	286.75	N	0.099	N	7	0.034	NA
B54	B54	cBio	blca_bgi	WES	N	Bladder/Urinary Tract	BLCA	Primary	49	Y	Adult	60	60	286.75	N	0.14	N	0	0	NA
B55	B55	cBio	blca_bgi	WES	N	Bladder/Urinary Tract	BLCA	Primary	41	Y	Adult	47	47	286.75	N	0.17	N	6	0.133	NA
B56	B56	cBio	blca_bgi	WES	N	Bladder/Urinary Tract	BLCA	Primary	41	Y	Adult	35	35	286.75	N	0.182	N	4	0.129	NA
B57	B57	cBio	blca_bgi	WES	N	Bladder/Urinary Tract	BLCA	Primary	72	Y	Adult	83	83	286.75	N	0.132	N	7	0.095	NA
B58	B58	cBio	blca_bgi	WES	N	Bladder/Urinary Tract	BLCA	Primary	62	Y	Adult	11	10	286.75	N	0.333	N	2	0.222	NA
B59	B59	cBio	blca_bgi	WES	N	Bladder/Urinary Tract	BLCA	Primary	67	Y	Adult	169	169	286.75	N	0.182	N	17	0.108	NA
B59-0	B59-0	cBio	blca_bgi	WES	N	Bladder/Urinary Tract	BLCA	Primary	50	Y	Adult	25	24	286.75	N	0.286	N	5	0.238	NA
B59-1	B59-1	cBio	blca_bgi	WES	N	Bladder/Urinary Tract	BLCA	Primary	43	Y	Adult	24	24	286.75	N	0.4	N	5	0.263	NA
B59-3	B59-3	cBio	blca_bgi	WES	N	Bladder/Urinary Tract	BLCA	Primary	65	Y	Adult	157	156	286.75	N	0.176	N	14	0.102	NA
B60	B60	cBio	blca_bgi	WES	N	Bladder/Urinary Tract	BLCA	Primary	80	Y	Adult	209	209	286.75	N	0.129	N	14	0.07	NA
B61	B61	cBio	blca_bgi	WES	N	Bladder/Urinary Tract	BLCA	Primary	53	Y	Adult	81	80	286.75	N	0.26	N	14	0.187	NA
B62-0	B62-0	cBio	blca_bgi	WES	N	Bladder/Urinary Tract	BLCA	Primary	58	Y	Adult	21	21	286.75	N	0.35	N	5	0.25	NA
B63	B63	cBio	blca_bgi	WES	N	Bladder/Urinary Tract	BLCA	Primary	70	Y	Adult	135	135	286.75	N	0.163	N	14	0.109	NA
B64	B64	cBio	blca_bgi	WES	N	Bladder/Urinary Tract	BLCA	Primary	66	Y	Adult	68	68	286.75	N	0.09	N	0	0	NA
B65	B65	cBio	blca_bgi	WES	N	Bladder/Urinary Tract	BLCA	Relapse/Recurrence	87	N	Adult	408	407	286.75	Y	0.099	N	19	0.049	NA
B66	B66	cBio	blca_bgi	WES	N	Bladder/Urinary Tract	BLCA	Primary	54	Y	Adult	408	408	286.75	Y	0.109	N	18	0.046	NA
B66-0	B66-0	cBio	blca_bgi	WES	N	Bladder/Urinary Tract	BLCA	Primary	50	Y	Adult	22	22	286.75	N	0.316	N	5	0.278	NA
B68	B68	cBio	blca_bgi	WES	N	Bladder/Urinary Tract	BLCA	Primary	85	Y	Adult	67	67	286.75	N	0.109	N	0	0	NA
B70	B70	cBio	blca_bgi	WES	N	Bladder/Urinary Tract	BLCA	Primary	65	Y	Adult	171	171	286.75	N	0.181	N	14	0.085	NA
B71	B71	cBio	blca_bgi	WES	N	Bladder/Urinary Tract	BLCA	Relapse/Recurrence	65	N	Adult	130	129	286.75	N	0.136	N	10	0.082	NA
B73	B73	cBio	blca_bgi	WES	N	Bladder/Urinary Tract	BLCA	Relapse/Recurrence	44	N	Adult	22	21	286.75	N	0.053	N	0	0	NA
B74	B74	cBio	blca_bgi	WES	N	Bladder/Urinary Tract	BLCA	Primary	60	Y	Adult	136	134	286.75	N	0.143	N	10	0.081	NA
B77	B77	cBio	blca_bgi	WES	N	Bladder/Urinary Tract	BLCA	Primary	75	Y	Adult	113	113	286.75	N	0.083	N	6	0.056	NA
B78	B78	cBio	blca_bgi	WES	N	Bladder/Urinary Tract	BLCA	Primary	80	Y	Adult	139	139	286.75	N	0.102	N	9	0.067	NA
B79	B79	cBio	blca_bgi	WES	N	Bladder/Urinary Tract	BLCA	Primary	63	Y	Adult	85	84	286.75	N	0.203	N	12	0.152	NA
B80	B80	cBio	blca_bgi	WES	N	Bladder/Urinary Tract	BLCA	Primary	76	Y	Adult	364	364	286.75	Y	0.082	N	10	0.03	NA
B80-0	B80-0	cBio	blca_bgi	WES	N	Bladder/Urinary Tract	BLCA	Primary	82	Y	Adult	140	140	286.75	N	0.221	N	21	0.154	NA
B80-1	B80-1	cBio	blca_bgi	WES	N	Bladder/Urinary Tract	BLCA	Relapse/Recurrence	58	N	Adult	39	39	286.75	N	0.242	N	6	0.182	NA
B80-11	B80-11	cBio	blca_bgi	WES	N	Bladder/Urinary Tract	BLCA	Primary	28	Y	Adult	14	14	286.75	N	0.077	N	0	0	NA
B80-13	B80-13	cBio	blca_bgi	WES	N	Bladder/Urinary Tract	BLCA	Primary	63	Y	Adult	103	103	286.75	N	0.079	N	0	0	NA
B80-3	B80-3	cBio	blca_bgi	WES	N	Bladder/Urinary Tract	BLCA	Primary	51	Y	Adult	114	113	286.75	N	0.101	N	6	0.056	NA
B80-4	B80-4	cBio	blca_bgi	WES	N	Bladder/Urinary Tract	BLCA	Primary	54	Y	Adult	23	23	286.75	N	0.091	N	0	0	NA
B80-5	B80-5	cBio	blca_bgi	WES	N	Bladder/Urinary Tract	BLCA	Relapse/Recurrence	73	N	Adult	113	112	286.75	N	0.202	N	18	0.167	NA
B80-7	B80-7	cBio	blca_bgi	WES	N	Bladder/Urinary Tract	BLCA	Primary	58	Y	Adult	25	25	286.75	N	0.182	N	0	0	NA
B80-8	B80-8	cBio	blca_bgi	WES	N	Bladder/Urinary Tract	BLCA	Primary	63	Y	Adult	55	55	286.75	N	0.06	N	0	0	NA
B81	B81	cBio	blca_bgi	WES	N	Bladder/Urinary Tract	BLCA	Primary	63	Y	Adult	34	34	286.75	N	0.276	N	5	0.192	NA
B81-1	B81-1	cBio	blca_bgi	WES	N	Bladder/Urinary Tract	BLCA	Primary	62	Y	Adult	83	83	286.75	N	0.187	N	10	0.133	NA
B81-2	B81-2	cBio	blca_bgi	WES	N	Bladder/Urinary Tract	BLCA	Primary	61	Y	Adult	89	89	286.75	N	0.179	N	8	0.096	NA
B82	B82	cBio	blca_bgi	WES	N	Bladder/Urinary Tract	BLCA	Primary	56	Y	Adult	94	94	286.75	N	0.135	N	7	0.08	NA
B83	B83	cBio	blca_bgi	WES	N	Bladder/Urinary Tract	BLCA	Primary	84	Y	Adult	153	153	286.75	N	0.095	N	0	0	NA
B84	B84	cBio	blca_bgi	WES	N	Bladder/Urinary Tract	BLCA	Primary	64	Y	Adult	89	89	286.75	N	0.08	N	0	0	NA
B85-0	B85-0	cBio	blca_bgi	WES	N	Bladder/Urinary Tract	BLCA	Primary	76	Y	Adult	203	203	286.75	N	0.118	N	10	0.055	NA
B85-2	B85-2	cBio	blca_bgi	WES	N	Bladder/Urinary Tract	BLCA	Primary	74	Y	Adult	52	52	286.75	N	0.149	N	5	0.106	NA
B86	B86	cBio	blca_bgi	WES	N	Bladder/Urinary Tract	BLCA	Primary	48	Y	Adult	465	465	286.75	Y	0.134	N	30	0.065	NA
B87	B87	cBio	blca_bgi	WES	N	Bladder/Urinary Tract	BLCA	Primary	57	Y	Adult	24	24	286.75	N	0.045	N	0	0	NA
B88	B88	cBio	blca_bgi	WES	N	Bladder/Urinary Tract	BLCA	Primary	56	Y	Adult	94	94	286.75	N	0.191	N	11	0.125	NA
B89-1	B89-1	cBio	blca_bgi	WES	N	Bladder/Urinary Tract	BLCA	Primary	65	Y	Adult	63	62	286.75	N	0.364	N	14	0.259	NA
B89-10	B89-10	cBio	blca_bgi	WES	N	Bladder/Urinary Tract	BLCA	Primary	65	Y	Adult	94	94	286.75	N	0.182	N	10	0.116	NA
B89-11	B89-11	cBio	blca_bgi	WES	N	Bladder/Urinary Tract	BLCA	Primary	38	Y	Adult	6	6	286.75	N	0	N	0	0	NA
B89-12	B89-12	cBio	blca_bgi	WES	N	Bladder/Urinary Tract	BLCA	Primary	72	Y	Adult	253	253	286.75	N	0.073	N	10	0.041	NA
B89-16	B89-16	cBio	blca_bgi	WES	N	Bladder/Urinary Tract	BLCA	Primary	68	Y	Adult	88	87	286.75	N	0.143	N	7	0.084	NA
B89-3	B89-3	cBio	blca_bgi	WES	N	Bladder/Urinary Tract	BLCA	Primary	65	Y	Adult	33	33	286.75	N	0.111	N	0	0	NA
B89-4	B89-4	cBio	blca_bgi	WES	N	Bladder/Urinary Tract	BLCA	Primary	71	Y	Adult	294	294	286.75	Y	0.094	N	18	0.067	NA
B89-5	B89-5	cBio	blca_bgi	WES	N	Bladder/Urinary Tract	BLCA	Primary	50	Y	Adult	55	55	286.75	N	0.176	N	6	0.122	NA
B9	B9	cBio	blca_bgi	WES	N	Bladder/Urinary Tract	BLCA	Primary	81	Y	Adult	44	44	286.75	N	0.222	N	6	0.167	NA
B90	B90	cBio	blca_bgi	WES	N	Bladder/Urinary Tract	BLCA	Primary	84	Y	Adult	111	111	286.75	N	0.092	N	0	0	NA
B92	B92	cBio	blca_bgi	WES	N	Bladder/Urinary Tract	BLCA	Primary	53	Y	Adult	25	25	286.75	N	0.217	N	0	0	NA
B96	B96	cBio	blca_bgi	WES	N	Bladder/Urinary Tract	BLCA	Relapse/Recurrence	69	N	Adult	351	350	286.75	Y	0.19	N	35	0.107	NA
B98	B98	cBio	blca_bgi	WES	N	Bladder/Urinary Tract	BLCA	Relapse/Recurrence	63	N	Adult	144	144	286.75	N	0.129	N	11	0.08	NA
B99	B99	cBio	blca_bgi	WES	N	Bladder/Urinary Tract	BLCA	Primary	37	Y	Adult	19	17	286.75	N	0.133	N	0	0	NA
BCB109T	BCB109T	cBio	hcc_inserm_fr_2015	WES	N	Hepatobiliary	HCC	Unspecified	59	Y	Adult	111	100	210.75	N	0.097	N	6	0.058	NA
BCB111T	BCB111T	cBio	hcc_inserm_fr_2015	WES	N	Hepatobiliary	HCC	Unspecified	66	Y	Adult	89	85	210.75	N	0.107	N	5	0.06	NA
BCB151T	BCB151T	cBio	hcc_inserm_fr_2015	WES	N	Hepatobiliary	HCC	Unspecified	72	Y	Adult	76	71	210.75	N	0.114	N	5	0.072	NA
BCB157T	BCB157T	cBio	hcc_inserm_fr_2015	WES	N	Hepatobiliary	HCC	Unspecified	71	Y	Adult	72	70	210.75	N	0.134	N	5	0.077	NA
BCB167T	BCB167T	cBio	hcc_inserm_fr_2015	WES	N	Hepatobiliary	HCC	Unspecified	59	Y	Adult	81	76	210.75	N	0.09	N	4	0.051	NA
BCB231T	BCB231T	cBio	hcc_inserm_fr_2015	WES	N	Hepatobiliary	HCC	Unspecified	73	Y	Adult	93	87	210.75	N	0.057	N	0	0	NA
BCB301T	BCB301T	cBio	hcc_inserm_fr_2015	WES	N	Hepatobiliary	HCC	Unspecified	51	Y	Adult	59	56	210.75	N	0.158	N	7	0.125	NA
BCB307T	BCB307T	cBio	hcc_inserm_fr_2015	WES	N	Hepatobiliary	HCC	Unspecified	59	Y	Adult	98	90	210.75	N	0.086	N	5	0.054	NA
BCB325T	BCB325T	cBio	hcc_inserm_fr_2015	WES	N	Hepatobiliary	HCC	Unspecified	60	Y	Adult	85	78	210.75	N	0.113	N	5	0.062	NA
BCM-MDA-UTUC-01	BCM-MDA-UTUC-01	cBio	utuc_cornell_baylor_mdacc_2019	WES	N	Bladder/Urinary Tract	UTUC	Unspecified	NA	Y	Unknown	29	29	310.5	N	0.214	N	0	0	NA
BCM-MDA-UTUC-05	BCM-MDA-UTUC-05	cBio	utuc_cornell_baylor_mdacc_2019	WES	N	Bladder/Urinary Tract	UTUC	Unspecified	NA	Y	Unknown	150	144	310.5	N	0.073	N	0	0	NA
BCM-MDA-UTUC-09	BCM-MDA-UTUC-09	cBio	utuc_cornell_baylor_mdacc_2019	WES	N	Bladder/Urinary Tract	UTUC	Unspecified	NA	Y	Unknown	45	44	310.5	N	0.122	N	0	0	NA
BCM-MDA-UTUC-10	BCM-MDA-UTUC-10	cBio	utuc_cornell_baylor_mdacc_2019	WES	N	Bladder/Urinary Tract	UTUC	Unspecified	NA	Y	Unknown	27	25	310.5	N	0.231	N	5	0.192	NA
BCM-MDA-UTUC-12	BCM-MDA-UTUC-12	cBio	utuc_cornell_baylor_mdacc_2019	WES	N	Bladder/Urinary Tract	UTUC	Unspecified	NA	Y	Unknown	49	49	310.5	N	0.064	N	0	0	NA
BCM-MDA-UTUC-14	BCM-MDA-UTUC-14	cBio	utuc_cornell_baylor_mdacc_2019	WES	N	Bladder/Urinary Tract	UTUC	Unspecified	NA	Y	Unknown	83	76	310.5	N	0.145	N	6	0.072	NA
BCM-MDA-UTUC-16	BCM-MDA-UTUC-16	cBio	utuc_cornell_baylor_mdacc_2019	WES	N	Bladder/Urinary Tract	UTUC	Unspecified	NA	Y	Unknown	43	42	310.5	N	0.143	N	4	0.095	NA
BCM-MDA-UTUC-17	BCM-MDA-UTUC-17	cBio	utuc_cornell_baylor_mdacc_2019	WES	N	Bladder/Urinary Tract	UTUC	Unspecified	NA	Y	Unknown	68	65	310.5	N	0.094	N	0	0	NA
BCM-MDA-UTUC-18	BCM-MDA-UTUC-18	cBio	utuc_cornell_baylor_mdacc_2019	WES	N	Bladder/Urinary Tract	UTUC	Unspecified	NA	Y	Unknown	53	49	310.5	N	0.098	N	0	0	NA
BCM-MDA-UTUC-20	BCM-MDA-UTUC-20	cBio	utuc_cornell_baylor_mdacc_2019	WES	N	Bladder/Urinary Tract	UTUC	Unspecified	NA	Y	Unknown	88	84	310.5	N	0.102	N	5	0.057	NA
BCM-MDA-UTUC-21	BCM-MDA-UTUC-21	cBio	utuc_cornell_baylor_mdacc_2019	WES	N	Bladder/Urinary Tract	UTUC	Unspecified	NA	Y	Unknown	97	94	310.5	N	0.104	N	0	0	NA
BCM-MDA-UTUC-22	BCM-MDA-UTUC-22	cBio	utuc_cornell_baylor_mdacc_2019	WES	N	Bladder/Urinary Tract	UTUC	Unspecified	NA	Y	Unknown	58	56	310.5	N	0.161	N	6	0.109	NA
BCM-MDA-UTUC-24	BCM-MDA-UTUC-24	cBio	utuc_cornell_baylor_mdacc_2019	WES	N	Bladder/Urinary Tract	UTUC	Unspecified	NA	Y	Unknown	72	71	310.5	N	0.143	N	6	0.086	NA
BCM-MDA-UTUC-29	BCM-MDA-UTUC-29	cBio	utuc_cornell_baylor_mdacc_2019	WES	N	Bladder/Urinary Tract	UTUC	Unspecified	NA	Y	Unknown	266	258	310.5	N	0.105	N	11	0.042	NA
BCM-MDA-UTUC-30	BCM-MDA-UTUC-30	cBio	utuc_cornell_baylor_mdacc_2019	WES	N	Bladder/Urinary Tract	UTUC	Unspecified	NA	Y	Unknown	180	169	310.5	N	0.073	N	0	0	NA
BCM229T	BCM229T	cBio	hcc_inserm_fr_2015	WES	N	Hepatobiliary	HCC	Unspecified	79	Y	Adult	11	9	210.75	N	0	N	0	0	NA
BCM257T	BCM257T	cBio	hcc_inserm_fr_2015	WES	N	Hepatobiliary	HCC	Unspecified	53	Y	Adult	78	70	210.75	N	0.065	N	0	0	NA
BCM265T	BCM265T	cBio	hcc_inserm_fr_2015	WES	N	Hepatobiliary	HCC	Unspecified	75	Y	Adult	83	79	210.75	N	0.113	N	6	0.075	NA
BCM269T	BCM269T	cBio	hcc_inserm_fr_2015	WES	N	Hepatobiliary	HCC	Unspecified	67	Y	Adult	55	51	210.75	N	0.157	N	5	0.098	NA
BCM275T	BCM275T	cBio	hcc_inserm_fr_2015	WES	N	Hepatobiliary	HCC	Unspecified	73	Y	Adult	133	124	210.75	N	0.065	N	0	0	NA
BCM321T	BCM321T	cBio	hcc_inserm_fr_2015	WES	N	Hepatobiliary	HCC	Unspecified	78	Y	Adult	78	71	210.75	N	0.16	N	8	0.107	NA
BCM325T	BCM325T	cBio	hcc_inserm_fr_2015	WES	N	Hepatobiliary	HCC	Unspecified	67	Y	Adult	85	83	210.75	N	0.11	N	6	0.073	NA
BCM329T	BCM329T	cBio	hcc_inserm_fr_2015	WES	N	Hepatobiliary	HCC	Unspecified	66	Y	Adult	6	5	210.75	N	0.2	N	0	0	NA
BCM337T	BCM337T	cBio	hcc_inserm_fr_2015	WES	N	Hepatobiliary	HCC	Unspecified	61	Y	Adult	160	151	210.75	N	0.066	N	0	0	NA
BCM339T	BCM339T	cBio	hcc_inserm_fr_2015	WES	N	Hepatobiliary	HCC	Unspecified	62	Y	Adult	94	87	210.75	N	0.132	N	8	0.088	NA
BCM371T	BCM371T	cBio	hcc_inserm_fr_2015	WES	N	Hepatobiliary	HCC	Unspecified	78	Y	Adult	84	83	210.75	N	0.115	N	6	0.077	NA
BCM375T	BCM375T	cBio	hcc_inserm_fr_2015	WES	N	Hepatobiliary	HCC	Unspecified	72	Y	Adult	117	111	210.75	N	0.115	N	9	0.08	NA
BCM397T	BCM397T	cBio	hcc_inserm_fr_2015	WES	N	Hepatobiliary	HCC	Unspecified	61	Y	Adult	71	66	210.75	N	0.131	N	5	0.082	NA
BCM399T	BCM399T	cBio	hcc_inserm_fr_2015	WES	N	Hepatobiliary	HCC	Unspecified	81	Y	Adult	97	91	210.75	N	0.098	N	6	0.066	NA
BCM423T	BCM423T	cBio	hcc_inserm_fr_2015	WES	N	Hepatobiliary	HCC	Unspecified	53	Y	Adult	79	71	210.75	N	0.167	N	8	0.113	NA
BCM439T	BCM439T	cBio	hcc_inserm_fr_2015	WES	N	Hepatobiliary	HCC	Unspecified	79	Y	Adult	52	49	210.75	N	0.196	N	7	0.137	NA
BCM455T	BCM455T	cBio	hcc_inserm_fr_2015	WES	N	Hepatobiliary	HCC	Unspecified	61	Y	Adult	1	1	210.75	N	0	N	0	0	NA
BCM483T	BCM483T	cBio	hcc_inserm_fr_2015	WES	N	Hepatobiliary	HCC	Unspecified	59	Y	Adult	80	75	210.75	N	0.132	N	7	0.096	NA
BCM489T	BCM489T	cBio	hcc_inserm_fr_2015	WES	N	Hepatobiliary	HCC	Unspecified	47	Y	Adult	29	22	210.75	N	0.259	N	5	0.185	NA
BCM501T	BCM501T	cBio	hcc_inserm_fr_2015	WES	N	Hepatobiliary	HCC	Unspecified	64	Y	Adult	65	63	210.75	N	0.18	N	8	0.131	NA
BCM529T	BCM529T	cBio	hcc_inserm_fr_2015	WES	N	Hepatobiliary	HCC	Unspecified	56	Y	Adult	31	26	210.75	N	0.233	N	5	0.167	NA
BCM531T	BCM531T	cBio	hcc_inserm_fr_2015	WES	N	Hepatobiliary	HCC	Unspecified	49	Y	Adult	30	29	210.75	N	0.038	N	0	0	NA
BCM543T	BCM543T	cBio	hcc_inserm_fr_2015	WES	N	Hepatobiliary	HCC	Unspecified	61	Y	Adult	86	82	210.75	N	0.125	N	6	0.078	NA
BCM545T	BCM545T	cBio	hcc_inserm_fr_2015	WES	N	Hepatobiliary	HCC	Unspecified	63	Y	Adult	98	95	210.75	N	0.042	N	0	0	NA
BCM565T	BCM565T	cBio	hcc_inserm_fr_2015	WES	N	Hepatobiliary	HCC	Unspecified	51	Y	Adult	2	1	210.75	N	0.5	N	0	0	NA
BCM567T	BCM567T	cBio	hcc_inserm_fr_2015	WES	N	Hepatobiliary	HCC	Unspecified	72	Y	Adult	99	93	210.75	N	0.097	N	6	0.065	NA
BCM617T	BCM617T	cBio	hcc_inserm_fr_2015	WES	N	Hepatobiliary	HCC	Unspecified	63	Y	Adult	91	82	210.75	N	0.146	N	7	0.08	NA
BCM643T	BCM643T	cBio	hcc_inserm_fr_2015	WES	N	Hepatobiliary	HCC	Unspecified	50	Y	Adult	2	1	210.75	N	0	N	0	0	NA
BCM671T	BCM671T	cBio	hcc_inserm_fr_2015	WES	N	Hepatobiliary	HCC	Unspecified	71	Y	Adult	33	31	210.75	N	0.038	N	0	0	NA
BCM683T	BCM683T	cBio	hcc_inserm_fr_2015	WES	N	Hepatobiliary	HCC	Unspecified	75	Y	Adult	72	71	210.75	N	0.209	N	9	0.134	NA
BCM689T	BCM689T	cBio	hcc_inserm_fr_2015	WES	N	Hepatobiliary	HCC	Unspecified	63	Y	Adult	20	19	210.75	N	0.059	N	0	0	NA
BCM695T	BCM695T	cBio	hcc_inserm_fr_2015	WES	N	Hepatobiliary	HCC	Unspecified	70	Y	Adult	112	107	210.75	N	0.204	N	16	0.148	NA
BCM703T	BCM703T	cBio	hcc_inserm_fr_2015	WES	N	Hepatobiliary	HCC	Unspecified	74	Y	Adult	79	74	210.75	N	0.095	N	0	0	NA
BCM711T	BCM711T	cBio	hcc_inserm_fr_2015	WES	N	Hepatobiliary	HCC	Unspecified	69	Y	Adult	80	75	210.75	N	0.211	N	12	0.16	NA
BCM723T	BCM723T	cBio	hcc_inserm_fr_2015	WES	N	Hepatobiliary	HCC	Unspecified	63	Y	Adult	679	627	210.75	Y	0.538	N	229	0.406	NA
BCM735T	BCM735T	cBio	hcc_inserm_fr_2015	WES	N	Hepatobiliary	HCC	Unspecified	61	Y	Adult	65	59	210.75	N	0.081	N	0	0	NA
BCM739T	BCM739T	cBio	hcc_inserm_fr_2015	WES	N	Hepatobiliary	HCC	Unspecified	62	Y	Adult	69	62	210.75	N	0.031	N	0	0	NA
BCM759T	BCM759T	cBio	hcc_inserm_fr_2015	WES	N	Hepatobiliary	HCC	Unspecified	62	Y	Adult	55	55	210.75	N	0.059	N	0	0	NA
BCM769T	BCM769T	cBio	hcc_inserm_fr_2015	WES	N	Hepatobiliary	HCC	Unspecified	66	Y	Adult	21	19	210.75	N	0.222	N	0	0	NA
BCM783T	BCM783T	cBio	hcc_inserm_fr_2015	WES	N	Hepatobiliary	HCC	Unspecified	63	Y	Adult	96	92	210.75	N	0.086	N	0	0	NA
BCM791T	BCM791T	cBio	hcc_inserm_fr_2015	WES	N	Hepatobiliary	HCC	Unspecified	62	Y	Adult	75	73	210.75	N	0.116	N	5	0.072	NA
BFN_DUKE_NUS_1001	BFN_DUKE_NUS_1001	cBio	bfn_duke_nus_2015	WES	N	Sarcoma	Sarcoma - Other	Unspecified	55	Y	Adult	18	17	45.5	N	0.333	N	4	0.267	NA
BFN_DUKE_NUS_1002	BFN_DUKE_NUS_1002	cBio	bfn_duke_nus_2015	WES	N	Sarcoma	Sarcoma - Other	Unspecified	41	Y	Adult	8	7	45.5	N	0.286	N	0	0	NA
BFN_DUKE_NUS_1003	BFN_DUKE_NUS_1003	cBio	bfn_duke_nus_2015	WES	N	Sarcoma	Sarcoma - Other	Unspecified	55	Y	Adult	18	18	45.5	N	0.385	N	4	0.308	NA
BFN_DUKE_NUS_1004	BFN_DUKE_NUS_1004	cBio	bfn_duke_nus_2015	WES	N	Sarcoma	Sarcoma - Other	Unspecified	43	Y	Adult	28	27	45.5	N	0.333	N	6	0.222	NA
BFN_DUKE_NUS_1005	BFN_DUKE_NUS_1005	cBio	bfn_duke_nus_2015	WES	N	Sarcoma	Sarcoma - Other	Unspecified	22	Y	Adult	7	7	45.5	N	0.333	N	2	0.333	NA
BFN_DUKE_NUS_1006	BFN_DUKE_NUS_1006	cBio	bfn_duke_nus_2015	WES	N	Sarcoma	Sarcoma - Other	Unspecified	39	Y	Adult	14	12	45.5	N	0.231	N	0	0	NA
BFN_DUKE_NUS_1007	BFN_DUKE_NUS_1007	cBio	bfn_duke_nus_2015	WES	N	Sarcoma	Sarcoma - Other	Unspecified	26	Y	Adult	14	13	45.5	N	0.214	N	3	0.214	NA
BFN_DUKE_NUS_1008	BFN_DUKE_NUS_1008	cBio	bfn_duke_nus_2015	WES	N	Sarcoma	Sarcoma - Other	Unspecified	27	Y	Adult	8	8	45.5	N	0.375	N	0	0	NA
BFN_DUKE_NUS_1009	BFN_DUKE_NUS_1009	cBio	bfn_duke_nus_2015	WES	N	Sarcoma	Sarcoma - Other	Unspecified	36	Y	Adult	17	17	45.5	N	0.2	N	0	0	NA
BFN_DUKE_NUS_1010	BFN_DUKE_NUS_1010	cBio	bfn_duke_nus_2015	WES	N	Sarcoma	Sarcoma - Other	Unspecified	45	Y	Adult	14	13	45.5	N	0.1	N	0	0	NA
BFN_DUKE_NUS_1011	BFN_DUKE_NUS_1011	cBio	bfn_duke_nus_2015	WES	N	Sarcoma	Sarcoma - Other	Unspecified	38	Y	Adult	74	72	45.5	Y	0.172	N	4	0.138	NA
BFN_DUKE_NUS_1012	BFN_DUKE_NUS_1012	cBio	bfn_duke_nus_2015	WES	N	Sarcoma	Sarcoma - Other	Unspecified	60	Y	Adult	13	13	45.5	N	0.273	N	2	0.182	NA
BFN_DUKE_NUS_1013	BFN_DUKE_NUS_1013	cBio	bfn_duke_nus_2015	WES	N	Sarcoma	Sarcoma - Other	Unspecified	52	Y	Adult	8	8	45.5	N	0.2	N	0	0	NA
BFN_DUKE_NUS_1014	BFN_DUKE_NUS_1014	cBio	bfn_duke_nus_2015	WES	N	Sarcoma	Sarcoma - Other	Unspecified	26	Y	Adult	3	3	45.5	N	0.333	N	0	0	NA
BFN_DUKE_NUS_1015	BFN_DUKE_NUS_1015	cBio	bfn_duke_nus_2015	WES	N	Sarcoma	Sarcoma - Other	Unspecified	68	Y	Adult	27	26	45.5	N	0.304	N	5	0.217	NA
BFN_DUKE_NUS_1016	BFN_DUKE_NUS_1016	cBio	bfn_duke_nus_2015	WES	N	Sarcoma	Sarcoma - Other	Unspecified	52	Y	Adult	22	21	45.5	N	0.421	N	6	0.316	NA
BFN_DUKE_NUS_1017	BFN_DUKE_NUS_1017	cBio	bfn_duke_nus_2015	WES	N	Sarcoma	Sarcoma - Other	Unspecified	79	Y	Adult	23	23	45.5	N	0.19	N	3	0.143	NA
BFN_DUKE_NUS_1018	BFN_DUKE_NUS_1018	cBio	bfn_duke_nus_2015	WES	N	Sarcoma	Sarcoma - Other	Unspecified	62	Y	Adult	27	25	45.5	N	0.154	N	0	0	NA
BFN_DUKE_NUS_1019	BFN_DUKE_NUS_1019	cBio	bfn_duke_nus_2015	WES	N	Sarcoma	Sarcoma - Other	Unspecified	53	Y	Adult	29	29	45.5	N	0.13	N	0	0	NA
BFN_DUKE_NUS_1020	BFN_DUKE_NUS_1020	cBio	bfn_duke_nus_2015	WES	N	Sarcoma	Sarcoma - Other	Unspecified	45	Y	Adult	26	26	45.5	N	0.231	N	4	0.154	NA
BFN_DUKE_NUS_1022	BFN_DUKE_NUS_1022	cBio	bfn_duke_nus_2015	WES	N	Sarcoma	Sarcoma - Other	Unspecified	55	Y	Adult	18	17	45.5	N	0.235	N	3	0.176	NA
BLADDER-15330_CCPM_0700629	BLADDER-15330_CCPM_0700629-Tumor-SM-AVI1C	cBio	mixed_allen_2018	WES	N	Bladder/Urinary Tract	BLCA	Unspecified	NA	Y	Unknown	444	408	851	N	0.118	N	32	0.078	NA
BLADDER-15330_CCPM_0700691	BLADDER-15330_CCPM_0700691-Tumor-SM-AVI13	cBio	mixed_allen_2018	WES	N	Bladder/Urinary Tract	BLCA	Unspecified	NA	Y	Unknown	245	226	851	N	0.178	N	21	0.094	NA
BLADDER-15330_CCPM_0700692	BLADDER-15330_CCPM_0700692-Tumor-SM-AVI11	cBio	mixed_allen_2018	WES	N	Bladder/Urinary Tract	BLCA	Unspecified	NA	Y	Unknown	438	397	851	N	0.186	N	43	0.105	NA
BLADDER-15330_CCPM_0700694	BLADDER-15330_CCPM_0700694-Tumor-SM-AVI16	cBio	mixed_allen_2018	WES	N	Bladder/Urinary Tract	BLCA	Unspecified	NA	Y	Unknown	654	592	851	N	0.138	N	48	0.075	NA
BLCA-001	BLCA-001-Tumor-SM-CUCGA	cBio	mixed_allen_2018	WES	N	Bladder/Urinary Tract	BLCA	Unspecified	NA	Y	Unknown	199	174	851	N	0.228	N	27	0.148	NA
BLCA-002	BLCA-002-Tumor-SM-CUCGB	cBio	mixed_allen_2018	WES	N	Bladder/Urinary Tract	BLCA	Unspecified	NA	Y	Unknown	289	264	851	N	0.158	N	25	0.089	NA
BLCA-003	BLCA-003-Tumor-SM-CUCGC	cBio	mixed_allen_2018	WES	N	Bladder/Urinary Tract	BLCA	Unspecified	NA	Y	Unknown	175	147	851	N	0.153	N	16	0.104	NA
BLCA-005	BLCA-005-Tumor-SM-CUCGE	cBio	mixed_allen_2018	WES	N	Bladder/Urinary Tract	BLCA	Unspecified	NA	Y	Unknown	318	283	851	N	0.214	N	44	0.146	NA
BLCA-006	BLCA-006-Tumor-SM-CUCGF	cBio	mixed_allen_2018	WES	N	Bladder/Urinary Tract	BLCA	Unspecified	NA	Y	Unknown	149	129	851	N	0.161	N	16	0.116	NA
BLCA-007	BLCA-007-Tumor-SM-CUCGH	cBio	mixed_allen_2018	WES	N	Bladder/Urinary Tract	BLCA	Unspecified	NA	Y	Unknown	99	76	851	N	0.341	N	21	0.25	NA
BLCA-008	BLCA-008-Tumor-SM-CUCGI	cBio	mixed_allen_2018	WES	N	Bladder/Urinary Tract	BLCA	Unspecified	NA	Y	Unknown	229	206	851	N	0.22	N	34	0.154	NA
BLCA-009	BLCA-009-Tumor-SM-CUCGJ	cBio	mixed_allen_2018	WES	N	Bladder/Urinary Tract	BLCA	Unspecified	NA	Y	Unknown	452	422	851	N	0.182	N	50	0.115	NA
BLCA-010	BLCA-010-Tumor-SM-CUCGK	cBio	mixed_allen_2018	WES	N	Bladder/Urinary Tract	BLCA	Unspecified	NA	Y	Unknown	486	445	851	N	0.115	N	29	0.061	NA
BLCA-011	BLCA-011-Tumor-SM-CUCGL	cBio	mixed_allen_2018	WES	N	Bladder/Urinary Tract	BLCA	Unspecified	NA	Y	Unknown	441	410	851	N	0.206	N	62	0.147	NA
BLCA-012	BLCA-012-Tumor-SM-CUCGM	cBio	mixed_allen_2018	WES	N	Bladder/Urinary Tract	BLCA	Unspecified	NA	Y	Unknown	1501	1400	851	Y	0.11	N	55	0.037	NA
BLCA-014	BLCA-014-Tumor-SM-CUCGO	cBio	mixed_allen_2018	WES	N	Bladder/Urinary Tract	BLCA	Unspecified	NA	Y	Unknown	76	66	851	N	0.2	N	12	0.171	NA
BLCA-015	BLCA-015-Tumor-SM-CUCGP	cBio	mixed_allen_2018	WES	N	Bladder/Urinary Tract	BLCA	Unspecified	NA	Y	Unknown	449	406	851	N	0.17	N	41	0.094	NA
BLCA-016	BLCA-016-Tumor-SM-CUCGQ	cBio	mixed_allen_2018	WES	N	Bladder/Urinary Tract	BLCA	Unspecified	NA	Y	Unknown	181	163	851	N	0.291	N	35	0.201	NA
BLCA-US::096b4f32-10c1-4737-a0dd-cae04c54ee33	301d6ce3-4099-4c1d-8e50-c04b7ce91450	PCAWG	PCAWG	WGS	N	Bladder/Urinary Tract	TCC	Unspecified	NA	Y	Unknown	17158	358	35459	N	0.053	N	410	0.025	NA
BLCA-US::178b28cd-99c3-48dc-8d09-1ef71b4cee80	4838b5a9-968c-4178-bffb-3fafe1f6dc09	PCAWG	PCAWG	WGS	N	Bladder/Urinary Tract	TCC	Unspecified	NA	Y	Unknown	10072	234	35459	N	0.061	N	394	0.041	NA
BLCA-US::1e308b12-0590-4dae-94d0-a539fcf25df7	c66c92d5-df65-46e6-861d-d8a98808e6a3	PCAWG	PCAWG	WGS	N	Bladder/Urinary Tract	TCC	Unspecified	NA	Y	Unknown	1880	28	35459	N	0.295	N	442	0.253	NA
BLCA-US::24f21425-b001-4986-aedf-5b4dd851c6ad	973d0577-8ca4-44a1-817f-1d3c1bada151	PCAWG	PCAWG	WGS	N	Bladder/Urinary Tract	TCC	Unspecified	NA	Y	Unknown	6687	132	35459	N	0.144	N	737	0.118	NA
BLCA-US::3ed614e7-f356-4d87-985b-d3bbbae3bb40	91f458e6-64b7-454d-a542-b0aa23638fd8	PCAWG	PCAWG	WGS	N	Bladder/Urinary Tract	TCC	Unspecified	NA	Y	Unknown	12502	287	35459	N	0.088	N	764	0.066	NA
BLCA-US::419deaac-ea45-4bdd-9fa0-b5cd8429b44f	8c619cbc-9e91-4716-9711-5236e55d8f46	PCAWG	PCAWG	WGS	N	Bladder/Urinary Tract	TCC	Unspecified	NA	Y	Unknown	5172	133	35459	N	0.099	N	334	0.068	NA
BLCA-US::493a4ff2-37a5-4b79-928d-83dbfe534556	abd2d959-d5ed-4eb3-9759-67eb1aa23325	PCAWG	PCAWG	WGS	N	Bladder/Urinary Tract	TCC	Unspecified	NA	Y	Unknown	7203	148	35459	N	0.066	N	299	0.044	NA
BLCA-US::556fcbc8-172a-4af1-8822-ae036e8d68e8	0c7aca3f-e006-4de3-afc2-20b4f727d4fd	PCAWG	PCAWG	WGS	N	Bladder/Urinary Tract	TCC	Unspecified	NA	Y	Unknown	8007	149	35459	N	0.079	N	445	0.058	NA
BLCA-US::56d8a1b8-1268-4362-a7f1-77b76fbf1b59	804ffa2e-158b-447d-945c-707684134c87	PCAWG	PCAWG	WGS	N	Bladder/Urinary Tract	TCC	Unspecified	NA	Y	Unknown	6071	102	35459	N	0.067	N	260	0.045	NA
BLCA-US::5d54c742-5a8e-4c40-8d62-95e75e210ab8	2b142863-b963-4cc9-8f8f-c72503c93390	PCAWG	PCAWG	WGS	N	Bladder/Urinary Tract	TCC	Unspecified	NA	Y	Unknown	13923	353	35459	N	0.055	N	414	0.031	NA
BLCA-US::797a71ee-372d-41e5-aeee-5ab3c4661110	45a7949d-e63f-4956-866c-df51257032de	PCAWG	PCAWG	WGS	N	Bladder/Urinary Tract	TCC	Unspecified	NA	Y	Unknown	11083	264	35459	N	0.181	N	1543	0.143	NA
BLCA-US::7fee9d6f-c0ea-43c2-89c2-66d965a077a8	acc629cb-ad03-4cec-9b21-922e4932ef3e	PCAWG	PCAWG	WGS	N	Bladder/Urinary Tract	TCC	Unspecified	NA	Y	Unknown	7969	206	35459	N	0.061	N	272	0.035	NA
BLCA-US::8c1dd7f7-b74a-4fa2-b6a7-86f0348d2567	d4615ca0-b5c7-4a5c-8593-bd50034a78ae	PCAWG	PCAWG	WGS	N	Bladder/Urinary Tract	TCC	Unspecified	NA	Y	Unknown	7049	151	35459	N	0.119	N	597	0.091	NA
BLCA-US::904a8757-e0c5-41ef-b583-c8f170caaac1	448fe471-3f4e-4dc8-a4e0-6f147dc93abe	PCAWG	PCAWG	WGS	N	Bladder/Urinary Tract	TCC	Unspecified	NA	Y	Unknown	19052	368	35459	N	0.053	N	492	0.026	NA
BLCA-US::932bcdd4-5145-49e8-9a95-8a546396f572	cda1a403-16b6-487c-a82a-c377d1d0f89d	PCAWG	PCAWG	WGS	N	Bladder/Urinary Tract	TCC	Unspecified	NA	Y	Unknown	22180	579	35459	N	0.052	N	595	0.028	NA
BLCA-US::9c274536-3ca1-4f0e-93a8-1688074d862f	df8a913c-5160-4fc5-950d-7c890e24e820	PCAWG	PCAWG	WGS	N	Bladder/Urinary Tract	TCC	Unspecified	NA	Y	Unknown	18864	401	35459	N	0.05	N	514	0.028	NA
BLCA-US::a658becf-3934-49f2-9e74-291dca61d4bb	418a3dec-96ff-4719-becb-e1a8260cce2f	PCAWG	PCAWG	WGS	N	Bladder/Urinary Tract	TCC	Unspecified	NA	Y	Unknown	21644	449	35459	N	0.039	N	485	0.024	NA
BLCA-US::ca554128-da9d-4f37-9560-ca083509e01d	f389176f-d8f3-45c2-aae4-7378a3d6fc7f	PCAWG	PCAWG	WGS	N	Bladder/Urinary Tract	TCC	Unspecified	NA	Y	Unknown	5494	94	35459	N	0.125	N	499	0.1	NA
BLCA-US::cb664eef-be6f-44ef-aa90-6f6da0e6440a	b73523d7-f5a5-4140-8537-4df4d1ecf465	PCAWG	PCAWG	WGS	N	Bladder/Urinary Tract	TCC	Unspecified	NA	Y	Unknown	30307	667	35459	N	0.051	N	676	0.023	NA
BLCA-US::cce62116-3dcd-400d-ada0-9839ca02466e	ffdd4feb-aca3-4104-b1e8-954d705a6450	PCAWG	PCAWG	WGS	N	Bladder/Urinary Tract	TCC	Unspecified	NA	Y	Unknown	7177	160	35459	N	0.073	N	325	0.048	NA
BLCA-US::cede5274-279d-4021-8aca-5ecc4bf94d66	94108975-b7a0-40ba-ad39-e44cc62e8cc0	PCAWG	PCAWG	WGS	N	Bladder/Urinary Tract	TCC	Unspecified	NA	Y	Unknown	31121	589	35459	N	0.031	N	455	0.015	NA
BLCA-US::f48937ed-e294-41f0-8872-7010391167a9	e6c78a98-f45b-482b-a551-4f11b8c1ff8b	PCAWG	PCAWG	WGS	N	Bladder/Urinary Tract	TCC	Unspecified	NA	Y	Unknown	5758	127	35459	N	0.092	N	386	0.07	NA
BLCA-US::f8c0a69c-df53-4a0a-a30e-4424c0ce3dd5	7d2a22eb-7344-4cba-ad7d-94c3f9ef3d7c	PCAWG	PCAWG	WGS	N	Bladder/Urinary Tract	TCC	Unspecified	NA	Y	Unknown	5719	148	35459	N	0.077	N	276	0.05	NA
BLCA_immunotherapy_responder-DFCI_11-104_011	DFCI_11-104_011-Tumor-SM-5PA3E	cBio	mixed_allen_2018	WES	N	Bladder/Urinary Tract	BLCA	Unspecified	NA	Y	Unknown	662	655	851	N	0.083	N	25	0.038	NA
BL_001	BL_001	cBio	mbn_mdacc_2013	WES	N	Lymphoma	BL	Primary	NA	Y	Unknown	66	18	107.25	N	0.132	N	4	0.082	NA
BL_002	BL_002	cBio	mbn_mdacc_2013	WES	N	Lymphoma	BL	Primary	NA	Y	Unknown	76	25	107.25	N	0.183	N	9	0.129	NA
BL_003	BL_003	cBio	mbn_mdacc_2013	WES	N	Lymphoma	BL	Primary	NA	Y	Unknown	32	12	107.25	N	0.154	N	0	0	NA
BL_004	BL_004	cBio	mbn_mdacc_2013	WES	N	Lymphoma	BL	Primary	NA	Y	Unknown	78	18	107.25	N	0.042	N	0	0	NA
BL_005	BL_005	cBio	mbn_mdacc_2013	WES	N	Lymphoma	BL	Primary	NA	Y	Unknown	34	15	107.25	N	0.143	N	0	0	NA
BL_006	BL_006	cBio	mbn_mdacc_2013	WES	N	Lymphoma	BL	Primary	NA	Y	Unknown	46	17	107.25	N	0.077	N	0	0	NA
BL_007	BL_007	cBio	mbn_mdacc_2013	WES	N	Lymphoma	BL	Primary	NA	Y	Unknown	67	21	107.25	N	0.115	N	0	0	NA
BL_008	BL_008	cBio	mbn_mdacc_2013	WES	N	Lymphoma	BL	Primary	NA	Y	Unknown	130	18	107.25	N	0.084	N	0	0	NA
BL_009	BL_009	cBio	mbn_mdacc_2013	WES	N	Lymphoma	BL	Primary	NA	Y	Unknown	45	10	107.25	N	0.154	N	4	0.108	NA
BL_010	BL_010	cBio	mbn_mdacc_2013	WES	N	Lymphoma	BL	Primary	NA	Y	Unknown	39	11	107.25	N	0.135	N	3	0.083	NA
BL_011	BL_011	cBio	mbn_mdacc_2013	WES	N	Lymphoma	BL	Primary	NA	Y	Unknown	47	17	107.25	N	0.179	N	5	0.143	NA
BL_012	BL_012	cBio	mbn_mdacc_2013	WES	N	Lymphoma	BL	Primary	NA	Y	Unknown	59	28	107.25	N	0.176	N	6	0.122	NA
BL_013	BL_013	cBio	mbn_mdacc_2013	WES	N	Lymphoma	BL	Primary	NA	Y	Unknown	44	16	107.25	N	0.2	N	5	0.125	NA
BL_014	BL_014	cBio	mbn_mdacc_2013	WES	N	Lymphoma	BL	Primary	NA	Y	Unknown	22	7	107.25	N	0.133	N	0	0	NA
BL_015	BL_015	cBio	mbn_mdacc_2013	WES	N	Lymphoma	BL	Primary	NA	Y	Unknown	79	21	107.25	N	0.135	N	5	0.076	NA
BL_016	BL_016	cBio	mbn_mdacc_2013	WES	N	Lymphoma	BL	Primary	NA	Y	Unknown	49	15	107.25	N	0.163	N	4	0.098	NA
BL_017	BL_017	cBio	mbn_mdacc_2013	WES	N	Lymphoma	BL	Primary	NA	Y	Unknown	37	10	107.25	N	0.097	N	0	0	NA
BL_018	BL_018	cBio	mbn_mdacc_2013	WES	N	Lymphoma	BL	Primary	NA	Y	Unknown	53	14	107.25	N	0.136	N	0	0	NA
BL_019	BL_019	cBio	mbn_mdacc_2013	WES	N	Lymphoma	BL	Primary	NA	Y	Unknown	66	16	107.25	N	0.19	N	8	0.163	NA
BL_020	BL_020	cBio	mbn_mdacc_2013	WES	N	Lymphoma	BL	Primary	NA	Y	Unknown	31	14	107.25	N	0.107	N	0	0	NA
BL_021	BL_021	cBio	mbn_mdacc_2013	WES	N	Lymphoma	BL	Primary	NA	Y	Unknown	4	1	107.25	N	0	N	0	0	NA
BL_022	BL_022	cBio	mbn_mdacc_2013	WES	N	Lymphoma	BL	Primary	NA	Y	Unknown	40	18	107.25	N	0.114	N	0	0	NA
BL_023	BL_023	cBio	mbn_mdacc_2013	WES	N	Lymphoma	BL	Primary	NA	Y	Unknown	29	4	107.25	N	0.125	N	2	0.083	NA
BL_024	BL_024	cBio	mbn_mdacc_2013	WES	N	Lymphoma	BL	Primary	NA	Y	Unknown	59	21	107.25	N	0.109	N	4	0.073	NA
BL_025	BL_025	cBio	mbn_mdacc_2013	WES	N	Lymphoma	BL	Primary	NA	Y	Unknown	43	13	107.25	N	0.211	N	5	0.135	NA
BL_026	BL_026	cBio	mbn_mdacc_2013	WES	N	Lymphoma	BL	Primary	NA	Y	Unknown	37	18	107.25	N	0.129	N	0	0	NA
BL_027	BL_027	cBio	mbn_mdacc_2013	WES	N	Lymphoma	BL	Primary	NA	Y	Unknown	34	11	107.25	N	0.233	N	5	0.167	NA
BL_028	BL_028	cBio	mbn_mdacc_2013	WES	N	Lymphoma	BL	Primary	NA	Y	Unknown	44	15	107.25	N	0.242	N	5	0.152	NA
BL_029	BL_029	cBio	mbn_mdacc_2013	WES	N	Lymphoma	BL	Primary	NA	Y	Unknown	86	19	107.25	N	0.068	N	0	0	NA
BL_030	BL_030	cBio	mbn_mdacc_2013	WES	N	Lymphoma	BL	Primary	NA	Y	Unknown	33	12	107.25	N	0.08	N	0	0	NA
BL_031	BL_031	cBio	mbn_mdacc_2013	WES	N	Lymphoma	BL	Primary	NA	Y	Unknown	41	10	107.25	N	0.139	N	0	0	NA
BL_032	BL_032	cBio	mbn_mdacc_2013	WES	N	Lymphoma	BL	Primary	NA	Y	Unknown	68	20	107.25	N	0.081	N	0	0	NA
BL_033	BL_033	cBio	mbn_mdacc_2013	WES	N	Lymphoma	BL	Primary	NA	Y	Unknown	66	29	107.25	N	0.054	N	0	0	NA
BL_034	BL_034	cBio	mbn_mdacc_2013	WES	N	Lymphoma	BL	Primary	NA	Y	Unknown	111	29	107.25	N	0.116	N	0	0	NA
BL_035	BL_035	cBio	mbn_mdacc_2013	WES	N	Lymphoma	BL	Primary	NA	Y	Unknown	39	8	107.25	N	0.138	N	0	0	NA
BL_036	BL_036	cBio	mbn_mdacc_2013	WES	N	Lymphoma	BL	Primary	NA	Y	Unknown	50	15	107.25	N	0.238	N	6	0.154	NA
BL_037	BL_037	cBio	mbn_mdacc_2013	WES	N	Lymphoma	BL	Primary	NA	Y	Unknown	27	8	107.25	N	0.261	N	4	0.174	NA
BL_038	BL_038	cBio	mbn_mdacc_2013	WES	N	Lymphoma	BL	Primary	NA	Y	Unknown	34	6	107.25	N	0.194	N	4	0.129	NA
BL_039	BL_039	cBio	mbn_mdacc_2013	WES	N	Lymphoma	BL	Primary	NA	Y	Unknown	58	18	107.25	N	0.094	N	4	0.08	NA
BL_040	BL_040	cBio	mbn_mdacc_2013	WES	N	Lymphoma	BL	Primary	NA	Y	Unknown	55	8	107.25	N	0.106	N	0	0	NA
BL_041	BL_041	cBio	mbn_mdacc_2013	WES	N	Lymphoma	BL	Primary	NA	Y	Unknown	146	29	107.25	N	0.045	N	0	0	NA
BL_042	BL_042	cBio	mbn_mdacc_2013	WES	N	Lymphoma	BL	Primary	NA	Y	Unknown	29	14	107.25	N	0.16	N	0	0	NA
BL_043	BL_043	cBio	mbn_mdacc_2013	WES	N	Lymphoma	BL	Primary	NA	Y	Unknown	163	33	107.25	N	0.057	N	0	0	NA
BL_044	BL_044	cBio	mbn_mdacc_2013	WES	N	Lymphoma	BL	Primary	NA	Y	Unknown	41	19	107.25	N	0.114	N	3	0.086	NA
BL_045	BL_045	cBio	mbn_mdacc_2013	WES	N	Lymphoma	BL	Primary	NA	Y	Unknown	84	17	107.25	N	0.053	N	0	0	NA
BL_046	BL_046	cBio	mbn_mdacc_2013	WES	N	Lymphoma	BL	Primary	NA	Y	Unknown	42	8	107.25	N	0.189	N	5	0.139	NA
BL_047	BL_047	cBio	mbn_mdacc_2013	WES	N	Lymphoma	BL	Primary	NA	Y	Unknown	61	16	107.25	N	0.094	N	0	0	NA
BL_048	BL_048	cBio	mbn_mdacc_2013	WES	N	Lymphoma	BL	Primary	NA	Y	Unknown	82	24	107.25	N	0.078	N	4	0.058	NA
BL_049	BL_049	cBio	mbn_mdacc_2013	WES	N	Lymphoma	BL	Primary	NA	Y	Unknown	113	24	107.25	N	0.067	N	4	0.043	NA
BL_050	BL_050	cBio	mbn_mdacc_2013	WES	N	Lymphoma	BL	Primary	NA	Y	Unknown	161	41	107.25	N	0.06	N	0	0	NA
BL_051	BL_051	cBio	mbn_mdacc_2013	WES	N	Lymphoma	BL	Primary	NA	Y	Unknown	60	27	107.25	N	0.094	N	3	0.058	NA
BL_052	BL_052	cBio	mbn_mdacc_2013	WES	N	Lymphoma	BL	Primary	NA	Y	Unknown	60	26	107.25	N	0.241	N	7	0.137	NA
BL_053	BL_053	cBio	mbn_mdacc_2013	WES	N	Lymphoma	BL	Primary	NA	Y	Unknown	92	23	107.25	N	0.073	N	4	0.056	NA
BL_054	BL_054	cBio	mbn_mdacc_2013	WES	N	Lymphoma	BL	Primary	NA	Y	Unknown	102	26	107.25	N	0.125	N	8	0.094	NA
BL_055	BL_055	cBio	mbn_mdacc_2013	WES	N	Lymphoma	BL	Primary	NA	Y	Unknown	39	19	107.25	N	0.25	N	6	0.167	NA
BL_056	BL_056	cBio	mbn_mdacc_2013	WES	N	Lymphoma	BL	Primary	NA	Y	Unknown	40	14	107.25	N	0.139	N	0	0	NA
BL_057	BL_057	cBio	mbn_mdacc_2013	WES	N	Lymphoma	BL	Primary	NA	Y	Unknown	127	31	107.25	N	0.066	N	0	0	NA
BL_058	BL_058	cBio	mbn_mdacc_2013	WES	N	Lymphoma	BL	Primary	NA	Y	Unknown	131	48	107.25	Y	0.113	N	7	0.058	NA
BL_059	BL_059	cBio	mbn_mdacc_2013	WES	N	Lymphoma	BL	Primary	NA	Y	Unknown	69	23	107.25	N	0.077	N	0	0	NA
BL_060	BL_060	cBio	mbn_mdacc_2013	WES	N	Lymphoma	BL	Primary	NA	Y	Unknown	68	24	107.25	N	0.078	N	0	0	NA
BL_061	BL_061	cBio	mbn_mdacc_2013	WES	N	Lymphoma	BL	Primary	NA	Y	Unknown	39	12	107.25	N	0.081	N	0	0	NA
BL_062	BL_062	cBio	mbn_mdacc_2013	WES	N	Lymphoma	BL	Primary	NA	Y	Unknown	54	15	107.25	N	0.098	N	0	0	NA
BL_063	BL_063	cBio	mbn_mdacc_2013	WES	N	Lymphoma	BL	Primary	NA	Y	Unknown	54	20	107.25	N	0.2	N	6	0.143	NA
BL_064	BL_064	cBio	mbn_mdacc_2013	WES	N	Lymphoma	BL	Primary	NA	Y	Unknown	29	9	107.25	N	0.2	N	4	0.16	NA
BL_065	BL_065	cBio	mbn_mdacc_2013	WES	N	Lymphoma	BL	Primary	NA	Y	Unknown	47	16	107.25	N	0.071	N	0	0	NA
BL_066	BL_066	cBio	mbn_mdacc_2013	WES	N	Lymphoma	BL	Primary	NA	Y	Unknown	53	21	107.25	N	0.146	N	4	0.098	NA
BL_067	BL_067	cBio	mbn_mdacc_2013	WES	N	Lymphoma	BL	Primary	NA	Y	Unknown	36	17	107.25	N	0.206	N	5	0.147	NA
BL_068	BL_068	cBio	mbn_mdacc_2013	WES	N	Lymphoma	BL	Primary	NA	Y	Unknown	45	5	107.25	N	0.093	N	0	0	NA
BL_069	BL_069	cBio	mbn_mdacc_2013	WES	N	Lymphoma	BL	Primary	NA	Y	Unknown	24	4	107.25	N	0.3	N	4	0.2	NA
BL_070	BL_070	cBio	mbn_mdacc_2013	WES	N	Lymphoma	BL	Primary	NA	Y	Unknown	206	81	107.25	Y	0.119	N	12	0.079	NA
BL_071	BL_071	cBio	mbn_mdacc_2013	WES	N	Lymphoma	BL	Primary	NA	Y	Unknown	46	14	107.25	N	0.154	N	0	0	NA
BL_072	BL_072	cBio	mbn_mdacc_2013	WES	N	Lymphoma	BL	Primary	NA	Y	Unknown	57	21	107.25	N	0.192	N	7	0.137	NA
BL_073	BL_073	cBio	mbn_mdacc_2013	WES	N	Lymphoma	BL	Primary	NA	Y	Unknown	13	3	107.25	N	0	N	0	0	NA
BL_074	BL_074	cBio	mbn_mdacc_2013	WES	N	Lymphoma	BL	Primary	NA	Y	Unknown	59	17	107.25	N	0.204	N	7	0.146	NA
BL_075	BL_075	cBio	mbn_mdacc_2013	WES	N	Lymphoma	BL	Primary	NA	Y	Unknown	98	17	107.25	N	0.068	N	4	0.053	NA
BL_076	BL_076	cBio	mbn_mdacc_2013	WES	N	Lymphoma	BL	Primary	NA	Y	Unknown	12	3	107.25	N	0.182	N	0	0	NA
BL_077	BL_077	cBio	mbn_mdacc_2013	WES	N	Lymphoma	BL	Primary	NA	Y	Unknown	33	12	107.25	N	0.032	N	0	0	NA
BL_078	BL_078	cBio	mbn_mdacc_2013	WES	N	Lymphoma	BL	Primary	NA	Y	Unknown	41	17	107.25	N	0.167	N	0	0	NA
BL_079	BL_079	cBio	mbn_mdacc_2013	WES	N	Lymphoma	BL	Primary	NA	Y	Unknown	24	12	107.25	N	0.2	N	0	0	NA
BL_080	BL_080	cBio	mbn_mdacc_2013	WES	N	Lymphoma	BL	Primary	NA	Y	Unknown	44	21	107.25	N	0.146	N	4	0.098	NA
BL_081	BL_081	cBio	mbn_mdacc_2013	WES	N	Lymphoma	BL	Primary	NA	Y	Unknown	115	36	107.25	N	0.112	N	0	0	NA
BL_082	BL_082	cBio	mbn_mdacc_2013	WES	N	Lymphoma	BL	Primary	NA	Y	Unknown	55	18	107.25	N	0.149	N	4	0.093	NA
BL_083	BL_083	cBio	mbn_mdacc_2013	WES	N	Lymphoma	BL	Primary	NA	Y	Unknown	83	18	107.25	N	0.043	N	0	0	NA
BL_084	BL_084	cBio	mbn_mdacc_2013	WES	N	Lymphoma	BL	Primary	NA	Y	Unknown	52	14	107.25	N	0.125	N	4	0.1	NA
BL_085	BL_085	cBio	mbn_mdacc_2013	WES	N	Lymphoma	BL	Primary	NA	Y	Unknown	47	14	107.25	N	0.214	N	4	0.154	NA
BL_086	BL_086	cBio	mbn_mdacc_2013	WES	N	Lymphoma	BL	Primary	NA	Y	Unknown	59	7	107.25	N	0.089	N	0	0	NA
BL_087	BL_087	cBio	mbn_mdacc_2013	WES	N	Lymphoma	BL	Primary	NA	Y	Unknown	50	17	107.25	N	0.105	N	0	0	NA
BL_088	BL_088	cBio	mbn_mdacc_2013	WES	N	Lymphoma	BL	Primary	NA	Y	Unknown	25	5	107.25	N	0.25	N	3	0.15	NA
BL_089	BL_089	cBio	mbn_mdacc_2013	WES	N	Lymphoma	BL	Primary	NA	Y	Unknown	55	17	107.25	N	0.182	N	5	0.116	NA
BL_090	BL_090	cBio	mbn_mdacc_2013	WES	N	Lymphoma	BL	Primary	NA	Y	Unknown	23	8	107.25	N	0.421	N	7	0.368	NA
BL_092	BL_092	cBio	mbn_mdacc_2013	WES	N	Lymphoma	BL	Primary	NA	Y	Unknown	52	16	107.25	N	0.319	N	12	0.255	NA
BL_093	BL_093	cBio	mbn_mdacc_2013	WES	N	Lymphoma	BL	Primary	NA	Y	Unknown	33	9	107.25	N	0.138	N	3	0.103	NA
BL_094	BL_094	cBio	mbn_mdacc_2013	WES	N	Lymphoma	BL	Primary	NA	Y	Unknown	45	17	107.25	N	0.119	N	0	0	NA
BL_095	BL_095	cBio	mbn_mdacc_2013	WES	N	Lymphoma	BL	Primary	NA	Y	Unknown	50	16	107.25	N	0.122	N	4	0.111	NA
BL_096	BL_096	cBio	mbn_mdacc_2013	WES	N	Lymphoma	BL	Primary	NA	Y	Unknown	61	12	107.25	N	0.107	N	0	0	NA
BL_097	BL_097	cBio	mbn_mdacc_2013	WES	N	Lymphoma	BL	Primary	NA	Y	Unknown	38	17	107.25	N	0.25	N	4	0.129	NA
BL_098	BL_098	cBio	mbn_mdacc_2013	WES	N	Lymphoma	BL	Primary	NA	Y	Unknown	47	12	107.25	N	0.071	N	0	0	NA
BL_099	BL_099	cBio	mbn_mdacc_2013	WES	N	Lymphoma	BL	Primary	NA	Y	Unknown	83	25	107.25	N	0.11	N	0	0	NA
BL_100	BL_100	cBio	mbn_mdacc_2013	WES	N	Lymphoma	BL	Primary	NA	Y	Unknown	32	6	107.25	N	0.083	N	0	0	NA
BL_101	BL_101	cBio	mbn_mdacc_2013	WES	N	Lymphoma	BL	Primary	NA	Y	Unknown	47	11	107.25	N	0.051	N	0	0	NA
BL_102	BL_102	cBio	mbn_mdacc_2013	WES	N	Lymphoma	BL	Primary	NA	Y	Unknown	41	7	107.25	N	0	N	0	0	NA
BL_103	BL_103	cBio	mbn_mdacc_2013	WES	N	Lymphoma	BL	Primary	NA	Y	Unknown	33	12	107.25	N	0.235	N	3	0.176	NA
BL_104	BL_104	cBio	mbn_mdacc_2013	WES	N	Lymphoma	BL	Primary	NA	Y	Unknown	30	7	107.25	N	0	N	0	0	NA
BL_105	BL_105	cBio	mbn_mdacc_2013	WES	N	Lymphoma	BL	Primary	NA	Y	Unknown	47	18	107.25	N	0.194	N	4	0.133	NA
BL_106	BL_106	cBio	mbn_mdacc_2013	WES	N	Lymphoma	BL	Primary	NA	Y	Unknown	55	21	107.25	N	0.205	N	0	0	NA
BL_107	BL_107	cBio	mbn_mdacc_2013	WES	N	Lymphoma	BL	Primary	NA	Y	Unknown	39	14	107.25	N	0.143	N	0	0	NA
BOCA-UK::CGP_donor_1397077	f82d213f-bc99-5b1d-e040-11ac0c486880	PCAWG	PCAWG	WGS	N	Sarcoma	OS	Unspecified	NA	Y	Unknown	4831	85	5536.5	N	0.04	N	136	0.03	NA
BOCA-UK::CGP_donor_1397083	f221c897-6ad0-0df9-e040-11ac0c4813ef	PCAWG	PCAWG	WGS	N	Sarcoma	OS	Unspecified	NA	Y	Unknown	3866	79	5536.5	N	0.051	N	55	0.015	NA
BOCA-UK::CGP_donor_1397084	f82d213f-9ba5-7b6b-e040-11ac0c486882	PCAWG	PCAWG	WGS	N	Sarcoma	OS	Unspecified	NA	Y	Unknown	2967	48	5536.5	N	0.04	N	84	0.031	NA
BOCA-UK::CGP_donor_1437403	f85add3d-e2e6-31f8-e040-11ac0d48479c	PCAWG	PCAWG	WGS	N	Sarcoma	OS	Unspecified	NA	Y	Unknown	6855	131	5536.5	Y	0.044	N	207	0.032	NA
BOCA-UK::CGP_donor_1437404	f86b7e84-7040-c751-e040-11ac0c485675	PCAWG	PCAWG	WGS	N	Sarcoma	OS	Unspecified	NA	Y	Unknown	3062	50	5536.5	N	0.042	N	78	0.027	NA
BOCA-UK::CGP_donor_1437405	f87eb1b5-1712-ca1f-e040-11ac0c483848	PCAWG	PCAWG	WGS	N	Sarcoma	OS	Unspecified	NA	Y	Unknown	1601	24	5536.5	N	0.129	N	173	0.113	NA
BOCA-UK::CGP_donor_1437406	f82d213f-caa7-fd59-e040-11ac0d483e46	PCAWG	PCAWG	WGS	N	Sarcoma	OS	Unspecified	NA	Y	Unknown	2466	48	5536.5	N	0.107	N	190	0.083	NA
BOCA-UK::CGP_donor_1437407	f83f1eb8-b2c8-c3d6-e040-11ac0c48261e	PCAWG	PCAWG	WGS	N	Sarcoma	OS	Unspecified	NA	Y	Unknown	2670	55	5536.5	N	0.106	N	212	0.086	NA
BOCA-UK::CGP_donor_1437408	f8515e5a-7de3-6be3-e040-11ac0c480d6d	PCAWG	PCAWG	WGS	N	Sarcoma	OS	Unspecified	NA	Y	Unknown	666	13	5536.5	N	0.119	N	59	0.094	NA
BOCA-UK::CGP_donor_1437409	f860bc4c-f31b-6538-e040-11ac0c48268f	PCAWG	PCAWG	WGS	N	Sarcoma	OS	Unspecified	NA	Y	Unknown	877	14	5536.5	N	0.078	N	47	0.057	NA
BOCA-UK::CGP_donor_1437410	fc876f51-0577-3b53-e040-11ac0d48515e	PCAWG	PCAWG	WGS	N	Sarcoma	OS	Unspecified	NA	Y	Unknown	846	13	5536.5	N	0.141	N	87	0.111	NA
BOCA-UK::CGP_donor_1437411	fc876f5c-8339-bc9c-e040-11ac0d485160	PCAWG	PCAWG	WGS	N	Sarcoma	OS	Unspecified	NA	Y	Unknown	298	8	5536.5	N	0.111	N	25	0.087	NA
BOCA-UK::CGP_donor_1437412	fc876f66-ff0d-f338-e040-11ac0d485162	PCAWG	PCAWG	WGS	N	Sarcoma	OS	Unspecified	NA	Y	Unknown	368	12	5536.5	N	0.137	N	39	0.111	NA
BOCA-UK::CGP_donor_1437413	fc93369d-3ffb-1b53-e040-11ac0c4852ba	PCAWG	PCAWG	WGS	N	Sarcoma	OS	Unspecified	NA	Y	Unknown	358	8	5536.5	N	0.137	N	38	0.111	NA
BOCA-UK::CGP_donor_1437414	fc93bd81-a3f9-2f8e-e040-11ac0d48306f	PCAWG	PCAWG	WGS	N	Sarcoma	OS	Unspecified	NA	Y	Unknown	420	7	5536.5	N	0.157	N	50	0.125	NA
BOCA-UK::CGP_donor_1437415	fc93e38d-6bd5-9912-e040-11ac0c4838cd	PCAWG	PCAWG	WGS	N	Sarcoma	OS	Unspecified	NA	Y	Unknown	199	2	5536.5	N	0.112	N	17	0.087	NA
BOCA-UK::CGP_donor_1437416	fc9404ed-1ba3-2638-e040-11ac0c484da2	PCAWG	PCAWG	WGS	N	Sarcoma	OS	Unspecified	NA	Y	Unknown	306	9	5536.5	N	0.138	N	32	0.11	NA
BOCA-UK::CGP_donor_1437417	fc9469d0-4d0e-bb59-e040-11ac0d481e59	PCAWG	PCAWG	WGS	N	Sarcoma	OS	Unspecified	NA	Y	Unknown	175	3	5536.5	N	0.116	N	14	0.081	NA
BOCA-UK::CGP_donor_1437418	fc94ea15-2d98-0c5b-e040-11ac0c48569b	PCAWG	PCAWG	WGS	N	Sarcoma	OS	Unspecified	NA	Y	Unknown	410	7	5536.5	N	0.094	N	29	0.074	NA
BOCA-UK::CGP_donor_1437419	fc94ec40-2cf2-7ce8-e040-11ac0d4871fb	PCAWG	PCAWG	WGS	N	Sarcoma	OS	Unspecified	NA	Y	Unknown	511	7	5536.5	N	0.102	N	39	0.08	NA
BOCA-UK::CGP_donor_1437420	fc9500f3-e7d0-9820-e040-11ac0c48617e	PCAWG	PCAWG	WGS	N	Sarcoma	OS	Unspecified	NA	Y	Unknown	339	12	5536.5	N	0.138	N	36	0.113	NA
BOCA-UK::CGP_donor_1437423	fc950c33-faa4-0241-e040-11ac0c486786	PCAWG	PCAWG	WGS	N	Sarcoma	OS	Unspecified	NA	Y	Unknown	483	9	5536.5	N	0.11	N	42	0.09	NA
BOCA-UK::CGP_donor_1475256	f845ebba-8c56-b559-e040-11ac0c4863d5	PCAWG	PCAWG	WGS	N	Sarcoma	OS	Unspecified	NA	Y	Unknown	2922	47	5536.5	N	0.065	N	128	0.051	NA
BOCA-UK::CGP_donor_1490908	f87348df-7186-4c6b-e040-11ac0c482ba9	PCAWG	PCAWG	WGS	N	Sarcoma	OS	Unspecified	NA	Y	Unknown	3506	69	5536.5	N	0.077	N	197	0.06	NA
BOCA-UK::CGP_donor_1490914	f82d2146-726a-d0e0-e040-11ac0c486888	PCAWG	PCAWG	WGS	N	Sarcoma	OS	Unspecified	NA	Y	Unknown	1789	36	5536.5	N	0.054	N	70	0.04	NA
BOCA-UK::CGP_donor_1528364	f83fc777-5416-c3e9-e040-11ac0d482c8e	PCAWG	PCAWG	WGS	N	Sarcoma	OS	Unspecified	NA	Y	Unknown	4694	80	5536.5	N	0.044	N	143	0.032	NA
BOCA-UK::CGP_donor_1528371	f85397dc-e6e9-4f54-e040-11ac0d48706c	PCAWG	PCAWG	WGS	N	Sarcoma	OS	Unspecified	NA	Y	Unknown	1771	31	5536.5	N	0.054	N	63	0.036	NA
BOCA-UK::CGP_donor_1528374	f866123a-9eb0-e856-e040-11ac0c48717e	PCAWG	PCAWG	WGS	N	Sarcoma	OS	Unspecified	NA	Y	Unknown	3678	67	5536.5	N	0.058	N	156	0.046	NA
BOCA-UK::CGP_donor_1528381	f87cdca1-2c85-49d2-e040-11ac0d485c9d	PCAWG	PCAWG	WGS	N	Sarcoma	OS	Unspecified	NA	Y	Unknown	1322	30	5536.5	N	0.117	N	118	0.096	NA
BOCA-UK::CGP_donor_1602516	fc95d5ce-6899-62f1-e040-11ac0c486011	PCAWG	PCAWG	WGS	N	Sarcoma	OS	Unspecified	NA	Y	Unknown	3094	57	5536.5	N	0.081	N	173	0.062	NA
BOCA-UK::CGP_donor_1602529	fc962061-8ab0-42b3-e040-11ac0c4810cc	PCAWG	PCAWG	WGS	N	Sarcoma	OS	Unspecified	NA	Y	Unknown	1456	42	5536.5	N	0.105	N	108	0.083	NA
BOCA-UK::CGP_donor_1691121	fc96e36c-67f1-4c02-e040-11ac0d48393d	PCAWG	PCAWG	WGS	N	Sarcoma	OS	Unspecified	NA	Y	Unknown	786	15	5536.5	N	0.154	N	98	0.132	NA
BOCA-UK::CGP_donor_1691124	fc96f0df-ef04-411e-e040-11ac0d484291	PCAWG	PCAWG	WGS	N	Sarcoma	OS	Unspecified	NA	Y	Unknown	72	3	5536.5	N	0.167	N	10	0.139	NA
BOCA-UK::CGP_donor_1691131	fc975588-6e70-b496-e040-11ac0c484689	PCAWG	PCAWG	WGS	N	Sarcoma	OS	Unspecified	NA	Y	Unknown	912	20	5536.5	N	0.166	N	120	0.139	NA
BOCA-UK::CGP_donor_1691133	f8407106-8a96-8f85-e040-11ac0d481656	PCAWG	PCAWG	WGS	N	Sarcoma	OS	Unspecified	NA	Y	Unknown	1362	18	5536.5	N	0.105	N	112	0.086	NA
BOCA-UK::CGP_donor_1691134	fc97c1c5-9f4a-be90-e040-11ac0c480992	PCAWG	PCAWG	WGS	N	Sarcoma	OS	Unspecified	NA	Y	Unknown	1314	23	5536.5	N	0.072	N	66	0.054	NA
BOCA-UK::CGP_donor_1691135	f85ae2b7-cebf-17a2-e040-11ac0c48033a	PCAWG	PCAWG	WGS	N	Sarcoma	OS	Unspecified	NA	Y	Unknown	1244	22	5536.5	N	0.082	N	80	0.067	NA
BOCA-UK::CGP_donor_1691138	fc990cee-3a1e-9d45-e040-11ac0c484ab3	PCAWG	PCAWG	WGS	N	Sarcoma	OS	Unspecified	NA	Y	Unknown	574	10	5536.5	N	0.146	N	69	0.124	NA
BOCA-UK::CGP_donor_1691145	fc99832e-a4ae-8259-e040-11ac0c48131c	PCAWG	PCAWG	WGS	N	Sarcoma	OS	Unspecified	NA	Y	Unknown	431	14	5536.5	N	0.185	N	62	0.152	NA
BOCA-UK::CGP_donor_1691147	f86e2d80-911b-7a19-e040-11ac0d486900	PCAWG	PCAWG	WGS	N	Sarcoma	OS	Unspecified	NA	Y	Unknown	4693	76	5536.5	N	0.044	N	146	0.032	NA
BOCA-UK::CGP_donor_1691148	f8809cee-8f81-28f8-e040-11ac0d4873bf	PCAWG	PCAWG	WGS	N	Sarcoma	OS	Unspecified	NA	Y	Unknown	223	4	5536.5	N	0.176	N	30	0.148	NA
BOCA-UK::CGP_donor_1691149	f82d213f-9843-28eb-e040-11ac0d483e48	PCAWG	PCAWG	WGS	N	Sarcoma	OS	Unspecified	NA	Y	Unknown	680	14	5536.5	N	0.136	N	72	0.112	NA
BOCA-UK::CGP_donor_1691150	fc9650a1-9aef-ab3b-e040-11ac0c4829a7	PCAWG	PCAWG	WGS	N	Sarcoma	OS	Unspecified	NA	Y	Unknown	996	21	5536.5	N	0.157	N	116	0.132	NA
BOCA-UK::CGP_donor_1691151	fc998aec-57dd-eab2-e040-11ac0d48680a	PCAWG	PCAWG	WGS	N	Sarcoma	OS	Unspecified	NA	Y	Unknown	169	3	5536.5	N	0.127	N	15	0.091	NA
BOCA-UK::CGP_donor_1691152	fc99b734-7f61-88d1-e040-11ac0c482e88	PCAWG	PCAWG	WGS	N	Sarcoma	OS	Unspecified	NA	Y	Unknown	80	3	5536.5	N	0.16	N	9	0.122	NA
BOCA-UK::CGP_donor_1691153	fc99bbb0-e5c7-fb9e-e040-11ac0d4807e1	PCAWG	PCAWG	WES	Y	Sarcoma	OS	Unspecified	NA	Y	Unknown	43	3	43	N	0.116	N	3	0.07	NA
BOCA-UK::CGP_donor_1691154	fc968a86-32e3-ee88-e040-11ac0d487adb	PCAWG	PCAWG	WGS	N	Sarcoma	OS	Unspecified	NA	Y	Unknown	2157	29	5536.5	N	0.086	N	130	0.069	NA
BOCA-UK::CGP_donor_1691205	f8425828-5b0f-23a8-e040-11ac0d484128	PCAWG	PCAWG	WGS	N	Sarcoma	OS	Unspecified	NA	Y	Unknown	1217	22	5536.5	N	0.102	N	94	0.081	NA
BOCA-UK::CGP_donor_1691206	f8572359-f29a-5945-e040-11ac0d4821cf	PCAWG	PCAWG	WGS	N	Sarcoma	OS	Unspecified	NA	Y	Unknown	1227	7	5536.5	N	0.099	N	88	0.076	NA
BOCA-UK::CGP_donor_1691207	f86ae246-2492-9785-e040-11ac0d4813b0	PCAWG	PCAWG	WGS	N	Sarcoma	OS	Unspecified	NA	Y	Unknown	3023	50	5536.5	N	0.077	N	174	0.06	NA
BOCA-UK::CGP_donor_1691208	f87e94a9-ef37-fcba-e040-11ac0c482332	PCAWG	PCAWG	WGS	N	Sarcoma	OS	Unspecified	NA	Y	Unknown	891	26	5536.5	N	0.094	N	63	0.076	NA
BOCA-UK::CGP_donor_1691209	f82d213f-bc06-5b51-e040-11ac0c48687e	PCAWG	PCAWG	WGS	N	Sarcoma	OS	Unspecified	NA	Y	Unknown	1083	18	5536.5	N	0.076	N	59	0.06	NA
BOCA-UK::CGP_donor_1691210	f843ed5c-0336-3d33-e040-11ac0d48478c	PCAWG	PCAWG	WGS	N	Sarcoma	OS	Unspecified	NA	Y	Unknown	1809	38	5536.5	N	0.086	N	104	0.067	NA
BOCA-UK::CGP_donor_1691211	f8593ac0-9480-22a0-e040-11ac0d48697a	PCAWG	PCAWG	WGS	N	Sarcoma	OS	Unspecified	NA	Y	Unknown	2979	54	5536.5	N	0.046	N	103	0.036	NA
BOCA-UK::CGP_donor_1691212	f86b6ba2-8f4b-ee53-e040-11ac0d485904	PCAWG	PCAWG	WGS	N	Sarcoma	OS	Unspecified	NA	Y	Unknown	1516	30	5536.5	N	0.082	N	96	0.066	NA
BOCA-UK::CGP_donor_1691213	f87d7c27-eeef-920e-e040-11ac0d48388d	PCAWG	PCAWG	WGS	N	Sarcoma	OS	Unspecified	NA	Y	Unknown	2262	35	5536.5	N	0.07	N	105	0.049	NA
BOCA-UK::CGP_donor_1691214	f82d2146-70f5-8114-e040-11ac0d483e50	PCAWG	PCAWG	WGS	N	Sarcoma	OS	Unspecified	NA	Y	Unknown	1743	23	5536.5	N	0.078	N	101	0.06	NA
BOCA-UK::CGP_donor_1691215	f841c488-6b8d-6645-e040-11ac0c481418	PCAWG	PCAWG	WGS	N	Sarcoma	OS	Unspecified	NA	Y	Unknown	574	13	5536.5	N	0.121	N	53	0.098	NA
BOCA-UK::CGP_donor_1691216	f854ae3f-356d-f0ad-e040-11ac0c485dae	PCAWG	PCAWG	WGS	N	Sarcoma	OS	Unspecified	NA	Y	Unknown	860	13	5536.5	N	0.104	N	73	0.087	NA
BOCA-UK::CGP_donor_1691217	f86975a2-78a4-ef8c-e040-11ac0c4809da	PCAWG	PCAWG	WGS	N	Sarcoma	OS	Unspecified	NA	Y	Unknown	2742	39	5536.5	N	0.056	N	114	0.043	NA
BOCA-UK::CGP_donor_1841267	fc969f27-bdc6-cd03-e040-11ac0c48577e	PCAWG	PCAWG	WGS	N	Sarcoma	OS	Unspecified	NA	Y	Unknown	914	18	5536.5	N	0.129	N	92	0.106	NA
BR-M-005	BR-M-005	cBio	brca_broad	WES	N	Breast	DCIS/IDC	Unspecified	66	Y	Adult	25	25	134.75	N	0.333	N	7	0.292	NA
BR-M-026	BR-M-026	cBio	brca_broad	WES	N	Breast	Breast - Other	Unspecified	54	Y	Adult	42	40	66	N	0.2	N	5	0.125	NA
BR-M-027	BR-M-027	cBio	brca_broad	WES	N	Breast	DCIS/IDC	Unspecified	51	Y	Adult	68	66	134.75	N	0.104	N	0	0	NA
BR-M-028	BR-M-028	cBio	brca_broad	WES	N	Breast	Breast - Other	Unspecified	79	Y	Adult	31	30	66	N	0.393	N	9	0.321	NA
BR-M-030	BR-M-030	cBio	brca_broad	WES	N	Breast	DCIS/IDC	Unspecified	89	Y	Adult	27	27	134.75	N	0.192	N	4	0.154	NA
BR-M-034	BR-M-034	cBio	brca_broad	WES	N	Breast	DCIS/IDC	Unspecified	66	Y	Adult	28	28	134.75	N	0.308	N	7	0.269	NA
BR-M-036	BR-M-036	cBio	brca_broad	WES	N	Breast	DCIS/IDC	Unspecified	62	Y	Adult	15	15	134.75	N	0.5	N	5	0.357	NA
BR-M-037	BR-M-037	cBio	brca_broad	WES	N	Breast	DCIS/IDC	Unspecified	58	Y	Adult	213	212	134.75	Y	0.085	N	8	0.038	NA
BR-M-038	BR-M-038	cBio	brca_broad	WES	N	Breast	DCIS/IDC	Unspecified	41	Y	Adult	21	20	134.75	N	0.35	N	5	0.25	NA
BR-M-041	BR-M-041	cBio	brca_broad	WES	N	Breast	DCIS/IDC	Unspecified	50	Y	Adult	82	80	134.75	N	0.088	N	4	0.051	NA
BR-M-045	BR-M-045	cBio	brca_broad	WES	N	Breast	DCIS/IDC	Unspecified	37	Y	Adult	141	140	134.75	Y	0.117	N	12	0.088	NA
BR-M-047	BR-M-047	cBio	brca_broad	WES	N	Breast	DCIS/IDC	Unspecified	78	Y	Adult	78	76	134.75	N	0.27	N	15	0.203	NA
BR-M-048	BR-M-048	cBio	brca_broad	WES	N	Breast	DCIS/IDC	Unspecified	37	Y	Adult	14	14	134.75	N	0	N	0	0	NA
BR-M-050	BR-M-050	cBio	brca_broad	WES	N	Breast	DCIS/IDC	Unspecified	47	Y	Adult	32	31	134.75	N	0.37	N	7	0.259	NA
BR-M-055	BR-M-055	cBio	brca_broad	WES	N	Breast	DCIS/IDC	Unspecified	52	Y	Adult	93	92	134.75	N	0.233	N	16	0.178	NA
BR-M-059	BR-M-059	cBio	brca_broad	WES	N	Breast	DCIS/IDC	Unspecified	54	Y	Adult	26	26	134.75	N	0.32	N	6	0.24	NA
BR-M-073	BR-M-073	cBio	brca_broad	WES	N	Breast	DCIS/IDC	Unspecified	65	Y	Adult	50	50	134.75	N	0.22	N	8	0.16	NA
BR-M-074	BR-M-074	cBio	brca_broad	WES	N	Breast	Breast - Other	Unspecified	47	Y	Adult	40	40	66	N	0.179	N	4	0.103	NA
BR-M-076	BR-M-076	cBio	brca_broad	WES	N	Breast	DCIS/IDC	Unspecified	44	Y	Adult	39	39	134.75	N	0.289	N	7	0.184	NA
BR-M-079	BR-M-079	cBio	brca_broad	WES	N	Breast	DCIS/IDC	Unspecified	56	Y	Adult	65	62	134.75	N	0.208	N	7	0.149	NA
BR-M-080	BR-M-080	cBio	brca_broad	WES	N	Breast	DCIS/IDC	Unspecified	38	Y	Adult	19	18	134.75	N	0.118	N	0	0	NA
BR-M-083	BR-M-083	cBio	brca_broad	WES	N	Breast	Breast - Other	Unspecified	59	Y	Adult	22	22	66	N	0.35	N	6	0.3	NA
BR-M-085	BR-M-085	cBio	brca_broad	WES	N	Breast	DCIS/IDC	Unspecified	47	Y	Adult	46	44	134.75	N	0.19	N	0	0	NA
BR-M-094	BR-M-094	cBio	brca_broad	WES	N	Breast	Breast - Other	Unspecified	47	Y	Adult	42	42	66	N	0.524	N	8	0.381	NA
BR-M-095	BR-M-095	cBio	brca_broad	WES	N	Breast	Breast - Other	Unspecified	52	Y	Adult	73	72	66	Y	0.236	N	13	0.181	NA
BR-M-098	BR-M-098	cBio	brca_broad	WES	N	Breast	DCIS/IDC	Unspecified	65	Y	Adult	33	32	134.75	N	0.355	N	9	0.29	NA
BR-M-105	BR-M-105	cBio	brca_broad	WES	N	Breast	DCIS/IDC	Unspecified	39	Y	Adult	32	31	134.75	N	0.207	N	4	0.143	NA
BR-M-106	BR-M-106	cBio	brca_broad	WES	N	Breast	DCIS/IDC	Unspecified	42	Y	Adult	30	30	134.75	N	0.308	N	5	0.192	NA
BR-M-110	BR-M-110	cBio	brca_broad	WES	N	Breast	DCIS/IDC	Unspecified	39	Y	Adult	67	65	134.75	N	0.485	N	25	0.379	NA
BR-M-116	BR-M-116	cBio	brca_broad	WES	N	Breast	DCIS/IDC	Unspecified	92	Y	Adult	145	145	134.75	Y	0.24	N	17	0.138	NA
BR-M-120	BR-M-120	cBio	brca_broad	WES	N	Breast	DCIS/IDC	Unspecified	69	Y	Adult	36	36	134.75	N	0.343	N	10	0.286	NA
BR-M-121	BR-M-121	cBio	brca_broad	WES	N	Breast	DCIS/IDC	Unspecified	48	Y	Adult	40	38	134.75	N	0.105	N	0	0	NA
BR-M-122	BR-M-122	cBio	brca_broad	WES	N	Breast	DCIS/IDC	Unspecified	51	Y	Adult	45	42	134.75	N	0.442	N	15	0.349	NA
BR-M-123	BR-M-123	cBio	brca_broad	WES	N	Breast	DCIS/IDC	Unspecified	71	Y	Adult	59	58	134.75	N	0.429	N	17	0.315	NA
BR-M-126	BR-M-126	cBio	brca_broad	WES	N	Breast	Breast - Other	Unspecified	63	Y	Adult	33	33	66	N	0.138	N	0	0	NA
BR-M-129	BR-M-129	cBio	brca_broad	WES	N	Breast	DCIS/IDC	Unspecified	53	Y	Adult	19	18	134.75	N	0.389	N	5	0.278	NA
BR-M-150	BR-M-150	cBio	brca_broad	WES	N	Breast	DCIS/IDC	Unspecified	49	Y	Adult	44	44	134.75	N	0.238	N	7	0.167	NA
BR-M-154	BR-M-154	cBio	brca_broad	WES	N	Breast	DCIS/IDC	Unspecified	52	Y	Adult	32	32	134.75	N	0.29	N	7	0.226	NA
BR-M-155	BR-M-155	cBio	brca_broad	WES	N	Breast	DCIS/IDC	Unspecified	61	Y	Adult	42	41	134.75	N	0.304	N	6	0.261	NA
BR-M-158	BR-M-158	cBio	brca_broad	WES	N	Breast	DCIS/IDC	Unspecified	56	Y	Adult	25	25	134.75	N	0.24	N	4	0.16	NA
BR-M-165	BR-M-165	cBio	brca_broad	WES	N	Breast	DCIS/IDC	Unspecified	42	Y	Adult	22	21	134.75	N	0.353	N	5	0.294	NA
BR-M-166	BR-M-166	cBio	brca_broad	WES	N	Breast	Breast - Other	Unspecified	53	Y	Adult	45	45	66	N	0.293	N	9	0.22	NA
BR-M-167	BR-M-167	cBio	brca_broad	WES	N	Breast	Breast - Other	Unspecified	48	Y	Adult	23	22	66	N	0.478	N	8	0.348	NA
BR-M-169	BR-M-169	cBio	brca_broad	WES	N	Breast	DCIS/IDC	Unspecified	52	Y	Adult	21	21	134.75	N	0.15	N	0	0	NA
BR-M-172	BR-M-172	cBio	brca_broad	WES	N	Breast	DCIS/IDC	Unspecified	47	Y	Adult	29	29	134.75	N	0.346	N	7	0.269	NA
BR-M-174	BR-M-174	cBio	brca_broad	WES	N	Breast	DCIS/IDC	Unspecified	57	Y	Adult	71	69	134.75	N	0.103	N	5	0.074	NA
BR-M-184	BR-M-184	cBio	brca_broad	WES	N	Breast	DCIS/IDC	Unspecified	44	Y	Adult	16	15	134.75	N	0.385	N	4	0.308	NA
BR-M-186	BR-M-186	cBio	brca_broad	WES	N	Breast	DCIS/IDC	Unspecified	55	Y	Adult	18	16	134.75	N	0.438	N	6	0.375	NA
BR-M-189	BR-M-189	cBio	brca_broad	WES	N	Breast	Breast - Other	Unspecified	65	Y	Adult	67	65	66	Y	0.273	N	13	0.197	NA
BR-M-191	BR-M-191	cBio	brca_broad	WES	N	Breast	DCIS/IDC	Unspecified	55	Y	Adult	307	305	134.75	Y	0.118	N	18	0.06	NA
BR-M-192	BR-M-192	cBio	brca_broad	WES	N	Breast	DCIS/IDC	Unspecified	59	Y	Adult	34	33	134.75	N	0.433	N	11	0.367	NA
BR-M-193	BR-M-193	cBio	brca_broad	WES	N	Breast	DCIS/IDC	Unspecified	43	Y	Adult	77	75	134.75	N	0.182	N	10	0.133	NA
BR-M-198	BR-M-198	cBio	brca_broad	WES	N	Breast	DCIS/IDC	Unspecified	44	Y	Adult	25	25	134.75	N	0.261	N	5	0.217	NA
BR-M-200	BR-M-200	cBio	brca_broad	WES	N	Breast	DCIS/IDC	Unspecified	42	Y	Adult	16	16	134.75	N	0.313	N	4	0.25	NA
BR-V-002	BR-V-002	cBio	brca_broad	WES	N	Breast	DCIS/IDC	Unspecified	46	Y	Adult	98	98	134.75	N	0.133	N	8	0.082	NA
BR-V-003	BR-V-003	cBio	brca_broad	WES	N	Breast	DCIS/IDC	Unspecified	60	Y	Adult	19	19	134.75	N	0.412	N	6	0.353	NA
BR-V-007	BR-V-007	cBio	brca_broad	WES	N	Breast	DCIS/IDC	Unspecified	38	Y	Adult	23	23	134.75	N	0.238	N	3	0.143	NA
BR-V-008	BR-V-008	cBio	brca_broad	WES	N	Breast	DCIS/IDC	Unspecified	52	Y	Adult	33	33	134.75	N	0.258	N	5	0.161	NA
BR-V-009	BR-V-009	cBio	brca_broad	WES	N	Breast	DCIS/IDC	Unspecified	53	Y	Adult	78	73	134.75	N	0.08	N	4	0.053	NA
BR-V-011	BR-V-011	cBio	brca_broad	WES	N	Breast	Breast - Other	Unspecified	69	Y	Adult	30	29	66	N	0.407	N	9	0.333	NA
BR-V-012	BR-V-012	cBio	brca_broad	WES	N	Breast	Breast - Other	Unspecified	42	Y	Adult	30	29	66	N	0.407	N	7	0.259	NA
BR-V-013	BR-V-013	cBio	brca_broad	WES	N	Breast	Breast - Other	Unspecified	38	Y	Adult	32	32	66	N	0.065	N	0	0	NA
BR-V-014	BR-V-014	cBio	brca_broad	WES	N	Breast	DCIS/IDC	Unspecified	45	Y	Adult	68	67	134.75	N	0.299	N	16	0.239	NA
BR-V-015	BR-V-015	cBio	brca_broad	WES	N	Breast	Breast - Other	Unspecified	43	Y	Adult	15	15	66	N	0.077	N	0	0	NA
BR-V-016	BR-V-016	cBio	brca_broad	WES	N	Breast	DCIS/IDC	Unspecified	46	Y	Adult	25	25	134.75	N	0.208	N	3	0.125	NA
BR-V-017	BR-V-017	cBio	brca_broad	WES	N	Breast	DCIS/IDC	Unspecified	43	Y	Adult	21	20	134.75	N	0.3	N	5	0.25	NA
BR-V-018	BR-V-018	cBio	brca_broad	WES	N	Breast	DCIS/IDC	Unspecified	34	Y	Adult	16	16	134.75	N	0.467	N	5	0.333	NA
BR-V-019	BR-V-019	cBio	brca_broad	WES	N	Breast	Breast - Other	Unspecified	59	Y	Adult	35	33	66	N	0.333	N	8	0.267	NA
BR-V-020	BR-V-020	cBio	brca_broad	WES	N	Breast	DCIS/IDC	Unspecified	39	Y	Adult	18	18	134.75	N	0.235	N	0	0	NA
BR-V-021	BR-V-021	cBio	brca_broad	WES	N	Breast	DCIS/IDC	Unspecified	48	Y	Adult	18	17	134.75	N	0.308	N	3	0.231	NA
BR-V-022	BR-V-022	cBio	brca_broad	WES	N	Breast	DCIS/IDC	Unspecified	40	Y	Adult	61	61	134.75	N	0.148	N	6	0.1	NA
BR-V-023	BR-V-023	cBio	brca_broad	WES	N	Breast	Breast - Other	Unspecified	40	Y	Adult	56	56	66	N	0.089	N	0	0	NA
BR-V-024	BR-V-024	cBio	brca_broad	WES	N	Breast	DCIS/IDC	Unspecified	49	Y	Adult	33	32	134.75	N	0.214	N	5	0.179	NA
BR-V-026	BR-V-026	cBio	brca_broad	WES	N	Breast	Breast - Other	Unspecified	43	Y	Adult	16	16	66	N	0.214	N	2	0.143	NA
BR-V-027	BR-V-027	cBio	brca_broad	WES	N	Breast	DCIS/IDC	Unspecified	41	Y	Adult	150	150	134.75	Y	0.087	N	6	0.04	NA
BR-V-028	BR-V-028	cBio	brca_broad	WES	N	Breast	DCIS/IDC	Unspecified	52	Y	Adult	49	48	134.75	N	0.489	N	18	0.383	NA
BR-V-030	BR-V-030	cBio	brca_broad	WES	N	Breast	DCIS/IDC	Unspecified	58	Y	Adult	40	40	134.75	N	0.355	N	9	0.3	NA
BR-V-031	BR-V-031	cBio	brca_broad	WES	N	Breast	DCIS/IDC	Unspecified	81	Y	Adult	34	33	134.75	N	0.346	N	6	0.231	NA
BR-V-032	BR-V-032	cBio	brca_broad	WES	N	Breast	DCIS/IDC	Unspecified	39	Y	Adult	32	31	134.75	N	0.3	N	7	0.233	NA
BR-V-033	BR-V-033	cBio	brca_broad	WES	N	Breast	DCIS/IDC	Unspecified	53	Y	Adult	80	79	134.75	N	0.066	N	0	0	NA
BR-V-034	BR-V-034	cBio	brca_broad	WES	N	Breast	DCIS/IDC	Unspecified	48	Y	Adult	62	62	134.75	N	0.133	N	5	0.083	NA
BR-V-036	BR-V-036	cBio	brca_broad	WES	N	Breast	DCIS/IDC	Unspecified	42	Y	Adult	69	69	134.75	N	0.203	N	10	0.147	NA
BR-V-037	BR-V-037	cBio	brca_broad	WES	N	Breast	DCIS/IDC	Unspecified	56	Y	Adult	97	96	134.75	N	0.168	N	11	0.117	NA
BR-V-038	BR-V-038	cBio	brca_broad	WES	N	Breast	DCIS/IDC	Unspecified	55	Y	Adult	14	12	134.75	N	0.545	N	5	0.455	NA
BR-V-039	BR-V-039	cBio	brca_broad	WES	N	Breast	DCIS/IDC	Unspecified	38	Y	Adult	19	18	134.75	N	0.389	N	5	0.278	NA
BR-V-040	BR-V-040	cBio	brca_broad	WES	N	Breast	Breast - Other	Unspecified	48	Y	Adult	26	26	66	N	0.154	N	3	0.115	NA
BR-V-042	BR-V-042	cBio	brca_broad	WES	N	Breast	DCIS/IDC	Unspecified	39	Y	Adult	37	36	134.75	N	0.353	N	9	0.265	NA
BR-V-043	BR-V-043	cBio	brca_broad	WES	N	Breast	DCIS/IDC	Unspecified	70	Y	Adult	162	160	134.75	Y	0.095	N	10	0.064	NA
BR-V-044	BR-V-044	cBio	brca_broad	WES	N	Breast	Breast - Other	Unspecified	50	Y	Adult	30	29	66	N	0.259	N	5	0.185	NA
BR-V-045	BR-V-045	cBio	brca_broad	WES	N	Breast	Breast - Other	Unspecified	54	Y	Adult	20	20	66	N	0.222	N	3	0.167	NA
BR-V-047	BR-V-047	cBio	brca_broad	WES	N	Breast	DCIS/IDC	Unspecified	38	Y	Adult	17	14	134.75	N	0.25	N	2	0.167	NA
BR-V-048	BR-V-048	cBio	brca_broad	WES	N	Breast	DCIS/IDC	Unspecified	49	Y	Adult	39	38	134.75	N	0.237	N	6	0.158	NA
BR-V-049	BR-V-049	cBio	brca_broad	WES	N	Breast	DCIS/IDC	Unspecified	47	Y	Adult	16	16	134.75	N	0.6	N	7	0.467	NA
BR-V-050	BR-V-050	cBio	brca_broad	WES	N	Breast	Breast - Other	Unspecified	54	Y	Adult	64	61	66	N	0.113	N	0	0	NA
BR-V-051	BR-V-051	cBio	brca_broad	WES	N	Breast	DCIS/IDC	Unspecified	37	Y	Adult	15	15	134.75	N	0.133	N	0	0	NA
BR-V-052	BR-V-052	cBio	brca_broad	WES	N	Breast	DCIS/IDC	Unspecified	31	Y	Adult	39	38	134.75	N	0.184	N	5	0.132	NA
BR-V-054	BR-V-054	cBio	brca_broad	WES	N	Breast	DCIS/IDC	Unspecified	40	Y	Adult	18	18	134.75	N	0.333	N	4	0.222	NA
BR-V-060	BR-V-060	cBio	brca_broad	WES	N	Breast	DCIS/IDC	Unspecified	57	Y	Adult	79	78	134.75	N	0.275	N	14	0.206	NA
BR-V-064	BR-V-064	cBio	brca_broad	WES	N	Breast	DCIS/IDC	Unspecified	41	Y	Adult	20	20	134.75	N	0.235	N	4	0.235	NA
BR-V-067	BR-V-067	cBio	brca_broad	WES	N	Breast	DCIS/IDC	Unspecified	55	Y	Adult	148	148	134.75	Y	0.178	N	18	0.123	NA
BR-V-069	BR-V-069	cBio	brca_broad	WES	N	Breast	DCIS/IDC	Unspecified	42	Y	Adult	16	16	134.75	N	0.188	N	0	0	NA
BR-V-070	BR-V-070	cBio	brca_broad	WES	N	Breast	DCIS/IDC	Unspecified	35	Y	Adult	30	30	134.75	N	0.448	N	9	0.31	NA
BR-V-071	BR-V-071	cBio	brca_broad	WES	N	Breast	DCIS/IDC	Unspecified	45	Y	Adult	51	51	134.75	N	0.157	N	6	0.12	NA
BRCA-EU::CGP_donor_1163904	fc8130df-1f21-c8f9-e040-11ac0d485dfc	PCAWG	PCAWG	WGS	N	Breast	ILC	Unspecified	NA	Y	Unknown	1438	39	10250.4	N	0.161	N	166	0.125	NA
BRCA-EU::CGP_donor_1186987	f7b847e5-0f5d-69b4-e040-11ac0c4845fe	PCAWG	PCAWG	WGS	N	Breast	ILC	Unspecified	NA	Y	Unknown	1222	25	10250.4	N	0.205	N	190	0.17	NA
BRCA-EU::CGP_donor_1186990	f7c7373c-1972-4968-e040-11ac0d486e80	PCAWG	PCAWG	WGS	N	Breast	ILC	Unspecified	NA	Y	Unknown	30473	576	10250.4	Y	0.031	N	161	0.005	NA
BRCA-EU::CGP_donor_1187025	fc81312a-d451-38fb-e040-11ac0c4832a4	PCAWG	PCAWG	WGS	N	Breast	ILC	Unspecified	NA	Y	Unknown	1438	34	10250.4	N	0.126	N	132	0.095	NA
BRCA-EU::CGP_donor_1230754	fc8130df-e399-e34d-e040-11ac0c483279	PCAWG	PCAWG	WGS	N	Breast	ILC	Unspecified	NA	Y	Unknown	4692	103	10250.4	N	0.058	N	136	0.03	NA
BRCA-EU::CGP_donor_1230755	fc8130df-2628-304a-e040-11ac0d485dfa	PCAWG	PCAWG	WGS	N	Breast	ILC	Unspecified	NA	Y	Unknown	1202	30	10250.4	N	0.251	N	230	0.21	NA
BRCA-EU::CGP_donor_1230796	f7d7b3db-02af-61cb-e040-11ac0c480c03	PCAWG	PCAWG	WGS	N	Breast	ILC	Unspecified	NA	Y	Unknown	1810	42	10250.4	N	0.093	N	98	0.056	NA
BRCA-EU::CGP_donor_1230797	f7ed28a6-8f5f-e87b-e040-11ac0c48120e	PCAWG	PCAWG	WGS	N	Breast	ILC	Unspecified	NA	Y	Unknown	1253	33	10250.4	N	0.171	N	166	0.141	NA
BRCA-EU::CGP_donor_1232859	fc8130e0-08dd-b996-e040-11ac0c48327b	PCAWG	PCAWG	WGS	N	Breast	ILC	Unspecified	NA	Y	Unknown	1935	42	10250.4	N	0.125	N	178	0.099	NA
BRCA-EU::CGP_donor_1234120	fc8130e0-a38a-23b9-e040-11ac0c48327f	PCAWG	PCAWG	WGS	N	Breast	ILC	Unspecified	NA	Y	Unknown	5648	106	10250.4	N	0.055	N	216	0.042	NA
BRCA-EU::CGP_donor_1234121	fc81312a-99ae-7672-e040-11ac0c4832a2	PCAWG	PCAWG	WGS	N	Breast	ILC	Unspecified	NA	Y	Unknown	1699	40	10250.4	N	0.185	N	241	0.153	NA
BRCA-EU::CGP_donor_1234122	f7fdda4f-7bf7-ede7-e040-11ac0c486e57	PCAWG	PCAWG	WGS	N	Breast	ILC	Unspecified	NA	Y	Unknown	667	10	10250.4	N	0.163	N	83	0.136	NA
BRCA-EU::CGP_donor_1234123	fc8130e0-096a-b991-e040-11ac0c48327d	PCAWG	PCAWG	WGS	N	Breast	ILC	Unspecified	NA	Y	Unknown	20068	402	10250.4	Y	0.037	N	155	0.008	NA
BRCA-EU::CGP_donor_1234124	f7b84b5d-8f28-e6b7-e040-11ac0c484704	PCAWG	PCAWG	WGS	N	Breast	ILC	Unspecified	NA	Y	Unknown	1431	34	10250.4	N	0.163	N	175	0.132	NA
BRCA-EU::CGP_donor_1234129	f7d128d2-3964-e3bc-e040-11ac0d481667	PCAWG	PCAWG	WGS	N	Breast	ILC	Unspecified	NA	Y	Unknown	1300	41	10250.4	N	0.116	N	99	0.08	NA
BRCA-EU::CGP_donor_1333047	fc8130df-30a5-3e6a-e040-11ac0d485de2	PCAWG	PCAWG	WGS	N	Breast	ILC	Unspecified	NA	Y	Unknown	4413	70	10250.4	N	0.053	N	159	0.04	NA
BRCA-EU::CGP_donor_1333048	fc8130df-2211-cfcc-e040-11ac0d485dde	PCAWG	PCAWG	WGS	N	Breast	ILC	Unspecified	NA	Y	Unknown	3441	84	10250.4	N	0.064	N	142	0.047	NA
BRCA-EU::CGP_donor_1337214	f7e4a2a8-093d-9e36-e040-11ac0d480c7d	PCAWG	PCAWG	WGS	N	Breast	ILC	Unspecified	NA	Y	Unknown	2795	58	10250.4	N	0.079	N	156	0.064	NA
BRCA-EU::CGP_donor_1337217	f7f3e156-0dde-72b9-e040-11ac0d48542c	PCAWG	PCAWG	WGS	N	Breast	ILC	Unspecified	NA	Y	Unknown	5068	92	10250.4	N	0.056	N	170	0.034	NA
BRCA-EU::CGP_donor_1337218	f809247c-2bab-ab06-e040-11ac0d482b8a	PCAWG	PCAWG	WGS	N	Breast	ILC	Unspecified	NA	Y	Unknown	1048	25	10250.4	N	0.194	N	161	0.164	NA
BRCA-EU::CGP_donor_1337220	fc8130df-6977-7704-e040-11ac0d485de4	PCAWG	PCAWG	WGS	N	Breast	ILC	Unspecified	NA	Y	Unknown	1670	43	10250.4	N	0.156	N	202	0.129	NA
BRCA-EU::CGP_donor_1337222	f7b84bac-f161-9eee-e040-11ac0c4847ed	PCAWG	PCAWG	WGS	N	Breast	ILC	Unspecified	NA	Y	Unknown	2190	59	10250.4	N	0.106	N	173	0.082	NA
BRCA-EU::CGP_donor_1337223	fc8130e0-a538-dda3-e040-11ac0c483264	PCAWG	PCAWG	WGS	N	Breast	ILC	Unspecified	NA	Y	Unknown	3124	58	10250.4	N	0.152	N	341	0.117	NA
BRCA-EU::CGP_donor_1337225	f7c6a336-3126-7580-e040-11ac0c485971	PCAWG	PCAWG	WGS	N	Breast	ILC	Unspecified	NA	Y	Unknown	1513	35	10250.4	N	0.163	N	189	0.133	NA
BRCA-EU::CGP_donor_1337226	f7d70fac-c76f-399e-e040-11ac0c482f9c	PCAWG	PCAWG	WGS	N	Breast	ILC	Unspecified	NA	Y	Unknown	1530	27	10250.4	N	0.189	N	232	0.161	NA
BRCA-EU::CGP_donor_1337231	f7e7b258-b4b2-e6c5-e040-11ac0d486773	PCAWG	PCAWG	WGS	N	Breast	ILC	Unspecified	NA	Y	Unknown	3763	69	10250.4	N	0.17	N	503	0.144	NA
BRCA-EU::CGP_donor_1337236	f7f6619b-fae8-3381-e040-11ac0c483f78	PCAWG	PCAWG	WGS	N	Breast	ILC	Unspecified	NA	Y	Unknown	1091	29	10250.4	N	0.213	N	180	0.178	NA
BRCA-EU::CGP_donor_1337237	f7b84c09-15d4-3046-e040-11ac0c4847ff	PCAWG	PCAWG	WGS	N	Breast	ILC	Unspecified	NA	Y	Unknown	866	20	10250.4	N	0.187	N	122	0.155	NA
BRCA-EU::CGP_donor_1337238	f7c6486a-bb08-f77a-e040-11ac0c482953	PCAWG	PCAWG	WGS	N	Breast	ILC	Unspecified	NA	Y	Unknown	1002	28	10250.4	N	0.127	N	95	0.104	NA
BRCA-EU::CGP_donor_1337240	f7d77a03-28a0-f446-e040-11ac0c4866fb	PCAWG	PCAWG	WGS	N	Breast	ILC	Unspecified	NA	Y	Unknown	1224	24	10250.4	N	0.134	N	121	0.109	NA
BRCA-EU::CGP_donor_1337241	f7e7d61f-e2dc-b523-e040-11ac0c482000	PCAWG	PCAWG	WGS	N	Breast	ILC	Unspecified	NA	Y	Unknown	1393	29	10250.4	N	0.107	N	91	0.086	NA
BRCA-EU::CGP_donor_1347723	fc8130df-6860-7677-e040-11ac0d485ddc	PCAWG	PCAWG	WGS	N	Breast	ILC	Unspecified	NA	Y	Unknown	4391	104	10250.4	N	0.061	N	183	0.047	NA
BRCA-EU::CGP_donor_1347731	fc8130df-2e39-3814-e040-11ac0d485de0	PCAWG	PCAWG	WGS	N	Breast	ILC	Unspecified	NA	Y	Unknown	1753	54	10250.4	N	0.155	N	200	0.125	NA
BRCA-EU::CGP_donor_1347742	fc8130e0-a94d-d9d0-e040-11ac0c483262	PCAWG	PCAWG	WGS	N	Breast	ILC	Unspecified	NA	Y	Unknown	1108	25	10250.4	N	0.157	N	134	0.129	NA
BRCA-EU::CGP_donor_1347751	fc8130df-35ac-2304-e040-11ac0d485dda	PCAWG	PCAWG	WGS	N	Breast	ILC	Unspecified	NA	Y	Unknown	2512	56	10250.4	N	0.108	N	194	0.087	NA
BRCA-EU::CGP_donor_1347756	fc8130e0-0fde-b756-e040-11ac0c48328b	PCAWG	PCAWG	WGS	N	Breast	ILC	Unspecified	NA	Y	Unknown	1404	38	10250.4	N	0.17	N	173	0.133	NA
BRCA-EU::CGP_donor_1353426	fc8130e0-0bc1-bba7-e040-11ac0c483289	PCAWG	PCAWG	WGS	N	Breast	ILC	Unspecified	NA	Y	Unknown	1133	27	10250.4	N	0.153	N	132	0.126	NA
BRCA-EU::CGP_donor_1353427	fc8130e0-0f1a-b6eb-e040-11ac0c48328f	PCAWG	PCAWG	WGS	N	Breast	ILC	Unspecified	NA	Y	Unknown	4634	79	10250.4	N	0.047	N	149	0.034	NA
BRCA-EU::CGP_donor_1353428	fc8130df-8ec8-5b1e-e040-11ac0d485e06	PCAWG	PCAWG	WGS	N	Breast	ILC	Unspecified	NA	Y	Unknown	13112	233	10250.4	Y	0.03	N	133	0.011	NA
BRCA-EU::CGP_donor_1353429	fc8130df-8e4e-586b-e040-11ac0d485e08	PCAWG	PCAWG	WGS	N	Breast	ILC	Unspecified	NA	Y	Unknown	1602	36	10250.4	N	0.153	N	191	0.128	NA
BRCA-EU::CGP_donor_1353434	fc8130df-90ba-5d94-e040-11ac0d485e0c	PCAWG	PCAWG	WGS	N	Breast	ILC	Unspecified	NA	Y	Unknown	5227	100	10250.4	N	0.054	N	181	0.039	NA
BRCA-EU::CGP_donor_1364028	fc8130df-897d-5404-e040-11ac0d485e0a	PCAWG	PCAWG	WGS	N	Breast	ILC	Unspecified	NA	Y	Unknown	1038	29	10250.4	N	0.221	N	177	0.186	NA
BRCA-EU::CGP_donor_1364029	fc8130e0-0bfa-bba4-e040-11ac0c48328d	PCAWG	PCAWG	WGS	N	Breast	ILC	Unspecified	NA	Y	Unknown	1256	41	10250.4	N	0.153	N	140	0.124	NA
BRCA-EU::CGP_donor_1364033	fc8130e0-0e1f-b54d-e040-11ac0c48326c	PCAWG	PCAWG	WGS	N	Breast	ILC	Unspecified	NA	Y	Unknown	3216	66	10250.4	N	0.114	N	266	0.088	NA
BRCA-EU::CGP_donor_1374616	fc8130df-2d5f-3b53-e040-11ac0d485dee	PCAWG	PCAWG	WGS	N	Breast	ILC	Unspecified	NA	Y	Unknown	3078	93	10250.4	N	0.081	N	196	0.067	NA
BRCA-EU::CGP_donor_1374617	fc8130df-34f8-22c6-e040-11ac0d485de8	PCAWG	PCAWG	WGS	N	Breast	ILC	Unspecified	NA	Y	Unknown	1152	28	10250.4	N	0.159	N	137	0.131	NA
BRCA-EU::CGP_donor_1374618	fc8130df-3361-3c8a-e040-11ac0d485dea	PCAWG	PCAWG	WGS	N	Breast	ILC	Unspecified	NA	Y	Unknown	1396	38	10250.4	N	0.172	N	180	0.14	NA
BRCA-EU::CGP_donor_1397086	f7f66114-e321-1d4c-e040-11ac0d48541a	PCAWG	PCAWG	WES	Y	Breast	ILC	Unspecified	NA	Y	Unknown	787	90	787	N	0.198	N	116	0.163	NA
BRCA-EU::CGP_donor_1397088	f80293b8-ddb7-f575-e040-11ac0d48309d	PCAWG	PCAWG	WGS	N	Breast	ILC	Unspecified	NA	Y	Unknown	989	34	10250.4	N	0.174	N	128	0.143	NA
BRCA-EU::CGP_donor_1397260	fc8130e0-a539-dda8-e040-11ac0c48326a	PCAWG	PCAWG	WGS	N	Breast	ILC	Unspecified	NA	Y	Unknown	2809	56	10250.4	N	0.108	N	234	0.089	NA
BRCA-EU::CGP_donor_1397261	fc8130df-24d9-32f1-e040-11ac0d485df0	PCAWG	PCAWG	WGS	N	Breast	ILC	Unspecified	NA	Y	Unknown	1562	41	10250.4	N	0.191	N	218	0.149	NA
BRCA-EU::CGP_donor_1397262	fc8130e0-09f1-b964-e040-11ac0c48326e	PCAWG	PCAWG	WGS	N	Breast	ILC	Unspecified	NA	Y	Unknown	1599	40	10250.4	N	0.095	N	102	0.066	NA
BRCA-EU::CGP_donor_1397263	fc8130df-1cdd-cade-e040-11ac0d485dec	PCAWG	PCAWG	WGS	N	Breast	ILC	Unspecified	NA	Y	Unknown	1038	37	10250.4	N	0.206	N	163	0.17	NA
BRCA-EU::CGP_donor_1397264	fc8130e0-0c53-b432-e040-11ac0c483283	PCAWG	PCAWG	WGS	N	Breast	ILC	Unspecified	NA	Y	Unknown	756	26	10250.4	N	0.18	N	101	0.147	NA
BRCA-EU::CGP_donor_1397277	fc8130e0-095f-b953-e040-11ac0c483287	PCAWG	PCAWG	WGS	N	Breast	ILC	Unspecified	NA	Y	Unknown	1045	35	10250.4	N	0.142	N	109	0.109	NA
BRCA-EU::CGP_donor_1397278	fc8130df-6bec-7627-e040-11ac0d485e04	PCAWG	PCAWG	WGS	N	Breast	ILC	Unspecified	NA	Y	Unknown	3724	81	10250.4	N	0.061	N	143	0.041	NA
BRCA-EU::CGP_donor_1397279	fc8130e0-0db6-b568-e040-11ac0c483281	PCAWG	PCAWG	WGS	N	Breast	ILC	Unspecified	NA	Y	Unknown	905	32	10250.4	N	0.23	N	162	0.193	NA
BRCA-EU::CGP_donor_1397281	fc8130df-2ca4-39d2-e040-11ac0d485e00	PCAWG	PCAWG	WGS	N	Breast	ILC	Unspecified	NA	Y	Unknown	844	32	10250.4	N	0.191	N	122	0.161	NA
BRCA-EU::CGP_donor_1397282	fc8130df-3225-3f96-e040-11ac0d485dfe	PCAWG	PCAWG	WGS	N	Breast	ILC	Unspecified	NA	Y	Unknown	7137	174	10250.4	N	0.047	N	158	0.023	NA
BRCA-EU::CGP_donor_1397284	fc8130df-297f-34a3-e040-11ac0d485e02	PCAWG	PCAWG	WGS	N	Breast	ILC	Unspecified	NA	Y	Unknown	1165	30	10250.4	N	0.185	N	155	0.142	NA
BRCA-EU::CGP_donor_1425260	fc8130e0-0b9c-bbc9-e040-11ac0c483266	PCAWG	PCAWG	WGS	N	Breast	ILC	Unspecified	NA	Y	Unknown	1317	26	10250.4	N	0.203	N	201	0.168	NA
BRCA-EU::CGP_donor_1451422	fc8130e0-ad63-b804-e040-11ac0d485e10	PCAWG	PCAWG	WGS	N	Breast	ILC	Unspecified	NA	Y	Unknown	1028	29	10250.4	N	0.157	N	120	0.128	NA
BRCA-EU::CGP_donor_1451426	fc8130e0-ad66-b82e-e040-11ac0d485e0e	PCAWG	PCAWG	WGS	N	Breast	ILC	Unspecified	NA	Y	Unknown	1193	24	10250.4	N	0.121	N	96	0.101	NA
BRCA-EU::CGP_donor_1451427	fc8130e2-f2ef-d096-e040-11ac0c483293	PCAWG	PCAWG	WGS	N	Breast	ILC	Unspecified	NA	Y	Unknown	1736	50	10250.4	N	0.123	N	137	0.093	NA
BRCA-EU::CGP_donor_1475200	fc8130e3-01ba-c740-e040-11ac0c483291	PCAWG	PCAWG	WGS	N	Breast	ILC	Unspecified	NA	Y	Unknown	5867	129	10250.4	N	0.042	N	147	0.029	NA
BRCA-EU::CGP_donor_1475201	fc8130e0-ad8a-b832-e040-11ac0d485e14	PCAWG	PCAWG	WGS	N	Breast	ILC	Unspecified	NA	Y	Unknown	1656	43	10250.4	N	0.138	N	166	0.113	NA
BRCA-EU::CGP_donor_1475202	fc8130e3-023d-c7d4-e040-11ac0c483295	PCAWG	PCAWG	WGS	N	Breast	ILC	Unspecified	NA	Y	Unknown	4598	70	10250.4	N	0.076	N	248	0.06	NA
BRCA-EU::CGP_donor_1503014	fc8130e5-18b8-ef38-e040-11ac0c483297	PCAWG	PCAWG	WGS	N	Breast	ILC	Unspecified	NA	Y	Unknown	2111	47	10250.4	N	0.164	N	273	0.134	NA
BRCA-EU::CGP_donor_1503016	fc8130e0-aed2-bb2f-e040-11ac0d485e12	PCAWG	PCAWG	WGS	N	Breast	ILC	Unspecified	NA	Y	Unknown	1288	31	10250.4	N	0.146	N	144	0.12	NA
BRCA-EU::CGP_donor_1503017	fc8130e0-0d25-b475-e040-11ac0c483277	PCAWG	PCAWG	WGS	N	Breast	ILC	Unspecified	NA	Y	Unknown	861	25	10250.4	N	0.184	N	117	0.148	NA
BRCA-EU::CGP_donor_1503019	fc8130e0-a8b4-d80d-e040-11ac0c483272	PCAWG	PCAWG	WGS	N	Breast	ILC	Unspecified	NA	Y	Unknown	2364	48	10250.4	N	0.105	N	194	0.086	NA
BRCA-EU::CGP_donor_1503020	fc8130df-3147-3e94-e040-11ac0d485df8	PCAWG	PCAWG	WGS	N	Breast	ILC	Unspecified	NA	Y	Unknown	990	18	10250.4	N	0.196	N	146	0.162	NA
BRCA-EU::CGP_donor_1503021	fc8130df-18fe-c74d-e040-11ac0d485df2	PCAWG	PCAWG	WGS	N	Breast	ILC	Unspecified	NA	Y	Unknown	949	19	10250.4	N	0.171	N	125	0.143	NA
BRCA-EU::CGP_donor_1503140	fc8130e0-a39a-23b5-e040-11ac0c483270	PCAWG	PCAWG	WGS	N	Breast	ILC	Unspecified	NA	Y	Unknown	867	20	10250.4	N	0.143	N	91	0.113	NA
BRCA-EU::CGP_donor_1503150	fc8130e0-a774-d834-e040-11ac0c483268	PCAWG	PCAWG	WGS	N	Breast	ILC	Unspecified	NA	Y	Unknown	2066	52	10250.4	N	0.165	N	261	0.135	NA
BRCA-EU::CGP_donor_1503156	fc8130df-1bc2-c537-e040-11ac0d485de6	PCAWG	PCAWG	WGS	N	Breast	ILC	Unspecified	NA	Y	Unknown	1974	52	10250.4	N	0.146	N	219	0.12	NA
BRCA-UK::CGP_donor_1069291	f393baf9-2710-9203-e040-11ac0d484504	PCAWG	PCAWG	WGS	N	Breast	ILC	Unspecified	NA	Y	Unknown	3340	69	10250.4	N	0.049	N	115	0.037	NA
BRCA-UK::CGP_donor_1114881	f393bafd-1baa-e5f4-e040-11ac0d48450b	PCAWG	PCAWG	WGS	N	Breast	ILC	Unspecified	NA	Y	Unknown	3571	58	10250.4	N	0.049	N	100	0.032	NA
BRCA-UK::CGP_donor_1114929	f393bafe-c99f-3725-e040-11ac0d484514	PCAWG	PCAWG	WGS	N	Breast	ILC	Unspecified	NA	Y	Unknown	2855	51	10250.4	N	0.062	N	120	0.045	NA
BRCA-UK::CGP_donor_1114930	f393ba16-9361-5df4-e040-11ac0d4844e8	PCAWG	PCAWG	WGS	N	Breast	ILC	Unspecified	NA	Y	Unknown	1130	21	10250.4	N	0.137	N	120	0.113	NA
BRCA-UK::CGP_donor_1167078	f393bafe-7503-5c45-e040-11ac0d484511	PCAWG	PCAWG	WGS	N	Breast	ILC	Unspecified	NA	Y	Unknown	6814	118	10250.4	N	0.049	N	225	0.037	NA
BRCA-UK::CGP_donor_1167079	f393bb01-6ed7-9533-e040-11ac0d484521	PCAWG	PCAWG	WGS	N	Breast	ILC	Unspecified	NA	Y	Unknown	3817	89	10250.4	N	0.054	N	137	0.038	NA
BRCA-UK::CGP_donor_1187030	f393bb05-53c2-f80a-e040-11ac0d484528	PCAWG	PCAWG	WGS	N	Breast	ILC	Unspecified	NA	Y	Unknown	1758	45	10250.4	N	0.145	N	202	0.121	NA
BRCA-UK::CGP_donor_1187031	f393bb0c-4178-ca4a-e040-11ac0d48455f	PCAWG	PCAWG	WGS	N	Breast	ILC	Unspecified	NA	Y	Unknown	1206	21	10250.4	N	0.091	N	82	0.072	NA
BRCA-UK::CGP_donor_1187033	f393bb05-c737-4cc3-e040-11ac0d48452a	PCAWG	PCAWG	WGS	N	Breast	ILC	Unspecified	NA	Y	Unknown	1108	20	10250.4	N	0.167	N	148	0.141	NA
BRCA-UK::CGP_donor_1199104	f393bb05-ec1c-17be-e040-11ac0d48452f	PCAWG	PCAWG	WGS	N	Breast	ILC	Unspecified	NA	Y	Unknown	3336	62	10250.4	N	0.135	N	344	0.11	NA
BRCA-UK::CGP_donor_1199129	f221cbb5-eefa-187f-e040-11ac0c481708	PCAWG	PCAWG	WGS	N	Breast	ILC	Unspecified	NA	Y	Unknown	5443	86	10250.4	N	0.051	N	195	0.038	NA
BRCA-UK::CGP_donor_1199131	f393bb0b-08ed-3335-e040-11ac0d484554	PCAWG	PCAWG	WGS	N	Breast	ILC	Unspecified	NA	Y	Unknown	6270	127	10250.4	N	0.107	N	514	0.088	NA
BRCA-UK::CGP_donor_1199137	f393bb08-4121-cad8-e040-11ac0d484535	PCAWG	PCAWG	WGS	N	Breast	ILC	Unspecified	NA	Y	Unknown	6024	106	10250.4	N	0.054	N	219	0.041	NA
BRCA-UK::CGP_donor_1199138	f393bb07-270c-2c93-e040-11ac0d484533	PCAWG	PCAWG	WGS	N	Breast	ILC	Unspecified	NA	Y	Unknown	5163	102	10250.4	N	0.044	N	141	0.03	NA
BRCA-UK::CGP_donor_1212361	097a7d36-905b-72be-e050-11ac0d482c9a	PCAWG	PCAWG	WGS	N	Breast	ILC	Unspecified	NA	Y	Unknown	37100	913	10250.4	Y	0.042	N	425	0.012	NA
BRCA-UK::CGP_donor_1230722	f393bb0a-9b20-a0e5-e040-11ac0d48454e	PCAWG	PCAWG	WGS	N	Breast	ILC	Unspecified	NA	Y	Unknown	2588	43	10250.4	N	0.097	N	192	0.077	NA
BRCA-UK::CGP_donor_1230724	f393cfd8-ddbb-a0e1-e040-11ac0d48516b	PCAWG	PCAWG	WGS	N	Breast	ILC	Unspecified	NA	Y	Unknown	972	54	10250.4	N	0.135	N	99	0.109	NA
BRCA-UK::CGP_donor_1230728	f393bb08-5b50-e009-e040-11ac0d484537	PCAWG	PCAWG	WGS	N	Breast	ILC	Unspecified	NA	Y	Unknown	3096	67	10250.4	N	0.147	N	354	0.12	NA
BRCA-UK::CGP_donor_1230729	f393bb0a-df7d-645c-e040-11ac0d484550	PCAWG	PCAWG	WGS	N	Breast	ILC	Unspecified	NA	Y	Unknown	4292	107	10250.4	N	0.075	N	189	0.045	NA
BRCA-UK::CGP_donor_1230778	f393bb0c-3ffa-cb72-e040-11ac0d48455c	PCAWG	PCAWG	WGS	N	Breast	ILC	Unspecified	NA	Y	Unknown	1403	32	10250.4	N	0.118	N	123	0.095	NA
BRCA-UK::CGP_donor_1230785	fc447d51-cdc2-a180-e040-11ac0c4846a4	PCAWG	PCAWG	WGS	N	Breast	ILC	Unspecified	NA	Y	Unknown	2865	57	10250.4	N	0.118	N	255	0.098	NA
BRCA-UK::CGP_donor_1309223	fc639186-8302-798e-e040-11ac0c484cec	PCAWG	PCAWG	WGS	N	Breast	ILC	Unspecified	NA	Y	Unknown	2621	52	10250.4	N	0.096	N	184	0.076	NA
BRCA-UK::CGP_donor_1310131	fc806c50-2f6e-418d-e040-11ac0d485f01	PCAWG	PCAWG	WGS	N	Breast	ILC	Unspecified	NA	Y	Unknown	3600	66	10250.4	N	0.081	N	227	0.069	NA
BRCA-UK::CGP_donor_1337235	fc9dbf68-4599-3c64-e040-11ac0d481623	PCAWG	PCAWG	WGS	N	Breast	ILC	Unspecified	NA	Y	Unknown	2241	56	10250.4	N	0.114	N	194	0.095	NA
BRCA-UK::CGP_donor_1347720	fc447d4f-2532-c8ea-e040-11ac0c48469f	PCAWG	PCAWG	WGS	N	Breast	ILC	Unspecified	NA	Y	Unknown	5627	111	10250.4	N	0.037	N	131	0.025	NA
BRCA-UK::CGP_donor_1347737	fc5dc6d8-62d2-76d8-e040-11ac0d4863c3	PCAWG	PCAWG	WGS	N	Breast	ILC	Unspecified	NA	Y	Unknown	3732	95	10250.4	N	0.125	N	357	0.102	NA
BRCA-UK::CGP_donor_1347739	fc78685a-7053-152a-e040-11ac0c480ded	PCAWG	PCAWG	WGS	N	Breast	ILC	Unspecified	NA	Y	Unknown	1710	30	10250.4	N	0.158	N	202	0.131	NA
BRCA-UK::CGP_donor_1347745	fc8edf46-2005-1af4-e040-11ac0d481414	PCAWG	PCAWG	WGS	N	Breast	ILC	Unspecified	NA	Y	Unknown	1457	31	10250.4	N	0.236	N	272	0.199	NA
BRCA-UK::CGP_donor_1347813	fc9ef456-75a2-5967-e040-11ac0c484477	PCAWG	PCAWG	WGS	N	Breast	ILC	Unspecified	NA	Y	Unknown	1620	33	10250.4	N	0.136	N	169	0.111	NA
BRCA-UK::CGP_donor_1353431	fc447d53-24d1-c83d-e040-11ac0c4846a6	PCAWG	PCAWG	WGS	N	Breast	ILC	Unspecified	NA	Y	Unknown	1909	41	10250.4	N	0.169	N	247	0.14	NA
BRCA-UK::CGP_donor_1353432	fc68e599-6a40-61dc-e040-11ac0d48700d	PCAWG	PCAWG	WGS	N	Breast	ILC	Unspecified	NA	Y	Unknown	5445	109	10250.4	N	0.125	N	507	0.102	NA
BRCA-UK::CGP_donor_1363963	fc813235-5ed8-7695-e040-11ac0d485e3e	PCAWG	PCAWG	WGS	N	Breast	ILC	Unspecified	NA	Y	Unknown	5376	92	10250.4	N	0.047	N	181	0.036	NA
BRCA-UK::CGP_donor_1363965	fc9f6916-da31-ab17-e040-11ac0c4808f3	PCAWG	PCAWG	WGS	N	Breast	ILC	Unspecified	NA	Y	Unknown	4088	95	10250.4	N	0.048	N	138	0.036	NA
BRCA-UK::CGP_donor_1363969	fc9f6cb0-ceb9-790d-e040-11ac0c480ad1	PCAWG	PCAWG	WGS	N	Breast	ILC	Unspecified	NA	Y	Unknown	5119	96	10250.4	N	0.058	N	203	0.043	NA
BRCA-UK::CGP_donor_1374619	fc447d56-0d53-e0c3-e040-11ac0c4846a8	PCAWG	PCAWG	WGS	N	Breast	ILC	Unspecified	NA	Y	Unknown	6234	135	10250.4	N	0.034	N	92	0.015	NA
BRCA-UK::CGP_donor_1410205	fc68c24d-47ad-7961-e040-11ac0c48595c	PCAWG	PCAWG	WGS	N	Breast	ILC	Unspecified	NA	Y	Unknown	3548	69	10250.4	N	0.056	N	141	0.042	NA
BRCA-UK::CGP_donor_1410210	fc7eb420-5c13-20bd-e040-11ac0d484574	PCAWG	PCAWG	WGS	N	Breast	ILC	Unspecified	NA	Y	Unknown	3809	97	10250.4	N	0.059	N	152	0.045	NA
BRCA-UK::CGP_donor_1456607	fc93b9ab-760a-5223-e040-11ac0c482177	PCAWG	PCAWG	WGS	N	Breast	ILC	Unspecified	NA	Y	Unknown	4619	106	10250.4	N	0.098	N	349	0.08	NA
BRCA-UK::CGP_donor_1472394	fca07e09-1fd2-9ef5-e040-11ac0d485bbd	PCAWG	PCAWG	WGS	N	Breast	ILC	Unspecified	NA	Y	Unknown	6792	159	10250.4	N	0.05	N	229	0.038	NA
BRCA-UK::CGP_donor_1472395	fc447d55-95d8-0b34-e040-11ac0d483afa	PCAWG	PCAWG	WGS	N	Breast	ILC	Unspecified	NA	Y	Unknown	2721	61	10250.4	N	0.087	N	164	0.068	NA
BRCA-UK::CGP_donor_1503143	fc63cbab-d27a-5ebb-e040-11ac0c48724f	PCAWG	PCAWG	WGS	N	Breast	ILC	Unspecified	NA	Y	Unknown	5096	126	10250.4	N	0.05	N	179	0.038	NA
BRCA-UK::CGP_donor_1606179	fc7f8eeb-9c40-123e-e040-11ac0c484061	PCAWG	PCAWG	WGS	N	Breast	ILC	Unspecified	NA	Y	Unknown	4109	89	10250.4	N	0.185	N	603	0.157	NA
BRCA-UK::CGP_donor_1654385	fca3f7d0-2231-661c-e040-11ac0c4832fd	PCAWG	PCAWG	WGS	N	Breast	ILC	Unspecified	NA	Y	Unknown	4846	105	10250.4	N	0.102	N	362	0.081	NA
BRCA-UK::CGP_donor_1701345	fca6150f-d555-a29e-e040-11ac0d4873b2	PCAWG	PCAWG	WGS	N	Breast	ILC	Unspecified	NA	Y	Unknown	2799	59	10250.4	N	0.174	N	384	0.147	NA
BRCA-US::045c13ef-3db7-4adf-b0a3-23338f0479f3	a876398c-5b1d-444f-a360-5fe2db697480	PCAWG	PCAWG	WGS	N	Breast	ILC	Unspecified	NA	Y	Unknown	6872	107	10250.4	N	0.059	N	262	0.043	NA
BRCA-US::05506f4c-e701-4a9d-ae06-97f066aade43	f848b66f-bd9e-4fba-afd4-eb58848d1ef4	PCAWG	PCAWG	WGS	N	Breast	ILC	Unspecified	NA	Y	Unknown	6059	142	10250.4	N	0.051	N	204	0.038	NA
BRCA-US::084c6aec-94f7-4090-8f3f-59fa9e89721a	e5593865-5f8e-4a4c-b36f-73fbe64d66da	PCAWG	PCAWG	WGS	N	Breast	ILC	Unspecified	NA	Y	Unknown	2601	63	10250.4	N	0.165	N	309	0.13	NA
BRCA-US::08da7c4c-3067-4bcf-9d7a-78566df72e69	1eb62abc-7928-405b-84cc-f091ca5347b2	PCAWG	PCAWG	WGS	N	Breast	ILC	Unspecified	NA	Y	Unknown	7278	147	10250.4	N	0.061	N	330	0.047	NA
BRCA-US::0a2a3529-f645-4967-9a58-89ee20b8bb62	dabb5a94-9706-4429-8db0-c328e2004340	PCAWG	PCAWG	WGS	N	Breast	ILC	Unspecified	NA	Y	Unknown	1760	40	10250.4	N	0.145	N	191	0.119	NA
BRCA-US::0bc5744c-5fa3-45bb-87d0-70a02068b392	ec4d4cbc-d5d1-418d-a292-cad9576624fd	PCAWG	PCAWG	WGS	N	Breast	ILC	Unspecified	NA	Y	Unknown	1634	41	10250.4	N	0.118	N	136	0.09	NA
BRCA-US::0dca98b0-f43e-45b6-9a02-00092c78678c	6764e0a2-7a78-45c1-9189-6001c6518ce4	PCAWG	PCAWG	WGS	N	Breast	ILC	Unspecified	NA	Y	Unknown	7160	156	10250.4	N	0.046	N	212	0.033	NA
BRCA-US::1174f6e4-ffbe-4e59-a000-8d861c968369	8f558713-f32b-403b-aedf-c79efeb41c67	PCAWG	PCAWG	WGS	N	Breast	ILC	Unspecified	NA	Y	Unknown	1734	41	10250.4	N	0.126	N	170	0.106	NA
BRCA-US::1549dc64-3dab-43fc-96e9-b07d520957e1	fc6d77a9-121b-48ab-a899-713c3d1319a2	PCAWG	PCAWG	WGS	N	Breast	ILC	Unspecified	NA	Y	Unknown	4274	78	10250.4	N	0.053	N	154	0.04	NA
BRCA-US::1557183c-aedd-4df6-b98a-3654667f7b69	987d41ee-6bab-490c-b0f2-bf28c0089de9	PCAWG	PCAWG	WGS	N	Breast	ILC	Unspecified	NA	Y	Unknown	8682	177	10250.4	N	0.109	N	681	0.084	NA
BRCA-US::174850b4-5ec2-462b-a890-89bd1716b3c2	d8fbb398-d1da-4444-984a-22c8523625da	PCAWG	PCAWG	WGS	N	Breast	ILC	Unspecified	NA	Y	Unknown	8516	192	10250.4	N	0.048	N	270	0.035	NA
BRCA-US::17c1d42c-cb84-4655-a4cd-b54bae17ecaf	f39cc911-36a7-4c06-9e91-4ad86281db3d	PCAWG	PCAWG	WGS	N	Breast	ILC	Unspecified	NA	Y	Unknown	2171	53	10250.4	N	0.118	N	185	0.094	NA
BRCA-US::18eb4dfc-556f-4bf3-a411-4780209ed1e0	43f7a2e0-fec9-4e43-872d-18c6c946fa17	PCAWG	PCAWG	WGS	N	Breast	ILC	Unspecified	NA	Y	Unknown	1803	41	10250.4	N	0.129	N	175	0.109	NA
BRCA-US::1b703058-e596-45bc-80fe-8b98d545c2e2	7b0b60c7-5fa0-440e-937f-8d82119330d6	PCAWG	PCAWG	WGS	N	Breast	ILC	Unspecified	NA	Y	Unknown	1853	50	10250.4	N	0.216	N	312	0.178	NA
BRCA-US::1d27253f-b036-44e7-a04d-8da5bbf57419	4e84eed6-82a8-4e91-b0fd-61ec6ef69ce9	PCAWG	PCAWG	WGS	N	Breast	ILC	Unspecified	NA	Y	Unknown	2664	64	10250.4	N	0.258	N	514	0.22	NA
BRCA-US::20e8106b-1290-4735-abe4-7621e08e3dc8	e8392f20-c9e3-4649-b64f-5b266c393a76	PCAWG	PCAWG	WGS	N	Breast	ILC	Unspecified	NA	Y	Unknown	1998	51	10250.4	N	0.132	N	202	0.109	NA
BRCA-US::233b02f3-c4f0-4a67-9db5-e68d5cdaccb6	fb9135d9-2acf-41dd-8552-359e6b8c9470	PCAWG	PCAWG	WGS	N	Breast	ILC	Unspecified	NA	Y	Unknown	7299	145	10250.4	N	0.107	N	564	0.081	NA
BRCA-US::2779fa01-ac93-4e80-a997-3385f72172c3	2c6f1862-bb82-4e7e-9cb3-338bdf022ff4	PCAWG	PCAWG	WGS	N	Breast	ILC	Unspecified	NA	Y	Unknown	2562	56	10250.4	N	0.179	N	345	0.151	NA
BRCA-US::27b05b15-a44b-45ed-a6e3-e7d1ca488ea9	6dbc5c31-043b-40e9-bf1a-e7b4ec351b4d	PCAWG	PCAWG	WGS	N	Breast	ILC	Unspecified	NA	Y	Unknown	2812	67	10250.4	N	0.115	N	241	0.09	NA
BRCA-US::2a84997d-ccee-4f46-bea2-752534f26416	47312f61-5ef4-4f25-9320-8fbb4758790e	PCAWG	PCAWG	WGS	N	Breast	ILC	Unspecified	NA	Y	Unknown	4717	67	10250.4	N	0.07	N	253	0.057	NA
BRCA-US::2d29a4ac-98e7-4663-9dd6-5681bc32ac2e	f9f04e42-63a2-4ee1-ade4-9e5bb5c20cdd	PCAWG	PCAWG	WGS	N	Breast	ILC	Unspecified	NA	Y	Unknown	1543	32	10250.4	N	0.157	N	184	0.131	NA
BRCA-US::324bcba2-f6a4-45a6-807c-215bdffcca21	71fda5a9-7049-406f-9348-2c24f7ddf5f4	PCAWG	PCAWG	WGS	N	Breast	ILC	Unspecified	NA	Y	Unknown	5108	92	10250.4	N	0.063	N	228	0.049	NA
BRCA-US::359f12f9-5c41-48a4-85bc-fd7e307bf7d8	e55f338f-97e2-4394-ae23-c92606069485	PCAWG	PCAWG	WGS	N	Breast	ILC	Unspecified	NA	Y	Unknown	1366	43	10250.4	N	0.138	N	140	0.114	NA
BRCA-US::38a8b734-9acc-42f9-b5b7-e51b0dfc6504	cc4f9175-a8c8-424a-99d7-8bd11cae0e52	PCAWG	PCAWG	WGS	N	Breast	ILC	Unspecified	NA	Y	Unknown	4447	99	10250.4	N	0.108	N	332	0.079	NA
BRCA-US::3fc3755d-a3f8-4e2c-813f-ff124f2a75c1	13d05f7a-e16a-40ef-9a15-21257da2cf89	PCAWG	PCAWG	WGS	N	Breast	ILC	Unspecified	NA	Y	Unknown	999	33	10250.4	N	0.179	N	134	0.147	NA
BRCA-US::441919eb-8c9f-478c-bda3-8de4f8295e8a	d5372745-95cf-4572-a6e7-e7f5b796911a	PCAWG	PCAWG	WGS	N	Breast	ILC	Unspecified	NA	Y	Unknown	4245	93	10250.4	N	0.052	N	136	0.036	NA
BRCA-US::44bec761-b603-49c0-8634-f6bfe0319bb1	aacaba97-ecde-440b-aae0-0e9c608c4b24	PCAWG	PCAWG	WGS	N	Breast	ILC	Unspecified	NA	Y	Unknown	2158	56	10250.4	N	0.198	N	327	0.167	NA
BRCA-US::49717f75-0f2d-4e1c-9a12-f1cd7877b80a	25c76a8f-77c0-4650-bddf-45ed0c10a2e6	PCAWG	PCAWG	WGS	N	Breast	ILC	Unspecified	NA	Y	Unknown	4715	118	10250.4	N	0.062	N	192	0.049	NA
BRCA-US::4bf50455-9ab7-4521-a791-089f66d3b877	1bb3a1c7-4d7b-4fb6-b54d-e94cbd0e32aa	PCAWG	PCAWG	WGS	N	Breast	ILC	Unspecified	NA	Y	Unknown	3002	54	10250.4	N	0.055	N	115	0.04	NA
BRCA-US::4da999a0-ef41-4a0b-b1d1-446b39cc855a	df291849-4c35-44e1-b013-8f6b7ee36113	PCAWG	PCAWG	WGS	N	Breast	ILC	Unspecified	NA	Y	Unknown	3428	57	10250.4	N	0.113	N	289	0.092	NA
BRCA-US::4e6edfe6-adcb-4c12-8ff4-38a79f5887e8	c61ded54-f80e-4da8-b1d8-e22551c96118	PCAWG	PCAWG	WGS	N	Breast	ILC	Unspecified	NA	Y	Unknown	2587	59	10250.4	N	0.116	N	221	0.093	NA
BRCA-US::53886143-c1c6-40e9-88e6-e4e5e0271fc8	c67409b2-ac25-42a0-8543-4636ef132fe4	PCAWG	PCAWG	WGS	N	Breast	ILC	Unspecified	NA	Y	Unknown	1937	35	10250.4	N	0.152	N	223	0.125	NA
BRCA-US::5580b21a-2cdb-4777-ad79-6e06654144f5	6d7f44df-e9f0-4542-a6d8-d14ee7804002	PCAWG	PCAWG	WGS	N	Breast	ILC	Unspecified	NA	Y	Unknown	1182	35	10250.4	N	0.19	N	174	0.159	NA
BRCA-US::566792ae-f853-4a47-856d-f02cdcfcb18a	a6c14ebc-81a2-44f7-af87-2b7ec85e5696	PCAWG	PCAWG	WGS	N	Breast	ILC	Unspecified	NA	Y	Unknown	2567	66	10250.4	N	0.194	N	383	0.162	NA
BRCA-US::5d1d00c6-fcae-479e-ae1e-de76efd41d98	07b5141f-ac79-439b-883b-b0183bbe7ff5	PCAWG	PCAWG	WGS	N	Breast	ILC	Unspecified	NA	Y	Unknown	5510	103	10250.4	N	0.065	N	239	0.05	NA
BRCA-US::5d8ed961-a012-4b6b-bffb-9468d3953646	98bb3025-0637-4106-8621-12df7b5d662f	PCAWG	PCAWG	WGS	N	Breast	ILC	Unspecified	NA	Y	Unknown	24321	569	10250.4	Y	0.046	N	370	0.015	NA
BRCA-US::5dd423e8-feaa-4568-a750-500948c41d6c	2290b078-6a5b-4c83-9dfb-b525bbf14e4e	PCAWG	PCAWG	WGS	N	Breast	ILC	Unspecified	NA	Y	Unknown	3423	69	10250.4	N	0.122	N	302	0.101	NA
BRCA-US::5ed024e8-d05e-4c65-9441-eda9930ccc82	36d1a85e-a09b-4537-86e0-eaf1eb03aed8	PCAWG	PCAWG	WGS	N	Breast	ILC	Unspecified	NA	Y	Unknown	2869	76	10250.4	N	0.079	N	170	0.062	NA
BRCA-US::5fd9552a-c742-4388-940d-295d1107ae00	15f90ef0-831b-40a3-98bd-ec226a9e8b26	PCAWG	PCAWG	WGS	N	Breast	ILC	Unspecified	NA	Y	Unknown	2576	68	10250.4	N	0.149	N	276	0.124	NA
BRCA-US::60df7543-6da5-4c75-943b-5800c1e08234	74039acd-5aca-4c65-818c-3b577d295be0	PCAWG	PCAWG	WGS	N	Breast	ILC	Unspecified	NA	Y	Unknown	2006	39	10250.4	N	0.168	N	263	0.142	NA
BRCA-US::65cac997-4d39-4501-85ec-4fcb328a8eb5	b27d75ba-5989-4200-bfe9-f1b7d7cf8008	PCAWG	PCAWG	WGS	N	Breast	ILC	Unspecified	NA	Y	Unknown	5802	119	10250.4	N	0.046	N	172	0.032	NA
BRCA-US::6956473b-92e5-4069-a26b-b48e280e76f2	97064332-1d4f-4571-93ff-354ffe6d7df9	PCAWG	PCAWG	WGS	N	Breast	ILC	Unspecified	NA	Y	Unknown	2467	60	10250.4	N	0.092	N	178	0.077	NA
BRCA-US::6fa2a667-9c36-4526-8a58-1975e863a806	8e03e773-5557-4e78-889b-4710c515378f	PCAWG	PCAWG	WGS	N	Breast	ILC	Unspecified	NA	Y	Unknown	4934	99	10250.4	N	0.076	N	269	0.06	NA
BRCA-US::733a2a0f-b37a-4b81-b49e-3c0f30d1eb37	41f140b8-72b9-4ae3-8b25-6144d9f94d0f	PCAWG	PCAWG	WGS	N	Breast	ILC	Unspecified	NA	Y	Unknown	2210	42	10250.4	N	0.079	N	106	0.05	NA
BRCA-US::74f31744-0aed-4633-beec-4e203315f0b7	30dbe353-86d5-40ed-84c2-dbddf7beb17b	PCAWG	PCAWG	WGS	N	Breast	ILC	Unspecified	NA	Y	Unknown	709	17	10250.4	N	0.17	N	91	0.142	NA
BRCA-US::75113445-d2d6-44a0-866c-c9175e6d214b	2b000af3-2c9d-4eaa-af3f-8101b7425c37	PCAWG	PCAWG	WGS	N	Breast	ILC	Unspecified	NA	Y	Unknown	2240	47	10250.4	N	0.12	N	206	0.099	NA
BRCA-US::784de7ac-8424-42eb-83d4-a1bebaa42b97	546b982f-60d9-43df-9761-09369afbee2d	PCAWG	PCAWG	WGS	N	Breast	ILC	Unspecified	NA	Y	Unknown	1406	36	10250.4	N	0.189	N	204	0.157	NA
BRCA-US::7861a5f2-8910-4bcb-9c34-f79c5acd6e21	6c8e9197-fd16-4fed-bfda-e349cab26314	PCAWG	PCAWG	WGS	N	Breast	ILC	Unspecified	NA	Y	Unknown	4565	84	10250.4	N	0.056	N	164	0.039	NA
BRCA-US::786e8dbe-442e-4551-87b3-b4c333b04dd4	eddfbfb9-3ae8-449b-b870-46062a2571c1	PCAWG	PCAWG	WGS	N	Breast	ILC	Unspecified	NA	Y	Unknown	4470	96	10250.4	N	0.06	N	195	0.047	NA
BRCA-US::790ff5db-b7f3-4946-aaed-305f66b1dd6a	9032b7fe-e38a-4641-a45e-67041668adc4	PCAWG	PCAWG	WGS	N	Breast	ILC	Unspecified	NA	Y	Unknown	4316	88	10250.4	N	0.058	N	168	0.043	NA
BRCA-US::8785012f-f73e-4d68-87cf-1d804af32782	418e916b-7a4e-4fab-8616-15dcec4d79f8	PCAWG	PCAWG	WGS	N	Breast	ILC	Unspecified	NA	Y	Unknown	5036	120	10250.4	N	0.073	N	258	0.056	NA
BRCA-US::88db1340-e4bf-451a-87c0-6e9168296f5e	9ddf2119-a222-4fa5-a9f3-0bec7eeea36b	PCAWG	PCAWG	WGS	N	Breast	ILC	Unspecified	NA	Y	Unknown	8983	193	10250.4	N	0.035	N	147	0.017	NA
BRCA-US::8bd68696-5eeb-46d7-9dc6-c39c849029a4	fe04d042-a4cc-4a14-8197-415ea40951aa	PCAWG	PCAWG	WGS	N	Breast	ILC	Unspecified	NA	Y	Unknown	13659	304	10250.4	Y	0.035	N	225	0.018	NA
BRCA-US::8cf54607-01ce-42b0-9bd9-8627edd9f3b7	27f87d1e-2c32-4beb-9677-62f7a286673d	PCAWG	PCAWG	WGS	N	Breast	ILC	Unspecified	NA	Y	Unknown	2353	46	10250.4	N	0.125	N	224	0.104	NA
BRCA-US::9435447e-d65f-408b-863b-6576b1d652dd	f8f749b7-547d-49fa-9da2-44eed962b6fd	PCAWG	PCAWG	WGS	N	Breast	ILC	Unspecified	NA	Y	Unknown	5476	132	10250.4	N	0.094	N	353	0.067	NA
BRCA-US::96312510-c126-485d-8109-ed81844a1dc3	73936e8b-c893-4afd-bd1f-be90c06a4869	PCAWG	PCAWG	WGS	N	Breast	ILC	Unspecified	NA	Y	Unknown	2259	45	10250.4	N	0.163	N	265	0.135	NA
BRCA-US::96457ebf-ae88-41f4-97e5-cdc3163418aa	25e4cad7-2403-4992-9cbc-433574673549	PCAWG	PCAWG	WGS	N	Breast	ILC	Unspecified	NA	Y	Unknown	1277	34	10250.4	N	0.173	N	164	0.14	NA
BRCA-US::993103b1-e5a1-4c33-8629-be53ebc41d64	db45d81f-695c-4f99-beea-6dbec1ff47fc	PCAWG	PCAWG	WGS	N	Breast	ILC	Unspecified	NA	Y	Unknown	12597	263	10250.4	Y	0.048	N	334	0.028	NA
BRCA-US::9938ce5c-e74e-446e-a932-f096f85cc3b1	467ef778-f481-44f3-9768-b9900252d2ba	PCAWG	PCAWG	WGS	N	Breast	ILC	Unspecified	NA	Y	Unknown	3265	54	10250.4	N	0.072	N	172	0.058	NA
BRCA-US::9d95a65b-e41d-4f93-92d4-99dce29ff40d	7b08e810-f3c9-4155-ac11-f45a3a4f8b41	PCAWG	PCAWG	WGS	N	Breast	ILC	Unspecified	NA	Y	Unknown	5046	105	10250.4	N	0.055	N	194	0.043	NA
BRCA-US::9f6be944-83de-42ab-8738-f0022f475e61	5dbf3203-ce73-41e4-bf9a-32fc856f73f5	PCAWG	PCAWG	WGS	N	Breast	ILC	Unspecified	NA	Y	Unknown	9227	202	10250.4	N	0.052	N	332	0.04	NA
BRCA-US::9fefbe7c-f66a-4940-843e-285cb7b392c1	6c65cb6d-8c50-4c7c-bc84-eeebe09fbe01	PCAWG	PCAWG	WGS	N	Breast	ILC	Unspecified	NA	Y	Unknown	2634	61	10250.4	N	0.138	N	253	0.11	NA
BRCA-US::a482fc4c-ff1d-46a0-a968-7df06422cc4b	47b5d831-5287-4f62-b17a-6e5eff2e4184	PCAWG	PCAWG	WGS	N	Breast	ILC	Unspecified	NA	Y	Unknown	1619	41	10250.4	N	0.161	N	198	0.134	NA
BRCA-US::a8015490-9740-45c9-8bd2-eb6d1beefc2e	8691c87f-2468-44bb-a670-3dccd6da33c6	PCAWG	PCAWG	WGS	N	Breast	ILC	Unspecified	NA	Y	Unknown	7460	128	10250.4	N	0.065	N	317	0.043	NA
BRCA-US::a824b3bd-34d5-4cc1-a92f-f9d6ac0f1814	d8c6d4b8-f279-4edc-aaa3-a1cc266aec4d	PCAWG	PCAWG	WGS	N	Breast	ILC	Unspecified	NA	Y	Unknown	6879	136	10250.4	N	0.077	N	315	0.048	NA
BRCA-US::a9b7d7fe-be31-4f71-afee-c1bfdf511888	110b5f05-ded7-45ec-b0f6-a941c92d77dd	PCAWG	PCAWG	WGS	N	Breast	ILC	Unspecified	NA	Y	Unknown	5127	107	10250.4	N	0.049	N	179	0.037	NA
BRCA-US::aeb6a3a6-b57a-4c53-90e6-e833777dd2a1	aa58c09a-7799-4675-8310-d270224b163e	PCAWG	PCAWG	WGS	N	Breast	ILC	Unspecified	NA	Y	Unknown	1209	23	10250.4	N	0.208	N	191	0.173	NA
BRCA-US::b094e8b2-8ece-4b36-8025-18073a8b873c	987528ac-437a-4eb8-a335-4f2076d5c006	PCAWG	PCAWG	WGS	N	Breast	ILC	Unspecified	NA	Y	Unknown	8705	193	10250.4	N	0.046	N	256	0.034	NA
BRCA-US::b2aac45b-2073-4c7a-adb9-769a4fdcc111	13c312ec-0add-4758-ab8d-c193e2e08c6d	PCAWG	PCAWG	WGS	N	Breast	ILC	Unspecified	NA	Y	Unknown	1390	37	10250.4	N	0.149	N	155	0.12	NA
BRCA-US::b43e41af-1d82-4b5f-b8f1-add0510e6b86	5b7d5767-2037-4175-aec9-886776343181	PCAWG	PCAWG	WGS	N	Breast	ILC	Unspecified	NA	Y	Unknown	3911	86	10250.4	N	0.112	N	317	0.088	NA
BRCA-US::b58ad350-5140-4fa8-bc2c-24bca8395f3a	b752b444-f033-4be4-9d24-e5e80b4181af	PCAWG	PCAWG	WGS	N	Breast	ILC	Unspecified	NA	Y	Unknown	4816	101	10250.4	N	0.062	N	208	0.048	NA
BRCA-US::b5b99291-507e-4b68-a039-9a0f571f55df	5a535c49-d42e-43c6-9d32-dc76f28d4f0f	PCAWG	PCAWG	WGS	N	Breast	ILC	Unspecified	NA	Y	Unknown	1153	32	10250.4	N	0.143	N	122	0.117	NA
BRCA-US::b97bf89a-7a85-4eef-ae7e-f787aead1f0a	84c77098-03d0-4b22-afb1-797703e85c6c	PCAWG	PCAWG	WGS	N	Breast	ILC	Unspecified	NA	Y	Unknown	5629	121	10250.4	N	0.096	N	403	0.075	NA
BRCA-US::c0892598-1f7b-4f23-9cd8-731f797753d5	4d409156-3a36-4c63-9ad6-b6af34f27b06	PCAWG	PCAWG	WGS	N	Breast	ILC	Unspecified	NA	Y	Unknown	3151	60	10250.4	N	0.149	N	357	0.124	NA
BRCA-US::c364e81c-eb1e-4870-ab37-9c661f5f2e3d	ddc7377d-82c3-480a-be3c-3d1da52c77d4	PCAWG	PCAWG	WGS	N	Breast	ILC	Unspecified	NA	Y	Unknown	17367	356	10250.4	Y	0.04	N	298	0.017	NA
BRCA-US::ccd4a24b-d8cc-4686-9dee-c98b0c5a8d21	a85cf239-ff51-46e7-9b88-4c2cb49c66b9	PCAWG	PCAWG	WGS	N	Breast	ILC	Unspecified	NA	Y	Unknown	6227	135	10250.4	N	0.041	N	173	0.03	NA
BRCA-US::d2f2560c-ec80-4fea-9474-c47a2e85ea95	207f8a42-5b05-4876-b0ae-ebfaeea27844	PCAWG	PCAWG	WGS	N	Breast	ILC	Unspecified	NA	Y	Unknown	4727	95	10250.4	N	0.043	N	132	0.033	NA
BRCA-US::d3d545b3-457f-4389-821f-704cb24aff7f	ea43434b-197e-48ac-ae2e-46bc7f3776de	PCAWG	PCAWG	WGS	N	Breast	ILC	Unspecified	NA	Y	Unknown	11036	248	10250.4	Y	0.039	N	249	0.025	NA
BRCA-US::d67cd793-2931-429a-9084-2f3c4c8be7ad	01658141-8398-4585-9f0f-8355dd9b0604	PCAWG	PCAWG	WGS	N	Breast	ILC	Unspecified	NA	Y	Unknown	12597	267	10250.4	Y	0.08	N	588	0.049	NA
BRCA-US::d6f7afc0-1558-43ad-acb1-2b5311ed2264	7456abd5-303e-4e6f-bf4e-47efefc7310f	PCAWG	PCAWG	WGS	N	Breast	ILC	Unspecified	NA	Y	Unknown	2065	46	10250.4	N	0.123	N	201	0.104	NA
BRCA-US::d8d7a6c2-6427-4f47-968c-6c3affba4617	f6114c69-71a1-47d5-9b28-b0227b1872f7	PCAWG	PCAWG	WGS	N	Breast	ILC	Unspecified	NA	Y	Unknown	2918	79	10250.4	N	0.144	N	302	0.114	NA
BRCA-US::d9dc3b59-613d-469e-8b4f-6c5a557eb26a	0448206f-3ade-4087-b1a9-4fb2d14e1367	PCAWG	PCAWG	WGS	N	Breast	ILC	Unspecified	NA	Y	Unknown	9981	206	10250.4	N	0.042	N	275	0.03	NA
BRCA-US::e4fc0909-f284-4471-866d-d8967b6adcbc	74b57d2c-a83f-4798-b86b-a533975e4cc0	PCAWG	PCAWG	WGS	N	Breast	ILC	Unspecified	NA	Y	Unknown	4774	83	10250.4	N	0.127	N	429	0.1	NA
BRCA-US::e9f4f373-37a5-48ad-a1a0-b0d47820111a	f69e5057-eda6-4391-ba9a-aedbf6b572da	PCAWG	PCAWG	WGS	N	Breast	ILC	Unspecified	NA	Y	Unknown	6361	110	10250.4	N	0.059	N	259	0.046	NA
BRCA-US::eadf8482-e60e-4307-adb7-d5c3b9fa6cae	6e839eaf-1dbb-43f5-8846-c980e05540c7	PCAWG	PCAWG	WGS	N	Breast	ILC	Unspecified	NA	Y	Unknown	6767	143	10250.4	N	0.064	N	301	0.048	NA
BRCA-US::ef4cbd38-bc79-4d60-a715-647edd2ebe9e	7cdbe0e8-f614-4f54-b864-fd6b39e8ef1c	PCAWG	PCAWG	WGS	N	Breast	ILC	Unspecified	NA	Y	Unknown	9303	191	10250.4	N	0.044	N	212	0.023	NA
BRCA-US::f05d314c-5ec5-4e2a-b785-9a702716f111	2da2b745-068d-408c-9163-3b3a78d4aaed	PCAWG	PCAWG	WGS	N	Breast	ILC	Unspecified	NA	Y	Unknown	1130	32	10250.4	N	0.157	N	134	0.128	NA
BRCA-US::f0787165-6f58-4d67-b510-928eea2c4882	3585e133-b3c1-4d90-b5f2-2b867e0ae0ec	PCAWG	PCAWG	WGS	N	Breast	ILC	Unspecified	NA	Y	Unknown	4527	85	10250.4	N	0.089	N	300	0.073	NA
BRCA-US::f45210d3-9e66-4f5e-bef1-5ee5547cc893	1c0e384f-7254-4afe-93c0-b3fc6c6a7894	PCAWG	PCAWG	WGS	N	Breast	ILC	Unspecified	NA	Y	Unknown	12329	159	10250.4	Y	0.053	N	491	0.042	NA
BRCA-US::f51af6db-2655-47fb-9ffc-83a503a728ea	e7dc7492-3a84-49c7-8dea-8f508b53dc40	PCAWG	PCAWG	WGS	N	Breast	ILC	Unspecified	NA	Y	Unknown	1654	38	10250.4	N	0.149	N	181	0.124	NA
BRCA-US::f6e1ec78-5ad9-4879-9b7e-262d17b166ad	9c70688d-6e43-4520-9262-eaae4e4d597d	PCAWG	PCAWG	WGS	N	Breast	ILC	Unspecified	NA	Y	Unknown	2252	32	10250.4	N	0.108	N	183	0.089	NA
C0622943-T	C0622943-T	cBio	um_qimr_2016	WES	N	Melanoma	UM	Primary	NA	Y	Unknown	5	5	20.875	N	0	N	0	0	NA
C2725	C2725	cBio	acc_2019	WES	N	Head and Neck	ACYC	Primary	NA	Y	Unknown	10	10	20	N	0.25	N	0	0	NA
C2954	C2954	cBio	acc_2019	WES	N	Head and Neck	ACYC	Primary	NA	Y	Unknown	38	38	20	N	0.438	N	11	0.344	NA
C3070	C3070	cBio	acc_2019	WES	N	Head and Neck	ACYC	Primary	NA	Y	Unknown	20	20	20	N	0.353	N	5	0.294	NA
CAC_1601	CAC_1601	cBio	ampca_bcm_2016	WES	N	Hepatobiliary	AMPCA	Unspecified	NA	Y	Unknown	102	95	235.125	N	0.135	N	7	0.074	NA
CAC_1815	CAC_1815	cBio	ampca_bcm_2016	WES	N	Hepatobiliary	AMPCA	Unspecified	NA	Y	Unknown	36	33	235.125	N	0.412	N	11	0.324	NA
CAC_2055	CAC_2055	cBio	ampca_bcm_2016	WES	N	Hepatobiliary	AMPCA	Unspecified	NA	Y	Unknown	286	280	235.125	Y	0.053	N	11	0.039	NA
CAC_2159	CAC_2159	cBio	ampca_bcm_2016	WES	N	Hepatobiliary	AMPCA	Unspecified	NA	Y	Unknown	24	23	235.125	N	0.583	N	12	0.5	NA
CAC_2289	CAC_2289	cBio	ampca_bcm_2016	WES	N	Hepatobiliary	AMPCA	Unspecified	NA	Y	Unknown	100	98	235.125	N	0.071	N	6	0.061	NA
CAC_2293	CAC_2293	cBio	ampca_bcm_2016	WES	N	Hepatobiliary	AMPCA	Unspecified	NA	Y	Unknown	7	7	235.125	N	0.143	N	0	0	NA
CAC_2640	CAC_2640	cBio	ampca_bcm_2016	WES	N	Hepatobiliary	AMPCA	Unspecified	NA	Y	Unknown	41	40	235.125	N	0.4	N	12	0.3	NA
CAC_2710	CAC_2710	cBio	ampca_bcm_2016	WES	N	Hepatobiliary	AMPCA	Unspecified	NA	Y	Unknown	63	57	235.125	N	0.217	N	10	0.172	NA
CAC_2800	CAC_2800	cBio	ampca_bcm_2016	WES	N	Hepatobiliary	AMPCA	Unspecified	NA	Y	Unknown	23	19	235.125	N	0.409	N	7	0.35	NA
CAC_2825	CAC_2825	cBio	ampca_bcm_2016	WES	N	Hepatobiliary	AMPCA	Unspecified	NA	Y	Unknown	26	25	235.125	N	0.375	N	8	0.333	NA
CAC_2914	CAC_2914	cBio	ampca_bcm_2016	WES	N	Hepatobiliary	AMPCA	Unspecified	NA	Y	Unknown	34	33	235.125	N	0.235	N	6	0.176	NA
CAC_2932	CAC_2932	cBio	ampca_bcm_2016	WES	N	Hepatobiliary	AMPCA	Unspecified	NA	Y	Unknown	40	39	235.125	N	0.541	N	15	0.405	NA
CAC_2987	CAC_2987	cBio	ampca_bcm_2016	WES	N	Hepatobiliary	AMPCA	Unspecified	NA	Y	Unknown	1623	1542	235.125	Y	0.367	N	322	0.272	NA
CAC_3010	CAC_3010	cBio	ampca_bcm_2016	WES	N	Hepatobiliary	AMPCA	Unspecified	NA	Y	Unknown	8	8	235.125	N	0.375	N	2	0.286	NA
CAC_3052	CAC_3052	cBio	ampca_bcm_2016	WES	N	Hepatobiliary	AMPCA	Unspecified	NA	Y	Unknown	30	30	235.125	N	0.207	N	4	0.143	NA
CAC_3065	CAC_3065	cBio	ampca_bcm_2016	WES	N	Hepatobiliary	AMPCA	Unspecified	NA	Y	Unknown	35	33	235.125	N	0.303	N	8	0.25	NA
CAC_3117	CAC_3117	cBio	ampca_bcm_2016	WES	N	Hepatobiliary	AMPCA	Unspecified	NA	Y	Unknown	3617	3499	235.125	Y	0.492	N	1309	0.384	NA
CAC_3118	CAC_3118	cBio	ampca_bcm_2016	WES	N	Hepatobiliary	AMPCA	Unspecified	NA	Y	Unknown	43	42	235.125	N	0.238	N	8	0.19	NA
CAC_3273	CAC_3273	cBio	ampca_bcm_2016	WES	N	Hepatobiliary	AMPCA	Unspecified	NA	Y	Unknown	33	33	235.125	N	0.323	N	7	0.241	NA
CAC_3344	CAC_3344	cBio	ampca_bcm_2016	WES	N	Hepatobiliary	AMPCA	Unspecified	NA	Y	Unknown	57	54	235.125	N	0.231	N	9	0.173	NA
CAC_3366	CAC_3366	cBio	ampca_bcm_2016	WES	N	Hepatobiliary	AMPCA	Unspecified	NA	Y	Unknown	40	37	235.125	N	0.289	N	9	0.25	NA
CAC_3516	CAC_3516	cBio	ampca_bcm_2016	WES	N	Hepatobiliary	AMPCA	Unspecified	NA	Y	Unknown	50	47	235.125	N	0.521	N	20	0.417	NA
CAC_3589	CAC_3589	cBio	ampca_bcm_2016	WES	N	Hepatobiliary	AMPCA	Unspecified	NA	Y	Unknown	66	64	235.125	N	0.281	N	12	0.211	NA
CAC_3700	CAC_3700	cBio	ampca_bcm_2016	WES	N	Hepatobiliary	AMPCA	Unspecified	NA	Y	Unknown	177	174	235.125	N	0.156	N	18	0.106	NA
CAC_3705	CAC_3705	cBio	ampca_bcm_2016	WES	N	Hepatobiliary	AMPCA	Unspecified	NA	Y	Unknown	49	45	235.125	N	0.362	N	13	0.277	NA
CAC_3709	CAC_3709	cBio	ampca_bcm_2016	WES	N	Hepatobiliary	AMPCA	Unspecified	NA	Y	Unknown	38	38	235.125	N	0.343	N	9	0.265	NA
CAC_3713	CAC_3713	cBio	ampca_bcm_2016	WES	N	Hepatobiliary	AMPCA	Unspecified	NA	Y	Unknown	90	87	235.125	N	0.338	N	21	0.262	NA
CAC_3718	CAC_3718	cBio	ampca_bcm_2016	WES	N	Hepatobiliary	AMPCA	Unspecified	NA	Y	Unknown	13	13	235.125	N	0.077	N	0	0	NA
CAC_3721	CAC_3721	cBio	ampca_bcm_2016	WES	N	Hepatobiliary	AMPCA	Unspecified	NA	Y	Unknown	50	47	235.125	N	0.4	N	13	0.295	NA
CAC_3810	CAC_3810	cBio	ampca_bcm_2016	WES	N	Hepatobiliary	AMPCA	Unspecified	NA	Y	Unknown	44	44	235.125	N	0.6	N	18	0.45	NA
CAC_751	CAC_751	cBio	ampca_bcm_2016	WES	N	Hepatobiliary	AMPCA	Unspecified	NA	Y	Unknown	24	24	235.125	N	0.417	N	8	0.348	NA
CAC_752	CAC_752	cBio	ampca_bcm_2016	WES	N	Hepatobiliary	AMPCA	Unspecified	NA	Y	Unknown	5	4	235.125	N	0	N	0	0	NA
CAC_753	CAC_753	cBio	ampca_bcm_2016	WES	N	Hepatobiliary	AMPCA	Unspecified	NA	Y	Unknown	6	6	235.125	N	0	N	0	0	NA
CAC_755	CAC_755	cBio	ampca_bcm_2016	WES	N	Hepatobiliary	AMPCA	Unspecified	NA	Y	Unknown	49	47	235.125	N	0.477	N	17	0.386	NA
CAC_756	CAC_756	cBio	ampca_bcm_2016	WES	N	Hepatobiliary	AMPCA	Unspecified	NA	Y	Unknown	135	131	235.125	N	0.26	N	27	0.221	NA
CAC_757	CAC_757	cBio	ampca_bcm_2016	WES	N	Hepatobiliary	AMPCA	Unspecified	NA	Y	Unknown	37	36	235.125	N	0.343	N	9	0.265	NA
CAC_758	CAC_758	cBio	ampca_bcm_2016	WES	N	Hepatobiliary	AMPCA	Unspecified	NA	Y	Unknown	202	191	235.125	N	0.152	N	23	0.117	NA
CAC_759	CAC_759	cBio	ampca_bcm_2016	WES	N	Hepatobiliary	AMPCA	Unspecified	NA	Y	Unknown	27	27	235.125	N	0.259	N	6	0.222	NA
CAC_760	CAC_760	cBio	ampca_bcm_2016	WES	N	Hepatobiliary	AMPCA	Unspecified	NA	Y	Unknown	78	73	235.125	N	0.438	N	25	0.347	NA
CAC_761	CAC_761	cBio	ampca_bcm_2016	WES	N	Hepatobiliary	AMPCA	Unspecified	NA	Y	Unknown	32	29	235.125	N	0.448	N	10	0.37	NA
CAC_8410	CAC_8410	cBio	ampca_bcm_2016	WES	N	Hepatobiliary	AMPCA	Unspecified	NA	Y	Unknown	57	55	235.125	N	0.418	N	18	0.327	NA
CAC_8411	CAC_8411	cBio	ampca_bcm_2016	WES	N	Hepatobiliary	AMPCA	Unspecified	NA	Y	Unknown	13	13	235.125	N	0.231	N	3	0.231	NA
CAC_8412	CAC_8412	cBio	ampca_bcm_2016	WES	N	Hepatobiliary	AMPCA	Unspecified	NA	Y	Unknown	27	26	235.125	N	0.385	N	8	0.308	NA
CAC_8413	CAC_8413	cBio	ampca_bcm_2016	WES	N	Hepatobiliary	AMPCA	Unspecified	NA	Y	Unknown	73	71	235.125	N	0.343	N	18	0.277	NA
CANSEQU01-0100425	CANSEQU01-0100425-Tumor-SM-6ZL67	cBio	mixed_allen_2018	WES	N	Lung/Pleura	LUAD	Unspecified	NA	Y	Unknown	269	250	472.25	N	0.072	N	10	0.039	NA
CESC-US::00ad0ffe-2105-4829-a495-1c2aceb5bb31	9ff21093-58d7-4b69-aade-c242a383ea56	PCAWG	PCAWG	WGS	N	Cervix	CESC	Unspecified	NA	Y	Unknown	2355	68	7668	N	0.23	N	399	0.184	NA
CESC-US::00bca18c-b3d4-45a3-8f19-034cc40449a4	3269608c-5dd7-452a-976a-31ac971aac2f	PCAWG	PCAWG	WGS	N	Cervix	CESC	Unspecified	NA	Y	Unknown	4458	86	7668	N	0.151	N	486	0.119	NA
CESC-US::0809ba8b-4ab6-4f43-934c-c1ccbc014a7e	b3b3a27c-ee9a-42af-a6d1-9af5970a98b9	PCAWG	PCAWG	WGS	N	Cervix	CESC	Unspecified	NA	Y	Unknown	2099	39	7668	N	0.208	N	336	0.174	NA
CESC-US::110cd100-5730-4873-9fab-2ae6c8732062	07d20658-3db4-47e7-877b-66536266edfc	PCAWG	PCAWG	WGS	N	Cervix	CESC	Unspecified	NA	Y	Unknown	3384	77	7668	N	0.158	N	403	0.126	NA
CESC-US::14c65927-b9dd-4ef6-9917-db7bc431ff2f	945e6808-2887-4f32-ac32-8f9e00353bf6	PCAWG	PCAWG	WGS	N	Cervix	CESC	Unspecified	NA	Y	Unknown	1653	28	7668	N	0.123	N	149	0.097	NA
CESC-US::262311a0-7a10-4934-8fba-11ee581ad738	7dc3e035-c7ae-4164-a62b-9c2460812b05	PCAWG	PCAWG	WGS	N	Cervix	CESC	Unspecified	NA	Y	Unknown	3840	80	7668	N	0.106	N	285	0.078	NA
CESC-US::374f614a-bcd1-4283-ac6f-fc27ddc79987	f658c350-fb89-4268-8a59-a07e365f4221	PCAWG	PCAWG	WGS	N	Cervix	CESC	Unspecified	NA	Y	Unknown	3537	98	7668	N	0.108	N	256	0.076	NA
CESC-US::61eb08d0-ea01-45e7-884b-ac3d6070172a	842df341-d34f-4ed6-928c-eaf15bf7f667	PCAWG	PCAWG	WGS	N	Cervix	CESC	Unspecified	NA	Y	Unknown	1635	36	7668	N	0.301	N	367	0.254	NA
CESC-US::6b74c07a-9932-4a80-8296-9db08d0c6964	7bc3209f-b349-49bf-9b3d-44ef870b586f	PCAWG	PCAWG	WGS	N	Cervix	CESC	Unspecified	NA	Y	Unknown	2419	58	7668	N	0.28	N	506	0.233	NA
CESC-US::7941d1c7-5319-4e8d-a15f-60b61cb68a9b	43be43cb-a367-4a74-94e4-973acafcf576	PCAWG	PCAWG	WGS	N	Cervix	CESC	Unspecified	NA	Y	Unknown	7680	168	7668	Y	0.073	N	355	0.047	NA
CESC-US::7c93642d-7e05-40f8-b1ef-a014edcfba42	8be2b0f5-7bad-4720-b13c-e95b32bdb933	PCAWG	PCAWG	WGS	N	Cervix	CESC	Unspecified	NA	Y	Unknown	4962	113	7668	N	0.112	N	361	0.078	NA
CESC-US::8a4da4f0-30f2-497e-8a7c-988fd6b813cb	06dad93a-4b67-49b3-8fa5-f2546e22bae7	PCAWG	PCAWG	WGS	N	Cervix	CESC	Unspecified	NA	Y	Unknown	4284	82	7668	N	0.084	N	245	0.061	NA
CESC-US::941f75a1-fea4-4539-ba69-60bb11608f6d	14b8bbf2-310b-459b-b52d-a7ef510ce1cf	PCAWG	PCAWG	WGS	N	Cervix	CESC	Unspecified	NA	Y	Unknown	2917	81	7668	N	0.165	N	344	0.126	NA
CESC-US::9aa36ac2-8418-4109-a3c1-63ca8742baab	0d31a44f-1fc5-43a2-9633-36c4e650d3d2	PCAWG	PCAWG	WGS	N	Cervix	CESC	Unspecified	NA	Y	Unknown	1216	26	7668	N	0.176	N	163	0.146	NA
CESC-US::a3be445a-a592-4073-815b-47ae41f9c4a0	b9d1a64e-d445-4174-a5b4-76dd6ea69419	PCAWG	PCAWG	WGS	N	Cervix	CESC	Unspecified	NA	Y	Unknown	2793	63	7668	N	0.221	N	464	0.177	NA
CESC-US::c13215d9-26a8-4c8b-b4fe-5da6aa3222af	801e67c8-c506-410a-bdf0-856a66e974f4	PCAWG	PCAWG	WGS	N	Cervix	CESC	Unspecified	NA	Y	Unknown	4780	99	7668	N	0.106	N	339	0.076	NA
CESC-US::dfd30f94-19e3-4838-95df-14a3763419af	e07991a4-0901-4ed1-8704-aa376565d862	PCAWG	PCAWG	WGS	N	Cervix	CESC	Unspecified	NA	Y	Unknown	4086	97	7668	N	0.115	N	313	0.08	NA
CESC-US::e733f289-a0ec-478c-aad9-1378ad26ddfa	047f9e4d-86b5-4943-aef5-68199bf29e8c	PCAWG	PCAWG	WGS	N	Cervix	CESC	Unspecified	NA	Y	Unknown	5569	132	7668	N	0.084	N	311	0.058	NA
CESC-US::eb59cf69-1997-41b9-bf69-69ad7da292a1	a67f4531-99ef-43df-82f5-f6abc4b11826	PCAWG	PCAWG	WGS	N	Cervix	CESC	Unspecified	NA	Y	Unknown	1842	41	7668	N	0.15	N	205	0.118	NA
CESC-US::fb66b7f5-22ca-4d4d-97c2-30e6edfff781	0f6b355e-3898-4be6-be97-da0c3840a4ed	PCAWG	PCAWG	WGS	N	Cervix	CESC	Unspecified	NA	Y	Unknown	2101	42	7668	N	0.175	N	277	0.144	NA
CH15	CH15T	cBio	prad_eururol_2017	WGS	N	Prostate	PRAD	Unspecified	69	Y	Adult	577	15	1731.75	N	0.155	N	74	0.13	NA
CH16	CH16T	cBio	prad_eururol_2017	WGS	N	Prostate	PRAD	Unspecified	62	Y	Adult	593	17	1731.75	N	0.125	N	59	0.1	NA
CH17	CH17T	cBio	prad_eururol_2017	WGS	N	Prostate	PRAD	Unspecified	73	Y	Adult	775	30	1731.75	N	0.15	N	96	0.125	NA
CH18	CH18T	cBio	prad_eururol_2017	WGS	N	Prostate	PRAD	Unspecified	75	Y	Adult	621	11	1731.75	N	0.101	N	53	0.086	NA
CH19	CH19T	cBio	prad_eururol_2017	WGS	N	Prostate	PRAD	Unspecified	73	Y	Adult	1126	30	1731.75	N	0.11	N	103	0.092	NA
CH20	CH20T	cBio	prad_eururol_2017	WGS	N	Prostate	PRAD	Unspecified	56	Y	Adult	385	10	1731.75	N	0.195	N	64	0.167	NA
CH21	CH21T	cBio	prad_eururol_2017	WGS	N	Prostate	PRAD	Unspecified	70	Y	Adult	694	23	1731.75	N	0.163	N	96	0.14	NA
CH22	CH22T	cBio	prad_eururol_2017	WGS	N	Prostate	PRAD	Unspecified	69	Y	Adult	736	17	1731.75	N	0.105	N	63	0.086	NA
CH23	CH23T	cBio	prad_eururol_2017	WGS	N	Prostate	PRAD	Unspecified	70	Y	Adult	325	13	1731.75	N	0.12	N	33	0.103	NA
CH24	CH24T	cBio	prad_eururol_2017	WGS	N	Prostate	PRAD	Unspecified	78	Y	Adult	1156	38	1731.75	N	0.119	N	112	0.098	NA
CH25	CH25T	cBio	prad_eururol_2017	WGS	N	Prostate	PRAD	Unspecified	66	Y	Adult	1172	39	1731.75	N	0.173	N	169	0.147	NA
CH26	CH26T	cBio	prad_eururol_2017	WGS	N	Prostate	PRAD	Unspecified	65	Y	Adult	644	18	1731.75	N	0.157	N	85	0.133	NA
CH27	CH27T	cBio	prad_eururol_2017	WGS	N	Prostate	PRAD	Unspecified	61	Y	Adult	1416	46	1731.75	N	0.115	N	133	0.095	NA
CH28	CH28T	cBio	prad_eururol_2017	WGS	N	Prostate	PRAD	Unspecified	80	Y	Adult	752	13	1731.75	N	0.095	N	58	0.078	NA
CH29	CH29T	cBio	prad_eururol_2017	WGS	N	Prostate	PRAD	Unspecified	67	Y	Adult	1274	37	1731.75	N	0.125	N	134	0.106	NA
CH30	CH30T	cBio	prad_eururol_2017	WGS	N	Prostate	PRAD	Unspecified	62	Y	Adult	596	26	1731.75	N	0.134	N	66	0.112	NA
CH31	CH31T	cBio	prad_eururol_2017	WES	Y	Prostate	PRAD	Unspecified	79	Y	Adult	1448	301	2155	N	0.127	N	144	0.103	NA
CH32	CH32T	cBio	prad_eururol_2017	WGS	N	Prostate	PRAD	Unspecified	68	Y	Adult	1464	41	1731.75	N	0.157	N	199	0.137	NA
CH33	CH33T	cBio	prad_eururol_2017	WGS	N	Prostate	PRAD	Unspecified	64	Y	Adult	1044	38	1731.75	N	0.132	N	115	0.111	NA
CH34	CH34T	cBio	prad_eururol_2017	WGS	N	Prostate	PRAD	Unspecified	74	Y	Adult	543	20	1731.75	N	0.186	N	86	0.16	NA
CH35	CH35T	cBio	prad_eururol_2017	WGS	N	Prostate	PRAD	Unspecified	77	Y	Adult	561	11	1731.75	N	0.103	N	48	0.087	NA
CH36	CH36T	cBio	prad_eururol_2017	WGS	N	Prostate	PRAD	Unspecified	66	Y	Adult	991	30	1731.75	N	0.143	N	119	0.121	NA
CH37	CH37T	cBio	prad_eururol_2017	WGS	N	Prostate	PRAD	Unspecified	72	Y	Adult	359	17	1731.75	N	0.114	N	33	0.092	NA
CH38	CH38T	cBio	prad_eururol_2017	WGS	N	Prostate	PRAD	Unspecified	65	Y	Adult	310	18	1731.75	N	0.253	N	67	0.219	NA
CH39	CH39T	cBio	prad_eururol_2017	WGS	N	Prostate	PRAD	Unspecified	67	Y	Adult	420	6	1731.75	N	0.136	N	49	0.118	NA
CH40	CH40T	cBio	prad_eururol_2017	WGS	N	Prostate	PRAD	Unspecified	68	Y	Adult	918	28	1731.75	N	0.109	N	84	0.092	NA
CH41	CH41T	cBio	prad_eururol_2017	WGS	N	Prostate	PRAD	Unspecified	66	Y	Adult	984	24	1731.75	N	0.084	N	67	0.069	NA
CH42	CH42T	cBio	prad_eururol_2017	WGS	N	Prostate	PRAD	Unspecified	74	Y	Adult	1072	29	1731.75	N	0.132	N	122	0.115	NA
CH43	CH43T	cBio	prad_eururol_2017	WGS	N	Prostate	PRAD	Unspecified	75	Y	Adult	868	32	1731.75	N	0.155	N	112	0.13	NA
CH44	CH44T	cBio	prad_eururol_2017	WGS	N	Prostate	PRAD	Unspecified	67	Y	Adult	207	7	1731.75	N	0.135	N	24	0.117	NA
CH45	CH45T	cBio	prad_eururol_2017	WGS	N	Prostate	PRAD	Unspecified	63	Y	Adult	749	30	1731.75	N	0.151	N	94	0.127	NA
CH46	CH46T	cBio	prad_eururol_2017	WGS	N	Prostate	PRAD	Unspecified	79	Y	Adult	1078	24	1731.75	N	0.169	N	158	0.148	NA
CH47	CH47T	cBio	prad_eururol_2017	WGS	N	Prostate	PRAD	Unspecified	70	Y	Adult	66	3	1731.75	N	0.091	N	5	0.077	NA
CH48	CH48T	cBio	prad_eururol_2017	WGS	N	Prostate	PRAD	Unspecified	71	Y	Adult	707	15	1731.75	N	0.12	N	70	0.101	NA
CH49	CH49T	cBio	prad_eururol_2017	WGS	N	Prostate	PRAD	Unspecified	60	Y	Adult	860	26	1731.75	N	0.13	N	92	0.108	NA
CH50	CH50T	cBio	prad_eururol_2017	WGS	N	Prostate	PRAD	Unspecified	70	Y	Adult	811	30	1731.75	N	0.094	N	63	0.079	NA
CH51	CH51T	cBio	prad_eururol_2017	WGS	N	Prostate	PRAD	Unspecified	58	Y	Adult	622	14	1731.75	N	0.118	N	61	0.1	NA
CH52	CH52T	cBio	prad_eururol_2017	WGS	N	Prostate	PRAD	Unspecified	68	Y	Adult	454	10	1731.75	N	0.161	N	63	0.141	NA
CH53	CH53T	cBio	prad_eururol_2017	WGS	N	Prostate	PRAD	Unspecified	78	Y	Adult	1027	20	1731.75	N	0.143	N	125	0.124	NA
CH54	CH54T	cBio	prad_eururol_2017	WGS	N	Prostate	PRAD	Unspecified	56	Y	Adult	1168	32	1731.75	N	0.072	N	68	0.059	NA
CH55	CH55T	cBio	prad_eururol_2017	WGS	N	Prostate	PRAD	Unspecified	57	Y	Adult	447	14	1731.75	N	0.152	N	57	0.129	NA
CH56	CH56T	cBio	prad_eururol_2017	WES	Y	Prostate	PRAD	Unspecified	75	Y	Adult	34	5	2155	N	0.235	N	5	0.156	NA
CH57	CH57T	cBio	prad_eururol_2017	WGS	N	Prostate	PRAD	Unspecified	54	Y	Adult	762	15	1731.75	N	0.172	N	110	0.146	NA
CH58	CH58T	cBio	prad_eururol_2017	WGS	N	Prostate	PRAD	Unspecified	80	Y	Adult	884	29	1731.75	N	0.075	N	51	0.058	NA
CH59	CH59T	cBio	prad_eururol_2017	WGS	N	Prostate	PRAD	Unspecified	69	Y	Adult	1019	31	1731.75	N	0.125	N	105	0.104	NA
CH60	CH60T	cBio	prad_eururol_2017	WGS	N	Prostate	PRAD	Unspecified	76	Y	Adult	972	27	1731.75	N	0.13	N	106	0.111	NA
CH61	CH61T	cBio	prad_eururol_2017	WGS	N	Prostate	PRAD	Unspecified	69	Y	Adult	771	27	1731.75	N	0.153	N	102	0.133	NA
CH62	CH62T	cBio	prad_eururol_2017	WGS	N	Prostate	PRAD	Unspecified	73	Y	Adult	63	0	1731.75	N	0.079	N	3	0.048	NA
CH63	CH63T	cBio	prad_eururol_2017	WGS	N	Prostate	PRAD	Unspecified	NA	Y	Unknown	788	18	1731.75	N	0.107	N	69	0.089	NA
CH64	CH64T	cBio	prad_eururol_2017	WGS	N	Prostate	PRAD	Unspecified	49	Y	Adult	678	18	1731.75	N	0.133	N	76	0.113	NA
CH65	CH65T	cBio	prad_eururol_2017	WGS	N	Prostate	PRAD	Unspecified	63	Y	Adult	804	25	1731.75	N	0.115	N	76	0.095	NA
CH66	CH66T	cBio	prad_eururol_2017	WGS	N	Prostate	PRAD	Unspecified	65	Y	Adult	871	19	1731.75	N	0.152	N	112	0.13	NA
CH67	CH67T	cBio	prad_eururol_2017	WGS	N	Prostate	PRAD	Unspecified	NA	Y	Unknown	498	19	1731.75	N	0.091	N	37	0.075	NA
CH68	CH68T	cBio	prad_eururol_2017	WGS	N	Prostate	PRAD	Unspecified	NA	Y	Unknown	60	0	1731.75	N	0.133	N	6	0.103	NA
CH69	CH69T	cBio	prad_eururol_2017	WGS	N	Prostate	PRAD	Unspecified	NA	Y	Unknown	1093	34	1731.75	N	0.123	N	113	0.104	NA
CH70	CH70T	cBio	prad_eururol_2017	WGS	N	Prostate	PRAD	Unspecified	NA	Y	Unknown	353	11	1731.75	N	0.099	N	27	0.078	NA
CH71	CH71T	cBio	prad_eururol_2017	WGS	N	Prostate	PRAD	Unspecified	54	Y	Adult	125	4	1731.75	N	0.2	N	20	0.163	NA
CH72	CH72T	cBio	prad_eururol_2017	WGS	N	Prostate	PRAD	Unspecified	76	Y	Adult	2928	82	1731.75	Y	0.059	N	123	0.043	NA
CH73	CH73T	cBio	prad_eururol_2017	WGS	N	Prostate	PRAD	Unspecified	74	Y	Adult	1358	34	1731.75	N	0.212	N	246	0.182	NA
CH74	CH74T	cBio	prad_eururol_2017	WGS	N	Prostate	PRAD	Unspecified	63	Y	Adult	566	25	1731.75	N	0.178	N	87	0.155	NA
CH75	CH75T	cBio	prad_eururol_2017	WGS	N	Prostate	PRAD	Unspecified	75	Y	Adult	323	7	1731.75	N	0.102	N	28	0.087	NA
CH76	CH76T	cBio	prad_eururol_2017	WGS	N	Prostate	PRAD	Unspecified	70	Y	Adult	1719	42	1731.75	N	0.134	N	194	0.113	NA
CH77	CH77T	cBio	prad_eururol_2017	WGS	N	Prostate	PRAD	Unspecified	76	Y	Adult	986	33	1731.75	N	0.093	N	72	0.074	NA
CH78	CH78T	cBio	prad_eururol_2017	WGS	N	Prostate	PRAD	Unspecified	NA	Y	Unknown	671	23	1731.75	N	0.118	N	65	0.098	NA
CH79	CH79T	cBio	prad_eururol_2017	WGS	N	Prostate	PRAD	Unspecified	NA	Y	Unknown	450	14	1731.75	N	0.165	N	63	0.142	NA
CHC051T	CHC051T	cBio	hcc_inserm_fr_2015	WES	N	Hepatobiliary	HCC	Unspecified	69	Y	Adult	94	93	210.75	N	0.056	N	0	0	NA
CHC059T	CHC059T	cBio	hcc_inserm_fr_2015	WES	N	Hepatobiliary	HCC	Unspecified	40	Y	Adult	47	43	210.75	N	0.093	N	0	0	NA
CHC060T	CHC060T	cBio	hcc_inserm_fr_2015	WES	N	Hepatobiliary	HCC	Unspecified	68	Y	Adult	1	1	210.75	N	0	N	0	0	NA
CHC097T	CHC097T	cBio	hcc_inserm_fr_2015	WES	N	Hepatobiliary	HCC	Unspecified	56	Y	Adult	126	122	210.75	N	0.083	N	6	0.053	NA
CHC1010T	CHC1010T	cBio	hcc_inserm_fr_2015	WES	N	Hepatobiliary	HCC	Unspecified	53	Y	Adult	52	51	210.75	N	0.064	N	0	0	NA
CHC1028T	CHC1028T	cBio	hcc_inserm_fr_2015	WES	N	Hepatobiliary	HCC	Unspecified	62	Y	Adult	83	79	210.75	N	0.117	N	6	0.078	NA
CHC1035T	CHC1035T	cBio	hcc_inserm_fr_2015	WES	N	Hepatobiliary	HCC	Unspecified	68	Y	Adult	161	161	210.75	N	0.077	N	7	0.045	NA
CHC1040T	CHC1040T	cBio	hcc_inserm_fr_2015	WES	N	Hepatobiliary	HCC	Unspecified	73	Y	Adult	104	100	210.75	N	0.141	N	10	0.101	NA
CHC1041T	CHC1041T	cBio	hcc_inserm_fr_2015	WES	N	Hepatobiliary	HCC	Unspecified	69	Y	Adult	90	88	210.75	N	0.113	N	6	0.075	NA
CHC1044T	CHC1044T	cBio	hcc_inserm_fr_2015	WES	N	Hepatobiliary	HCC	Unspecified	78	Y	Adult	112	105	210.75	N	0.095	N	6	0.058	NA
CHC1052T	CHC1052T	cBio	hcc_inserm_fr_2015	WES	N	Hepatobiliary	HCC	Unspecified	75	Y	Adult	144	143	210.75	N	0.094	N	8	0.06	NA
CHC1053T	CHC1053T	cBio	hcc_inserm_fr_2015	WES	N	Hepatobiliary	HCC	Unspecified	74	Y	Adult	102	101	210.75	N	0.129	N	8	0.087	NA
CHC1055T	CHC1055T	cBio	hcc_inserm_fr_2015	WES	N	Hepatobiliary	HCC	Unspecified	68	Y	Adult	72	71	210.75	N	0.086	N	0	0	NA
CHC1060T	CHC1060T	cBio	hcc_inserm_fr_2015	WES	N	Hepatobiliary	HCC	Unspecified	66	Y	Adult	8	6	210.75	N	0.143	N	0	0	NA
CHC1061T	CHC1061T	cBio	hcc_inserm_fr_2015	WES	N	Hepatobiliary	HCC	Unspecified	79	Y	Adult	111	110	210.75	N	0.088	N	4	0.039	NA
CHC1062T	CHC1062T	cBio	hcc_inserm_fr_2015	WES	N	Hepatobiliary	HCC	Unspecified	65	Y	Adult	7	7	210.75	N	0	N	0	0	NA
CHC1065T	CHC1065T	cBio	hcc_inserm_fr_2015	WES	N	Hepatobiliary	HCC	Unspecified	77	Y	Adult	70	68	210.75	N	0.094	N	4	0.063	NA
CHC1079T	CHC1079T	cBio	hcc_inserm_fr_2015	WES	N	Hepatobiliary	HCC	Unspecified	60	Y	Adult	68	63	210.75	N	0.226	N	10	0.161	NA
CHC1081T	CHC1081T	cBio	hcc_inserm_fr_2015	WES	N	Hepatobiliary	HCC	Unspecified	53	Y	Adult	55	51	210.75	N	0.154	N	6	0.115	NA
CHC1082T	CHC1082T	cBio	hcc_inserm_fr_2015	WES	N	Hepatobiliary	HCC	Unspecified	53	Y	Adult	24	24	210.75	N	0.087	N	0	0	NA
CHC1083T	CHC1083T	cBio	hcc_inserm_fr_2015	WES	N	Hepatobiliary	HCC	Unspecified	53	Y	Adult	26	25	210.75	N	0.087	N	0	0	NA
CHC1085T	CHC1085T	cBio	hcc_inserm_fr_2015	WES	N	Hepatobiliary	HCC	Unspecified	49	Y	Adult	45	42	210.75	N	0.07	N	0	0	NA
CHC1089T	CHC1089T	cBio	hcc_inserm_fr_2015	WES	N	Hepatobiliary	HCC	Unspecified	49	Y	Adult	5	5	210.75	N	0	N	0	0	NA
CHC1091T	CHC1091T	cBio	hcc_inserm_fr_2015	WES	N	Hepatobiliary	HCC	Unspecified	49	Y	Adult	15	14	210.75	N	0.071	N	0	0	NA
CHC1097T	CHC1097T	cBio	hcc_inserm_fr_2015	WES	N	Hepatobiliary	HCC	Unspecified	56	Y	Adult	15	13	210.75	N	0	N	0	0	NA
CHC1098T	CHC1098T	cBio	hcc_inserm_fr_2015	WES	N	Hepatobiliary	HCC	Unspecified	56	Y	Adult	4	3	210.75	N	0	N	0	0	NA
CHC1137T	CHC1137T	cBio	hcc_inserm_fr_2015	WES	N	Hepatobiliary	HCC	Unspecified	57	Y	Adult	77	73	210.75	N	0.028	N	0	0	NA
CHC1148T	CHC1148T	cBio	hcc_inserm_fr_2015	WES	N	Hepatobiliary	HCC	Unspecified	70	Y	Adult	216	198	210.75	Y	0.102	N	15	0.075	NA
CHC1152T	CHC1152T	cBio	hcc_inserm_fr_2015	WES	N	Hepatobiliary	HCC	Unspecified	63	Y	Adult	66	61	210.75	N	0.175	N	8	0.129	NA
CHC1154T	CHC1154T	cBio	hcc_inserm_fr_2015	WES	N	Hepatobiliary	HCC	Unspecified	44	Y	Adult	222	202	210.75	Y	0.064	N	7	0.032	NA
CHC1162T	CHC1162T	cBio	hcc_inserm_fr_2015	WES	N	Hepatobiliary	HCC	Unspecified	60	Y	Adult	2	1	210.75	N	0	N	0	0	NA
CHC1177T	CHC1177T	cBio	hcc_inserm_fr_2015	WES	N	Hepatobiliary	HCC	Unspecified	63	Y	Adult	6	2	210.75	N	0.2	N	0	0	NA
CHC1180T	CHC1180T	cBio	hcc_inserm_fr_2015	WES	N	Hepatobiliary	HCC	Unspecified	65	Y	Adult	41	38	210.75	N	0.105	N	0	0	NA
CHC1182T	CHC1182T	cBio	hcc_inserm_fr_2015	WES	N	Hepatobiliary	HCC	Unspecified	52	Y	Adult	66	62	210.75	N	0.141	N	6	0.094	NA
CHC1183T	CHC1183T	cBio	hcc_inserm_fr_2015	WES	N	Hepatobiliary	HCC	Unspecified	60	Y	Adult	90	80	210.75	N	0.106	N	5	0.06	NA
CHC1185T	CHC1185T	cBio	hcc_inserm_fr_2015	WES	N	Hepatobiliary	HCC	Unspecified	53	Y	Adult	106	102	210.75	N	0.117	N	7	0.075	NA
CHC1186T	CHC1186T	cBio	hcc_inserm_fr_2015	WES	N	Hepatobiliary	HCC	Unspecified	56	Y	Adult	109	102	210.75	N	0.124	N	8	0.08	NA
CHC1190T	CHC1190T	cBio	hcc_inserm_fr_2015	WES	N	Hepatobiliary	HCC	Unspecified	68	Y	Adult	14	11	210.75	N	0.077	N	0	0	NA
CHC1191T	CHC1191T	cBio	hcc_inserm_fr_2015	WES	N	Hepatobiliary	HCC	Unspecified	58	Y	Adult	67	59	210.75	N	0.143	N	6	0.095	NA
CHC1192T	CHC1192T	cBio	hcc_inserm_fr_2015	WES	N	Hepatobiliary	HCC	Unspecified	40	Y	Adult	128	118	210.75	N	0.127	N	10	0.081	NA
CHC1201T	CHC1201T	cBio	hcc_inserm_fr_2015	WES	N	Hepatobiliary	HCC	Unspecified	73	Y	Adult	61	59	210.75	N	0.053	N	0	0	NA
CHC1205T	CHC1205T	cBio	hcc_inserm_fr_2015	WES	N	Hepatobiliary	HCC	Unspecified	72	Y	Adult	154	149	210.75	N	0.082	N	6	0.042	NA
CHC1207T	CHC1207T	cBio	hcc_inserm_fr_2015	WES	N	Hepatobiliary	HCC	Unspecified	60	Y	Adult	194	183	210.75	N	0.047	N	0	0	NA
CHC1209T	CHC1209T	cBio	hcc_inserm_fr_2015	WES	N	Hepatobiliary	HCC	Unspecified	66	Y	Adult	176	166	210.75	N	0.09	N	8	0.048	NA
CHC1210T	CHC1210T	cBio	hcc_inserm_fr_2015	WES	N	Hepatobiliary	HCC	Unspecified	43	Y	Adult	11	11	210.75	N	0.111	N	0	0	NA
CHC1211T	CHC1211T	cBio	hcc_inserm_fr_2015	WES	N	Hepatobiliary	HCC	Unspecified	32	Y	Adult	172	160	210.75	N	0.076	N	8	0.047	NA
CHC121T	CHC121T	cBio	hcc_inserm_fr_2015	WES	N	Hepatobiliary	HCC	Unspecified	67	Y	Adult	160	158	210.75	N	0.039	N	0	0	NA
CHC1530T	CHC1530T	cBio	hcc_inserm_fr_2015	WES	N	Hepatobiliary	HCC	Unspecified	64	Y	Adult	16	13	210.75	N	0.154	N	0	0	NA
CHC1531T	CHC1531T	cBio	hcc_inserm_fr_2015	WES	N	Hepatobiliary	HCC	Unspecified	78	Y	Adult	140	126	210.75	N	0.104	N	9	0.069	NA
CHC1534T	CHC1534T	cBio	hcc_inserm_fr_2015	WES	N	Hepatobiliary	HCC	Unspecified	67	Y	Adult	108	97	210.75	N	0.14	N	8	0.08	NA
CHC1539T	CHC1539T	cBio	hcc_inserm_fr_2015	WES	N	Hepatobiliary	HCC	Unspecified	45	Y	Adult	14	13	210.75	N	0.083	N	0	0	NA
CHC1545T	CHC1545T	cBio	hcc_inserm_fr_2015	WES	N	Hepatobiliary	HCC	Unspecified	77	Y	Adult	168	150	210.75	N	0.063	N	0	0	NA
CHC1556T	CHC1556T	cBio	hcc_inserm_fr_2015	WES	N	Hepatobiliary	HCC	Unspecified	54	Y	Adult	52	50	210.75	N	0.22	N	6	0.146	NA
CHC155T	CHC155T	cBio	hcc_inserm_fr_2015	WES	N	Hepatobiliary	HCC	Unspecified	62	Y	Adult	147	144	210.75	N	0.078	N	6	0.044	NA
CHC1566T	CHC1566T	cBio	hcc_inserm_fr_2015	WES	N	Hepatobiliary	HCC	Unspecified	68	Y	Adult	96	92	210.75	N	0.108	N	6	0.065	NA
CHC1568T	CHC1568T	cBio	hcc_inserm_fr_2015	WES	N	Hepatobiliary	HCC	Unspecified	71	Y	Adult	109	104	210.75	N	0.067	N	0	0	NA
CHC1569T	CHC1569T	cBio	hcc_inserm_fr_2015	WES	N	Hepatobiliary	HCC	Unspecified	84	Y	Adult	35	33	210.75	N	0.032	N	0	0	NA
CHC1591T	CHC1591T	cBio	hcc_inserm_fr_2015	WES	N	Hepatobiliary	HCC	Unspecified	60	Y	Adult	73	70	210.75	N	0.157	N	7	0.101	NA
CHC1592T	CHC1592T	cBio	hcc_inserm_fr_2015	WES	N	Hepatobiliary	HCC	Unspecified	69	Y	Adult	85	79	210.75	N	0.208	N	12	0.158	NA
CHC1594T	CHC1594T	cBio	hcc_inserm_fr_2015	WES	N	Hepatobiliary	HCC	Unspecified	76	Y	Adult	134	124	210.75	N	0.049	N	0	0	NA
CHC1595T	CHC1595T	cBio	hcc_inserm_fr_2015	WES	N	Hepatobiliary	HCC	Unspecified	74	Y	Adult	69	64	210.75	N	0.152	N	7	0.106	NA
CHC1596T	CHC1596T	cBio	hcc_inserm_fr_2015	WES	N	Hepatobiliary	HCC	Unspecified	66	Y	Adult	16	14	210.75	N	0.214	N	0	0	NA
CHC1597T	CHC1597T	cBio	hcc_inserm_fr_2015	WES	N	Hepatobiliary	HCC	Unspecified	41	Y	Adult	69	65	210.75	N	0.047	N	0	0	NA
CHC1598T	CHC1598T	cBio	hcc_inserm_fr_2015	WES	N	Hepatobiliary	HCC	Unspecified	76	Y	Adult	106	100	210.75	N	0.069	N	0	0	NA
CHC1600T	CHC1600T	cBio	hcc_inserm_fr_2015	WES	N	Hepatobiliary	HCC	Unspecified	69	Y	Adult	125	119	210.75	N	0.1	N	7	0.06	NA
CHC1601T	CHC1601T	cBio	hcc_inserm_fr_2015	WES	N	Hepatobiliary	HCC	Unspecified	75	Y	Adult	96	84	210.75	N	0.132	N	8	0.088	NA
CHC1602T	CHC1602T	cBio	hcc_inserm_fr_2015	WES	N	Hepatobiliary	HCC	Unspecified	71	Y	Adult	138	131	210.75	N	0.06	N	0	0	NA
CHC1603T	CHC1603T	cBio	hcc_inserm_fr_2015	WES	N	Hepatobiliary	HCC	Unspecified	78	Y	Adult	109	101	210.75	N	0.114	N	8	0.076	NA
CHC1604T	CHC1604T	cBio	hcc_inserm_fr_2015	WES	N	Hepatobiliary	HCC	Unspecified	57	Y	Adult	45	40	210.75	N	0.071	N	0	0	NA
CHC1611T	CHC1611T	cBio	hcc_inserm_fr_2015	WES	N	Hepatobiliary	HCC	Unspecified	75	Y	Adult	107	101	210.75	N	0.144	N	10	0.096	NA
CHC1616T	CHC1616T	cBio	hcc_inserm_fr_2015	WES	N	Hepatobiliary	HCC	Unspecified	77	Y	Adult	110	103	210.75	N	0.168	N	11	0.109	NA
CHC1624T	CHC1624T	cBio	hcc_inserm_fr_2015	WES	N	Hepatobiliary	HCC	Unspecified	59	Y	Adult	61	57	210.75	N	0.052	N	0	0	NA
CHC1626T	CHC1626T	cBio	hcc_inserm_fr_2015	WES	N	Hepatobiliary	HCC	Unspecified	75	Y	Adult	81	78	210.75	N	0.063	N	0	0	NA
CHC1629T	CHC1629T	cBio	hcc_inserm_fr_2015	WES	N	Hepatobiliary	HCC	Unspecified	64	Y	Adult	192	183	210.75	N	0.033	N	0	0	NA
CHC1700T	CHC1700T	cBio	hcc_inserm_fr_2015	WES	N	Hepatobiliary	HCC	Unspecified	63	Y	Adult	48	45	210.75	N	0.109	N	4	0.087	NA
CHC1704T	CHC1704T	cBio	hcc_inserm_fr_2015	WES	N	Hepatobiliary	HCC	Unspecified	43	Y	Adult	413	389	210.75	Y	0.062	N	13	0.032	NA
CHC1708T	CHC1708T	cBio	hcc_inserm_fr_2015	WES	N	Hepatobiliary	HCC	Unspecified	53	Y	Adult	118	110	210.75	N	0.085	N	0	0	NA
CHC1712T	CHC1712T	cBio	hcc_inserm_fr_2015	WES	N	Hepatobiliary	HCC	Unspecified	60	Y	Adult	76	70	210.75	N	0.07	N	3	0.043	NA
CHC1714T	CHC1714T	cBio	hcc_inserm_fr_2015	WES	N	Hepatobiliary	HCC	Unspecified	72	Y	Adult	41	37	210.75	N	0.139	N	0	0	NA
CHC1715T	CHC1715T	cBio	hcc_inserm_fr_2015	WES	N	Hepatobiliary	HCC	Unspecified	72	Y	Adult	158	148	210.75	N	0.053	N	0	0	NA
CHC1717T	CHC1717T	cBio	hcc_inserm_fr_2015	WES	N	Hepatobiliary	HCC	Unspecified	50	Y	Adult	158	151	210.75	N	0.085	N	6	0.04	NA
CHC1719T	CHC1719T	cBio	hcc_inserm_fr_2015	WES	N	Hepatobiliary	HCC	Unspecified	57	Y	Adult	13	11	210.75	N	0.091	N	0	0	NA
CHC1720T	CHC1720T	cBio	hcc_inserm_fr_2015	WES	N	Hepatobiliary	HCC	Unspecified	80	Y	Adult	94	87	210.75	N	0.133	N	8	0.089	NA
CHC1725T	CHC1725T	cBio	hcc_inserm_fr_2015	WES	N	Hepatobiliary	HCC	Unspecified	83	Y	Adult	194	187	210.75	N	0.087	N	8	0.044	NA
CHC1731T	CHC1731T	cBio	hcc_inserm_fr_2015	WES	N	Hepatobiliary	HCC	Unspecified	55	Y	Adult	106	102	210.75	N	0.085	N	6	0.059	NA
CHC1732T	CHC1732T	cBio	hcc_inserm_fr_2015	WES	N	Hepatobiliary	HCC	Unspecified	49	Y	Adult	39	33	210.75	N	0.118	N	3	0.088	NA
CHC1734T	CHC1734T	cBio	hcc_inserm_fr_2015	WES	N	Hepatobiliary	HCC	Unspecified	76	Y	Adult	20	18	210.75	N	0	N	0	0	NA
CHC1736T	CHC1736T	cBio	hcc_inserm_fr_2015	WES	N	Hepatobiliary	HCC	Unspecified	58	Y	Adult	133	126	210.75	N	0.099	N	7	0.058	NA
CHC1737T	CHC1737T	cBio	hcc_inserm_fr_2015	WES	N	Hepatobiliary	HCC	Unspecified	73	Y	Adult	5	4	210.75	N	0	N	0	0	NA
CHC1738T	CHC1738T	cBio	hcc_inserm_fr_2015	WES	N	Hepatobiliary	HCC	Unspecified	68	Y	Adult	113	104	210.75	N	0.148	N	13	0.123	NA
CHC1739T	CHC1739T	cBio	hcc_inserm_fr_2015	WES	N	Hepatobiliary	HCC	Unspecified	55	Y	Adult	56	53	210.75	N	0.077	N	0	0	NA
CHC1741T	CHC1741T	cBio	hcc_inserm_fr_2015	WES	N	Hepatobiliary	HCC	Unspecified	57	Y	Adult	140	133	210.75	N	0.051	N	0	0	NA
CHC1742T	CHC1742T	cBio	hcc_inserm_fr_2015	WES	N	Hepatobiliary	HCC	Unspecified	66	Y	Adult	105	96	210.75	N	0.097	N	6	0.059	NA
CHC1743T	CHC1743T	cBio	hcc_inserm_fr_2015	WES	N	Hepatobiliary	HCC	Unspecified	64	Y	Adult	181	174	210.75	N	0.075	N	7	0.041	NA
CHC1744T	CHC1744T	cBio	hcc_inserm_fr_2015	WES	N	Hepatobiliary	HCC	Unspecified	50	Y	Adult	155	141	210.75	N	0.133	N	11	0.078	NA
CHC1745T	CHC1745T	cBio	hcc_inserm_fr_2015	WES	N	Hepatobiliary	HCC	Unspecified	69	Y	Adult	72	69	210.75	N	0.07	N	0	0	NA
CHC1746T	CHC1746T	cBio	hcc_inserm_fr_2015	WES	N	Hepatobiliary	HCC	Unspecified	75	Y	Adult	133	124	210.75	N	0.117	N	9	0.07	NA
CHC1747T	CHC1747T	cBio	hcc_inserm_fr_2015	WES	N	Hepatobiliary	HCC	Unspecified	54	Y	Adult	119	116	210.75	N	0.117	N	9	0.081	NA
CHC1749T	CHC1749T	cBio	hcc_inserm_fr_2015	WES	N	Hepatobiliary	HCC	Unspecified	66	Y	Adult	107	102	210.75	N	0.069	N	4	0.04	NA
CHC1750T	CHC1750T	cBio	hcc_inserm_fr_2015	WES	N	Hepatobiliary	HCC	Unspecified	52	Y	Adult	30	27	210.75	N	0.154	N	0	0	NA
CHC1751T	CHC1751T	cBio	hcc_inserm_fr_2015	WES	N	Hepatobiliary	HCC	Unspecified	52	Y	Adult	105	94	210.75	N	0.082	N	0	0	NA
CHC1753T	CHC1753T	cBio	hcc_inserm_fr_2015	WES	N	Hepatobiliary	HCC	Unspecified	65	Y	Adult	36	30	210.75	N	0.031	N	0	0	NA
CHC1754T	CHC1754T	cBio	hcc_inserm_fr_2015	WES	N	Hepatobiliary	HCC	Unspecified	34	Y	Adult	250	237	210.75	Y	0.09	N	13	0.053	NA
CHC1756T	CHC1756T	cBio	hcc_inserm_fr_2015	WES	N	Hepatobiliary	HCC	Unspecified	73	Y	Adult	126	119	210.75	N	0.082	N	6	0.05	NA
CHC1757T	CHC1757T	cBio	hcc_inserm_fr_2015	WES	N	Hepatobiliary	HCC	Unspecified	40	Y	Adult	27	25	210.75	N	0.333	N	6	0.25	NA
CHC1763T	CHC1763T	cBio	hcc_inserm_fr_2015	WES	N	Hepatobiliary	HCC	Unspecified	64	Y	Adult	110	104	210.75	N	0.102	N	7	0.066	NA
CHC1774T	CHC1774T	cBio	hcc_inserm_fr_2015	WES	N	Hepatobiliary	HCC	Unspecified	65	Y	Adult	53	48	210.75	N	0.104	N	3	0.062	NA
CHC1775T	CHC1775T	cBio	hcc_inserm_fr_2015	WES	N	Hepatobiliary	HCC	Unspecified	65	Y	Adult	53	52	210.75	N	0.058	N	0	0	NA
CHC1915T	CHC1915T	cBio	hcc_inserm_fr_2015	WES	N	Hepatobiliary	HCC	Unspecified	43	Y	Adult	55	53	210.75	N	0.078	N	0	0	NA
CHC197T	CHC197T	cBio	hcc_inserm_fr_2015	WES	N	Hepatobiliary	HCC	Unspecified	73	Y	Adult	113	112	210.75	N	0.065	N	0	0	NA
CHC2029T	CHC2029T	cBio	hcc_inserm_fr_2015	WES	N	Hepatobiliary	HCC	Unspecified	74	Y	Adult	95	93	210.75	N	0.056	N	0	0	NA
CHC2034T	CHC2034T	cBio	hcc_inserm_fr_2015	WES	N	Hepatobiliary	HCC	Unspecified	80	Y	Adult	108	99	210.75	N	0.07	N	4	0.04	NA
CHC2039Tbis	CHC2039Tbis	cBio	hcc_inserm_fr_2015	WES	N	Hepatobiliary	HCC	Unspecified	69	Y	Adult	8	7	210.75	N	0	N	0	0	NA
CHC2043T	CHC2043T	cBio	hcc_inserm_fr_2015	WES	N	Hepatobiliary	HCC	Unspecified	21	Y	Adult	19	18	210.75	N	0.222	N	3	0.167	NA
CHC2048T	CHC2048T	cBio	hcc_inserm_fr_2015	WES	N	Hepatobiliary	HCC	Unspecified	65	Y	Adult	102	97	210.75	N	0.071	N	0	0	NA
CHC2052T	CHC2052T	cBio	hcc_inserm_fr_2015	WES	N	Hepatobiliary	HCC	Unspecified	61	Y	Adult	189	176	210.75	N	0.086	N	10	0.054	NA
CHC205T	CHC205T	cBio	hcc_inserm_fr_2015	WES	N	Hepatobiliary	HCC	Unspecified	46	Y	Adult	101	100	210.75	N	0.121	N	7	0.079	NA
CHC2098T	CHC2098T	cBio	hcc_inserm_fr_2015	WES	N	Hepatobiliary	HCC	Unspecified	85	Y	Adult	146	136	210.75	N	0.116	N	11	0.081	NA
CHC2099T	CHC2099T	cBio	hcc_inserm_fr_2015	WES	N	Hepatobiliary	HCC	Unspecified	73	Y	Adult	101	98	210.75	N	0.086	N	5	0.054	NA
CHC2103T	CHC2103T	cBio	hcc_inserm_fr_2015	WES	N	Hepatobiliary	HCC	Unspecified	57	Y	Adult	146	135	210.75	N	0.075	N	5	0.038	NA
CHC2110Tbis	CHC2110Tbis	cBio	hcc_inserm_fr_2015	WES	N	Hepatobiliary	HCC	Unspecified	58	Y	Adult	71	69	210.75	N	0.075	N	0	0	NA
CHC2111T	CHC2111T	cBio	hcc_inserm_fr_2015	WES	N	Hepatobiliary	HCC	Unspecified	56	Y	Adult	31	31	210.75	N	0.172	N	0	0	NA
CHC2112T	CHC2112T	cBio	hcc_inserm_fr_2015	WES	N	Hepatobiliary	HCC	Unspecified	48	Y	Adult	54	47	210.75	N	0.192	N	7	0.135	NA
CHC2113T	CHC2113T	cBio	hcc_inserm_fr_2015	WES	N	Hepatobiliary	HCC	Unspecified	61	Y	Adult	65	62	210.75	N	0.067	N	0	0	NA
CHC2115T	CHC2115T	cBio	hcc_inserm_fr_2015	WES	N	Hepatobiliary	HCC	Unspecified	75	Y	Adult	122	108	210.75	N	0.139	N	8	0.075	NA
CHC2127T	CHC2127T	cBio	hcc_inserm_fr_2015	WES	N	Hepatobiliary	HCC	Unspecified	57	Y	Adult	137	131	210.75	N	0.077	N	7	0.054	NA
CHC2128T	CHC2128T	cBio	hcc_inserm_fr_2015	WES	N	Hepatobiliary	HCC	Unspecified	53	Y	Adult	78	72	210.75	N	0.188	N	8	0.116	NA
CHC2134T	CHC2134T	cBio	hcc_inserm_fr_2015	WES	N	Hepatobiliary	HCC	Unspecified	57	Y	Adult	3	3	210.75	N	0.333	N	0	0	NA
CHC2141T	CHC2141T	cBio	hcc_inserm_fr_2015	WES	N	Hepatobiliary	HCC	Unspecified	74	Y	Adult	117	109	210.75	N	0.136	N	11	0.1	NA
CHC218T	CHC218T	cBio	hcc_inserm_fr_2015	WES	N	Hepatobiliary	HCC	Unspecified	69	Y	Adult	121	113	210.75	N	0.036	N	0	0	NA
CHC2200T	CHC2200T	cBio	hcc_inserm_fr_2015	WES	N	Hepatobiliary	HCC	Unspecified	69	Y	Adult	122	117	210.75	N	0.092	N	7	0.061	NA
CHC2202T	CHC2202T	cBio	hcc_inserm_fr_2015	WES	N	Hepatobiliary	HCC	Unspecified	48	Y	Adult	19	18	210.75	N	0.167	N	0	0	NA
CHC2206T	CHC2206T	cBio	hcc_inserm_fr_2015	WES	N	Hepatobiliary	HCC	Unspecified	90	Y	Adult	72	66	210.75	N	0.127	N	6	0.085	NA
CHC2208T	CHC2208T	cBio	hcc_inserm_fr_2015	WES	N	Hepatobiliary	HCC	Unspecified	53	Y	Adult	89	85	210.75	N	0.131	N	6	0.072	NA
CHC2211T	CHC2211T	cBio	hcc_inserm_fr_2015	WES	N	Hepatobiliary	HCC	Unspecified	37	Y	Adult	30	29	210.75	N	0.067	N	0	0	NA
CHC2213T	CHC2213T	cBio	hcc_inserm_fr_2015	WES	N	Hepatobiliary	HCC	Unspecified	33	Y	Adult	24	21	210.75	N	0.217	N	3	0.13	NA
CHC2215T	CHC2215T	cBio	hcc_inserm_fr_2015	WES	N	Hepatobiliary	HCC	Unspecified	65	Y	Adult	68	63	210.75	N	0.047	N	0	0	NA
CHC2216T	CHC2216T	cBio	hcc_inserm_fr_2015	WES	N	Hepatobiliary	HCC	Unspecified	62	Y	Adult	100	97	210.75	N	0.129	N	8	0.087	NA
CHC2321T	CHC2321T	cBio	hcc_inserm_fr_2015	WES	N	Hepatobiliary	HCC	Unspecified	70	Y	Adult	64	60	210.75	N	0.131	N	5	0.082	NA
CHC2351T	CHC2351T	cBio	hcc_inserm_fr_2015	WES	N	Hepatobiliary	HCC	Unspecified	68	Y	Adult	93	82	210.75	N	0.091	N	5	0.057	NA
CHC2352T	CHC2352T	cBio	hcc_inserm_fr_2015	WES	N	Hepatobiliary	HCC	Unspecified	68	Y	Adult	31	27	210.75	N	0.133	N	0	0	NA
CHC2358T	CHC2358T	cBio	hcc_inserm_fr_2015	WES	N	Hepatobiliary	HCC	Unspecified	65	Y	Adult	76	71	210.75	N	0.082	N	3	0.041	NA
CHC2362T	CHC2362T	cBio	hcc_inserm_fr_2015	WES	N	Hepatobiliary	HCC	Unspecified	49	Y	Adult	56	54	210.75	N	0.148	N	6	0.111	NA
CHC253T	CHC253T	cBio	hcc_inserm_fr_2015	WES	N	Hepatobiliary	HCC	Unspecified	67	Y	Adult	19	18	210.75	N	0.214	N	0	0	NA
CHC258T	CHC258T	cBio	hcc_inserm_fr_2015	WES	N	Hepatobiliary	HCC	Unspecified	56	Y	Adult	60	60	210.75	N	0.127	N	4	0.073	NA
CHC301T	CHC301T	cBio	hcc_inserm_fr_2015	WES	N	Hepatobiliary	HCC	Unspecified	78	Y	Adult	122	121	210.75	N	0.07	N	4	0.035	NA
CHC302T	CHC302T	cBio	hcc_inserm_fr_2015	WES	N	Hepatobiliary	HCC	Unspecified	72	Y	Adult	93	91	210.75	N	0.059	N	0	0	NA
CHC303T	CHC303T	cBio	hcc_inserm_fr_2015	WES	N	Hepatobiliary	HCC	Unspecified	74	Y	Adult	242	237	210.75	Y	0.072	N	10	0.048	NA
CHC304T	CHC304T	cBio	hcc_inserm_fr_2015	WES	N	Hepatobiliary	HCC	Unspecified	77	Y	Adult	124	122	210.75	N	0.019	N	0	0	NA
CHC306T	CHC306T	cBio	hcc_inserm_fr_2015	WES	N	Hepatobiliary	HCC	Unspecified	68	Y	Adult	68	67	210.75	N	0.032	N	0	0	NA
CHC307T	CHC307T	cBio	hcc_inserm_fr_2015	WES	N	Hepatobiliary	HCC	Unspecified	54	Y	Adult	45	44	210.75	N	0.167	N	4	0.1	NA
CHC313T	CHC313T	cBio	hcc_inserm_fr_2015	WES	N	Hepatobiliary	HCC	Unspecified	43	Y	Adult	61	61	210.75	N	0.153	N	6	0.102	NA
CHC314T	CHC314T	cBio	hcc_inserm_fr_2015	WES	N	Hepatobiliary	HCC	Unspecified	71	Y	Adult	122	121	210.75	N	0.085	N	7	0.06	NA
CHC320T	CHC320T	cBio	hcc_inserm_fr_2015	WES	N	Hepatobiliary	HCC	Unspecified	65	Y	Adult	134	131	210.75	N	0.081	N	5	0.041	NA
CHC322T	CHC322T	cBio	hcc_inserm_fr_2015	WES	N	Hepatobiliary	HCC	Unspecified	74	Y	Adult	70	69	210.75	N	0.076	N	0	0	NA
CHC326T	CHC326T	cBio	hcc_inserm_fr_2015	WES	N	Hepatobiliary	HCC	Unspecified	49	Y	Adult	56	53	210.75	N	0.074	N	0	0	NA
CHC327T	CHC327T	cBio	hcc_inserm_fr_2015	WES	N	Hepatobiliary	HCC	Unspecified	63	Y	Adult	69	68	210.75	N	0.104	N	5	0.075	NA
CHC361TA	CHC361TA	cBio	hcc_inserm_fr_2015	WES	N	Hepatobiliary	HCC	Unspecified	67	Y	Adult	67	62	210.75	N	0.129	N	6	0.098	NA
CHC429T	CHC429T	cBio	hcc_inserm_fr_2015	WES	N	Hepatobiliary	HCC	Unspecified	65	Y	Adult	185	184	210.75	N	0.116	N	12	0.067	NA
CHC432T	CHC432T	cBio	hcc_inserm_fr_2015	WES	N	Hepatobiliary	HCC	Unspecified	70	Y	Adult	161	151	210.75	N	0.059	N	0	0	NA
CHC433T	CHC433T	cBio	hcc_inserm_fr_2015	WES	N	Hepatobiliary	HCC	Unspecified	70	Y	Adult	323	317	210.75	Y	0.042	N	7	0.023	NA
CHC434T	CHC434T	cBio	hcc_inserm_fr_2015	WES	N	Hepatobiliary	HCC	Unspecified	71	Y	Adult	68	68	210.75	N	0.177	N	6	0.097	NA
CHC437T	CHC437T	cBio	hcc_inserm_fr_2015	WES	N	Hepatobiliary	HCC	Unspecified	59	Y	Adult	67	63	210.75	N	0.115	N	0	0	NA
CHC451T	CHC451T	cBio	hcc_inserm_fr_2015	WES	N	Hepatobiliary	HCC	Unspecified	75	Y	Adult	173	165	210.75	N	0.087	N	7	0.042	NA
CHC465T	CHC465T	cBio	hcc_inserm_fr_2015	WES	N	Hepatobiliary	HCC	Unspecified	42	Y	Adult	82	76	210.75	N	0.127	N	7	0.09	NA
CHC469T	CHC469T	cBio	hcc_inserm_fr_2015	WES	N	Hepatobiliary	HCC	Unspecified	32	Y	Adult	87	81	210.75	N	0.072	N	0	0	NA
CHC510T	CHC510T	cBio	hcc_inserm_fr_2015	WES	N	Hepatobiliary	HCC	Unspecified	17	Y	Paediatric	18	17	210.75	N	0.133	N	0	0	NA
CHC609T	CHC609T	cBio	hcc_inserm_fr_2015	WES	N	Hepatobiliary	HCC	Unspecified	60	Y	Adult	88	86	210.75	N	0.035	N	0	0	NA
CHC614T	CHC614T	cBio	hcc_inserm_fr_2015	WES	N	Hepatobiliary	HCC	Unspecified	61	Y	Adult	89	88	210.75	N	0.107	N	6	0.074	NA
CHC703T	CHC703T	cBio	hcc_inserm_fr_2015	WES	N	Hepatobiliary	HCC	Unspecified	55	Y	Adult	143	129	210.75	N	0.058	N	5	0.037	NA
CHC734T	CHC734T	cBio	hcc_inserm_fr_2015	WES	N	Hepatobiliary	HCC	Unspecified	65	Y	Adult	11	11	210.75	N	0	N	0	0	NA
CHC736T	CHC736T	cBio	hcc_inserm_fr_2015	WES	N	Hepatobiliary	HCC	Unspecified	77	Y	Adult	94	94	210.75	N	0.091	N	5	0.057	NA
CHC789T	CHC789T	cBio	hcc_inserm_fr_2015	WES	N	Hepatobiliary	HCC	Unspecified	54	Y	Adult	19	18	210.75	N	0.105	N	0	0	NA
CHC793T	CHC793T	cBio	hcc_inserm_fr_2015	WES	N	Hepatobiliary	HCC	Unspecified	61	Y	Adult	112	111	210.75	N	0.087	N	6	0.058	NA
CHC794T	CHC794T	cBio	hcc_inserm_fr_2015	WES	N	Hepatobiliary	HCC	Unspecified	73	Y	Adult	120	119	210.75	N	0.091	N	5	0.045	NA
CHC796T	CHC796T	cBio	hcc_inserm_fr_2015	WES	N	Hepatobiliary	HCC	Unspecified	76	Y	Adult	131	129	210.75	N	0.105	N	7	0.057	NA
CHC798T	CHC798T	cBio	hcc_inserm_fr_2015	WES	N	Hepatobiliary	HCC	Unspecified	73	Y	Adult	237	235	210.75	Y	0.04	N	0	0	NA
CHC799T	CHC799T	cBio	hcc_inserm_fr_2015	WES	N	Hepatobiliary	HCC	Unspecified	65	Y	Adult	48	43	210.75	N	0.239	N	8	0.178	NA
CHC801T	CHC801T	cBio	hcc_inserm_fr_2015	WES	N	Hepatobiliary	HCC	Unspecified	78	Y	Adult	81	76	210.75	N	0.169	N	9	0.117	NA
CHC805T	CHC805T	cBio	hcc_inserm_fr_2015	WES	N	Hepatobiliary	HCC	Unspecified	58	Y	Adult	146	140	210.75	N	0.049	N	4	0.028	NA
CHC879T	CHC879T	cBio	hcc_inserm_fr_2015	WES	N	Hepatobiliary	HCC	Unspecified	80	Y	Adult	109	103	210.75	N	0.057	N	0	0	NA
CHC884T	CHC884T	cBio	hcc_inserm_fr_2015	WES	N	Hepatobiliary	HCC	Unspecified	75	Y	Adult	139	138	210.75	N	0.091	N	6	0.046	NA
CHC889T	CHC889T	cBio	hcc_inserm_fr_2015	WES	N	Hepatobiliary	HCC	Unspecified	71	Y	Adult	99	95	210.75	N	0.12	N	8	0.089	NA
CHC891T	CHC891T	cBio	hcc_inserm_fr_2015	WES	N	Hepatobiliary	HCC	Unspecified	73	Y	Adult	82	72	210.75	N	0.152	N	7	0.089	NA
CHC892T	CHC892T	cBio	hcc_inserm_fr_2015	WES	N	Hepatobiliary	HCC	Unspecified	72	Y	Adult	6183	5758	210.75	Y	0.077	N	0	0	NA
CHC896T	CHC896T	cBio	hcc_inserm_fr_2015	WES	N	Hepatobiliary	HCC	Unspecified	61	Y	Adult	70	66	210.75	N	0.169	N	8	0.125	NA
CHC898T	CHC898T	cBio	hcc_inserm_fr_2015	WES	N	Hepatobiliary	HCC	Unspecified	71	Y	Adult	107	96	210.75	N	0.15	N	10	0.101	NA
CHC902T	CHC902T	cBio	hcc_inserm_fr_2015	WES	N	Hepatobiliary	HCC	Unspecified	73	Y	Adult	117	108	210.75	N	0.156	N	11	0.101	NA
CHC909T	CHC909T	cBio	hcc_inserm_fr_2015	WES	N	Hepatobiliary	HCC	Unspecified	70	Y	Adult	142	129	210.75	N	0.104	N	9	0.067	NA
CHC912T	CHC912T	cBio	hcc_inserm_fr_2015	WES	N	Hepatobiliary	HCC	Unspecified	78	Y	Adult	180	178	210.75	N	0.052	N	4	0.024	NA
CHC917T	CHC917T	cBio	hcc_inserm_fr_2015	WES	N	Hepatobiliary	HCC	Unspecified	83	Y	Adult	115	108	210.75	N	0.081	N	0	0	NA
CHC923T	CHC923T	cBio	hcc_inserm_fr_2015	WES	N	Hepatobiliary	HCC	Unspecified	74	Y	Adult	85	82	210.75	N	0.148	N	9	0.114	NA
CHC961T	CHC961T	cBio	hcc_inserm_fr_2015	WES	N	Hepatobiliary	HCC	Unspecified	57	Y	Adult	87	86	210.75	N	0.123	N	0	0	NA
CHEWS001	CHEWS001	cBio	es_dfarber_broad_2014	WES	N	Sarcoma	Paed-ES	Unspecified	11	Y	Paediatric	408	407	347	Y	0.293	N	85	0.214	NA
CHEWS002	CHEWS002	cBio	es_dfarber_broad_2014	WES	N	Sarcoma	Paed-ES	Unspecified	10	Y	Paediatric	333	333	347	N	0.265	N	64	0.201	NA
CHEWS003	CHEWS003	cBio	es_dfarber_broad_2014	WES	N	Sarcoma	Paed-ES	Unspecified	17	Y	Paediatric	138	138	347	N	0.331	N	34	0.26	NA
CHEWS004	CHEWS004	cBio	es_dfarber_broad_2014	WES	N	Sarcoma	Paed-ES	Unspecified	15	Y	Paediatric	196	196	347	N	0.31	N	44	0.237	NA
CHEWS005	CHEWS005	cBio	es_dfarber_broad_2014	WES	N	Sarcoma	ES	Unspecified	20	Y	Adult	127	127	340	N	0.246	N	22	0.183	NA
CHEWS006	CHEWS006	cBio	es_dfarber_broad_2014	WES	N	Sarcoma	ES	Unspecified	19	Y	Adult	131	131	340	N	0.248	N	23	0.18	NA
CHEWS007	CHEWS007	cBio	es_dfarber_broad_2014	WES	N	Sarcoma	Paed-ES	Unspecified	8	Y	Paediatric	139	139	347	N	0.368	N	38	0.286	NA
CHEWS008	CHEWS008	cBio	es_dfarber_broad_2014	WES	N	Sarcoma	Paed-ES	Unspecified	0.3	Y	Paediatric	364	362	347	Y	0.314	N	86	0.244	NA
CHEWS009	CHEWS009	cBio	es_dfarber_broad_2014	WES	N	Sarcoma	Paed-ES	Unspecified	5	Y	Paediatric	142	142	347	N	0.294	N	30	0.222	NA
CHEWS010	CHEWS010	cBio	es_dfarber_broad_2014	WES	N	Sarcoma	Paed-ES	Unspecified	5	Y	Paediatric	146	146	347	N	0.3	N	34	0.245	NA
CHEWS011	CHEWS011	cBio	es_dfarber_broad_2014	WES	N	Sarcoma	Paed-ES	Unspecified	7	Y	Paediatric	152	152	347	N	0.331	N	37	0.255	NA
CHEWS012	CHEWS012	cBio	es_dfarber_broad_2014	WES	N	Sarcoma	ES	Unspecified	21	Y	Adult	161	159	340	N	0.303	N	38	0.245	NA
CHEWS013	CHEWS013	cBio	es_dfarber_broad_2014	WES	N	Sarcoma	Paed-ES	Unspecified	17	Y	Paediatric	118	116	347	N	0.339	N	30	0.261	NA
CHEWS014	CHEWS014	cBio	es_dfarber_broad_2014	WES	N	Sarcoma	Paed-ES	Unspecified	9	Y	Paediatric	132	132	347	N	0.296	N	28	0.224	NA
CHEWS015	CHEWS015	cBio	es_dfarber_broad_2014	WES	N	Sarcoma	Paed-ES	Unspecified	15	Y	Paediatric	128	128	347	N	0.294	N	27	0.216	NA
CHEWS017	CHEWS017	cBio	es_dfarber_broad_2014	WES	N	Sarcoma	Paed-ES	Unspecified	13	Y	Paediatric	111	111	347	N	0.321	N	26	0.239	NA
CHEWS018	CHEWS018	cBio	es_dfarber_broad_2014	WES	N	Sarcoma	Paed-ES	Unspecified	13	Y	Paediatric	141	141	347	N	0.341	N	37	0.274	NA
CHEWS019	CHEWS019	cBio	es_dfarber_broad_2014	WES	N	Sarcoma	Paed-ES	Unspecified	14	Y	Paediatric	154	152	347	N	0.289	N	33	0.221	NA
CHEWS020	CHEWS020	cBio	es_dfarber_broad_2014	WES	N	Sarcoma	Paed-ES	Unspecified	8	Y	Paediatric	122	121	347	N	0.257	N	21	0.186	NA
CHEWS021	CHEWS021	cBio	es_dfarber_broad_2014	WES	N	Sarcoma	Paed-ES	Unspecified	16	Y	Paediatric	124	123	347	N	0.333	N	31	0.258	NA
CHEWS023	CHEWS023	cBio	es_dfarber_broad_2014	WES	N	Sarcoma	Paed-ES	Unspecified	12	Y	Paediatric	139	139	347	N	0.346	N	35	0.263	NA
CHEWS024	CHEWS024	cBio	es_dfarber_broad_2014	WES	N	Sarcoma	Paed-ES	Unspecified	16	Y	Paediatric	300	300	347	N	0.318	N	71	0.248	NA
CHEWS025	CHEWS025	cBio	es_dfarber_broad_2014	WES	N	Sarcoma	Paed-ES	Unspecified	6	Y	Paediatric	126	126	347	N	0.273	N	26	0.215	NA
CHEWS026	CHEWS026	cBio	es_dfarber_broad_2014	WES	N	Sarcoma	Paed-ES	Unspecified	4	Y	Paediatric	154	154	347	N	0.3	N	35	0.235	NA
CHEWS027	CHEWS027	cBio	es_dfarber_broad_2014	WES	N	Sarcoma	Paed-ES	Unspecified	2	Y	Paediatric	333	332	347	N	0.264	N	64	0.199	NA
CHEWS028	CHEWS028	cBio	es_dfarber_broad_2014	WES	N	Sarcoma	ES	Unspecified	18	Y	Adult	121	120	340	N	0.307	N	28	0.25	NA
CHEWS029	CHEWS029	cBio	es_dfarber_broad_2014	WES	N	Sarcoma	Paed-ES	Unspecified	17	Y	Paediatric	124	124	347	N	0.344	N	32	0.262	NA
CHEWS030	CHEWS030	cBio	es_dfarber_broad_2014	WES	N	Sarcoma	Paed-ES	Unspecified	13	Y	Paediatric	140	140	347	N	0.244	N	25	0.185	NA
CHEWS031	CHEWS031	cBio	es_dfarber_broad_2014	WES	N	Sarcoma	Paed-ES	Unspecified	4	Y	Paediatric	562	560	347	Y	0.307	N	124	0.227	NA
CHEWS032	CHEWS032	cBio	es_dfarber_broad_2014	WES	N	Sarcoma	Paed-ES	Unspecified	10	Y	Paediatric	130	130	347	N	0.333	N	31	0.261	NA
CHEWS033	CHEWS033	cBio	es_dfarber_broad_2014	WES	N	Sarcoma	Paed-ES	Unspecified	13	Y	Paediatric	136	136	347	N	0.3	N	30	0.231	NA
CHEWS034	CHEWS034	cBio	es_dfarber_broad_2014	WES	N	Sarcoma	Paed-ES	Unspecified	17	Y	Paediatric	178	178	347	N	0.327	N	43	0.253	NA
CHEWS035	CHEWS035	cBio	es_dfarber_broad_2014	WES	N	Sarcoma	Paed-ES	Unspecified	6	Y	Paediatric	129	129	347	N	0.299	N	28	0.22	NA
CHEWS036	CHEWS036	cBio	es_dfarber_broad_2014	WES	N	Sarcoma	Paed-ES	Unspecified	17	Y	Paediatric	114	114	347	N	0.33	N	27	0.255	NA
CHLA-258	CHLA-258	cBio	es_dfarber_broad_2014	WES	N	Sarcoma	ES	Unspecified	NA	Y	Unknown	297	297	340	N	0.307	N	66	0.237	NA
CHOL01	CHOL01	cBio	chol_jhu_2013	WES	N	Hepatobiliary	CHOL	Unspecified	NA	Y	Unknown	20	18	69.5	N	0.167	N	2	0.111	NA
CHOL02	CHOL02	cBio	chol_jhu_2013	WES	N	Hepatobiliary	CHOL	Unspecified	NA	Y	Unknown	36	34	69.5	N	0.088	N	0	0	NA
CHOL04	CHOL04	cBio	chol_jhu_2013	WES	N	Hepatobiliary	CHOL	Unspecified	NA	Y	Unknown	21	21	69.5	N	0.158	N	0	0	NA
CHOL06	CHOL06	cBio	chol_jhu_2013	WES	N	Hepatobiliary	CHOL	Unspecified	NA	Y	Unknown	40	38	69.5	N	0.2	N	5	0.143	NA
CHOL07	CHOL07	cBio	chol_jhu_2013	WES	N	Hepatobiliary	CHOL	Unspecified	NA	Y	Unknown	40	34	69.5	N	0.282	N	8	0.205	NA
CHOL08	CHOL08	cBio	chol_jhu_2013	WES	N	Hepatobiliary	CHOL	Unspecified	NA	Y	Unknown	20	18	69.5	N	0.167	N	0	0	NA
CHOL09	CHOL09	cBio	chol_jhu_2013	WES	N	Hepatobiliary	CHOL	Unspecified	NA	Y	Unknown	32	30	69.5	N	0.258	N	6	0.194	NA
CHOL11	CHOL11	cBio	chol_jhu_2013	WES	N	Hepatobiliary	CHOL	Unspecified	NA	Y	Unknown	41	41	69.5	N	0.4	N	12	0.3	NA
CHOL12	CHOL12	cBio	chol_jhu_2013	WES	N	Hepatobiliary	CHOL	Unspecified	NA	Y	Unknown	299	281	69.5	Y	0.042	N	6	0.021	NA
CHOL13	CHOL13	cBio	chol_jhu_2013	WES	N	Hepatobiliary	CHOL	Unspecified	NA	Y	Unknown	27	26	69.5	N	0.346	N	6	0.231	NA
CHOL14	CHOL14	cBio	chol_jhu_2013	WES	N	Hepatobiliary	CHOL	Unspecified	NA	Y	Unknown	50	47	69.5	N	0.191	N	7	0.149	NA
CHOL15	CHOL15	cBio	chol_jhu_2013	WES	N	Hepatobiliary	CHOL	Unspecified	NA	Y	Unknown	43	38	69.5	N	0.275	N	8	0.2	NA
CHOL18	CHOL18	cBio	chol_jhu_2013	WES	N	Hepatobiliary	CHOL	Unspecified	NA	Y	Unknown	34	31	69.5	N	0.156	N	4	0.129	NA
CHOL19	CHOL19	cBio	chol_jhu_2013	WES	N	Hepatobiliary	CHOL	Unspecified	NA	Y	Unknown	23	22	69.5	N	0.238	N	4	0.19	NA
CHOL20	CHOL20	cBio	chol_jhu_2013	WES	N	Hepatobiliary	CHOL	Unspecified	NA	Y	Unknown	33	31	69.5	N	0.241	N	5	0.172	NA
CHOL24	CHOL24	cBio	chol_jhu_2013	WES	N	Hepatobiliary	CHOL	Unspecified	NA	Y	Unknown	38	35	69.5	N	0.2	N	6	0.171	NA
CHOL25	CHOL25	cBio	chol_jhu_2013	WES	N	Hepatobiliary	CHOL	Unspecified	NA	Y	Unknown	23	22	69.5	N	0.19	N	0	0	NA
CHOL26	CHOL26	cBio	chol_jhu_2013	WES	N	Hepatobiliary	CHOL	Unspecified	NA	Y	Unknown	40	35	69.5	N	0.25	N	6	0.167	NA
CHOL27	CHOL27	cBio	chol_jhu_2013	WES	N	Hepatobiliary	CHOL	Unspecified	NA	Y	Unknown	33	32	69.5	N	0.063	N	0	0	NA
CHOL28	CHOL28	cBio	chol_jhu_2013	WES	N	Hepatobiliary	CHOL	Unspecified	NA	Y	Unknown	28	27	69.5	N	0.32	N	6	0.24	NA
CHOL35	CHOL35	cBio	chol_jhu_2013	WES	N	Hepatobiliary	CHOL	Unspecified	NA	Y	Unknown	26	26	69.5	N	0.28	N	5	0.2	NA
CHOL37	CHOL37	cBio	chol_jhu_2013	WES	N	Hepatobiliary	CHOL	Unspecified	NA	Y	Unknown	27	26	69.5	N	0.143	N	0	0	NA
CHOL40	CHOL40	cBio	chol_jhu_2013	WES	N	Hepatobiliary	CHOL	Unspecified	NA	Y	Unknown	27	26	69.5	N	0.2	N	4	0.16	NA
CHOL42	CHOL42	cBio	chol_jhu_2013	WES	N	Hepatobiliary	CHOL	Unspecified	NA	Y	Unknown	27	26	69.5	N	0.16	N	3	0.12	NA
CHOL44	CHOL44	cBio	chol_jhu_2013	WES	N	Hepatobiliary	CHOL	Unspecified	NA	Y	Unknown	44	41	69.5	N	0.244	N	7	0.171	NA
CHOL47	CHOL47	cBio	chol_jhu_2013	WES	N	Hepatobiliary	CHOL	Unspecified	NA	Y	Unknown	22	20	69.5	N	0.25	N	4	0.2	NA
CHOL48	CHOL48	cBio	chol_jhu_2013	WES	N	Hepatobiliary	CHOL	Unspecified	NA	Y	Unknown	43	41	69.5	N	0.381	N	12	0.286	NA
CHOL49	CHOL49	cBio	chol_jhu_2013	WES	N	Hepatobiliary	CHOL	Unspecified	NA	Y	Unknown	35	34	69.5	N	0.235	N	5	0.147	NA
CHOL50	CHOL50	cBio	chol_jhu_2013	WES	N	Hepatobiliary	CHOL	Unspecified	NA	Y	Unknown	22	19	69.5	N	0.238	N	4	0.19	NA
CHOL52	CHOL52	cBio	chol_jhu_2013	WES	N	Hepatobiliary	CHOL	Unspecified	NA	Y	Unknown	24	23	69.5	N	0.174	N	0	0	NA
CHOL53	CHOL53	cBio	chol_jhu_2013	WES	N	Hepatobiliary	CHOL	Unspecified	NA	Y	Unknown	25	23	69.5	N	0.174	N	0	0	NA
CHOL54	CHOL54	cBio	chol_jhu_2013	WES	N	Hepatobiliary	CHOL	Unspecified	NA	Y	Unknown	12	12	69.5	N	0.273	N	2	0.182	NA
CLL-GCLL-0001	CLL-GCLL-0001-Tumor-SM-41JLZ	cBio	cll_broad_2015	WES	N	Leukemia	CLL	Unspecified	NA	Y	Unknown	12	12	44.5	N	0.333	N	3	0.25	NA
CLL-GCLL-0002	CLL-GCLL-0002-Tumor-SM-41JM1	cBio	cll_broad_2015	WES	N	Leukemia	CLL	Unspecified	NA	Y	Unknown	17	17	44.5	N	0.235	N	3	0.176	NA
CLL-GCLL-0003	CLL-GCLL-0003-Tumor-SM-41JM2	cBio	cll_broad_2015	WES	N	Leukemia	CLL	Unspecified	NA	Y	Unknown	19	19	44.5	N	0.263	N	4	0.211	NA
CLL-GCLL-0004	CLL-GCLL-0004-Tumor-SM-41JM3	cBio	cll_broad_2015	WES	N	Leukemia	CLL	Unspecified	NA	Y	Unknown	11	10	44.5	N	0.182	N	0	0	NA
CLL-GCLL-0006	CLL-GCLL-0006-Tumor-SM-41JM5	cBio	cll_broad_2015	WES	N	Leukemia	CLL	Unspecified	NA	Y	Unknown	17	17	44.5	N	0.467	N	5	0.333	NA
CLL-GCLL-0007	CLL-GCLL-0007-Tumor-SM-41JM6	cBio	cll_broad_2015	WES	N	Leukemia	CLL	Unspecified	NA	Y	Unknown	15	15	44.5	N	0.067	N	0	0	NA
CLL-GCLL-0008	CLL-GCLL-0008-Tumor-SM-41JM7	cBio	cll_broad_2015	WES	N	Leukemia	CLL	Unspecified	NA	Y	Unknown	27	26	44.5	N	0.08	N	0	0	NA
CLL-GCLL-0009	CLL-GCLL-0009-Tumor-SM-41JM8	cBio	cll_broad_2015	WES	N	Leukemia	CLL	Unspecified	NA	Y	Unknown	15	15	44.5	N	0.25	N	0	0	NA
CLL-GCLL-0010	CLL-GCLL-0010-Tumor-SM-41JM9	cBio	cll_broad_2015	WES	N	Leukemia	CLL	Unspecified	NA	Y	Unknown	24	24	44.5	N	0.174	N	3	0.13	NA
CLL-GCLL-0011	CLL-GCLL-0011-Tumor-SM-41JMA	cBio	cll_broad_2015	WES	N	Leukemia	CLL	Unspecified	NA	Y	Unknown	41	40	44.5	N	0.184	N	5	0.132	NA
CLL-GCLL-0013	CLL-GCLL-0013-Tumor-SM-41JMC	cBio	cll_broad_2015	WES	N	Leukemia	CLL	Unspecified	NA	Y	Unknown	14	14	44.5	N	0.385	N	4	0.308	NA
CLL-GCLL-0014	CLL-GCLL-0014-Tumor-SM-41JMD	cBio	cll_broad_2015	WES	N	Leukemia	CLL	Unspecified	NA	Y	Unknown	31	31	44.5	N	0.2	N	5	0.172	NA
CLL-GCLL-0015	CLL-GCLL-0015-Tumor-SM-41JME	cBio	cll_broad_2015	WES	N	Leukemia	CLL	Unspecified	NA	Y	Unknown	30	30	44.5	N	0.185	N	3	0.111	NA
CLL-GCLL-0016	CLL-GCLL-0016-Tumor-SM-41JMF	cBio	cll_broad_2015	WES	N	Leukemia	CLL	Unspecified	NA	Y	Unknown	17	17	44.5	N	0.267	N	3	0.2	NA
CLL-GCLL-0017	CLL-GCLL-0017-Tumor-SM-41JMG	cBio	cll_broad_2015	WES	N	Leukemia	CLL	Unspecified	NA	Y	Unknown	39	39	44.5	N	0.061	N	0	0	NA
CLL-GCLL-0018	CLL-GCLL-0018-Tumor-SM-41JMH	cBio	cll_broad_2015	WES	N	Leukemia	CLL	Unspecified	NA	Y	Unknown	22	22	44.5	N	0.4	N	6	0.3	NA
CLL-GCLL-0019	CLL-GCLL-0019-Tumor-SM-41JMI	cBio	cll_broad_2015	WES	N	Leukemia	CLL	Unspecified	NA	Y	Unknown	16	16	44.5	N	0.214	N	2	0.143	NA
CLL-GCLL-0020	CLL-GCLL-0020-Tumor-SM-41JMJ	cBio	cll_broad_2015	WES	N	Leukemia	CLL	Unspecified	NA	Y	Unknown	15	15	44.5	N	0.267	N	3	0.2	NA
CLL-GCLL-0021	CLL-GCLL-0021-Tumor-SM-41JMK	cBio	cll_broad_2015	WES	N	Leukemia	CLL	Unspecified	NA	Y	Unknown	23	23	44.5	N	0.182	N	0	0	NA
CLL-GCLL-0022	CLL-GCLL-0022-Tumor-SM-41JML	cBio	cll_broad_2015	WES	N	Leukemia	CLL	Unspecified	NA	Y	Unknown	23	23	44.5	N	0.304	N	6	0.261	NA
CLL-GCLL-0023	CLL-GCLL-0023-Tumor-SM-41JMM	cBio	cll_broad_2015	WES	N	Leukemia	CLL	Unspecified	NA	Y	Unknown	27	27	44.5	N	0.154	N	3	0.115	NA
CLL-GCLL-0024	CLL-GCLL-0024-Tumor-SM-41JMN	cBio	cll_broad_2015	WES	N	Leukemia	CLL	Unspecified	NA	Y	Unknown	20	20	44.5	N	0.158	N	0	0	NA
CLL-GCLL-0025	CLL-GCLL-0025-Tumor-SM-41JMO	cBio	cll_broad_2015	WES	N	Leukemia	CLL	Unspecified	NA	Y	Unknown	22	22	44.5	N	0.227	N	4	0.182	NA
CLL-GCLL-0026	CLL-GCLL-0026-Tumor-SM-41JMP	cBio	cll_broad_2015	WES	N	Leukemia	CLL	Unspecified	NA	Y	Unknown	9	9	44.5	N	0.111	N	0	0	NA
CLL-GCLL-0027	CLL-GCLL-0027-Tumor-SM-41JMQ	cBio	cll_broad_2015	WES	N	Leukemia	CLL	Unspecified	NA	Y	Unknown	24	24	44.5	N	0.043	N	0	0	NA
CLL-GCLL-0028	CLL-GCLL-0028-Tumor-SM-41JMR	cBio	cll_broad_2015	WES	N	Leukemia	CLL	Unspecified	NA	Y	Unknown	20	20	44.5	N	0.214	N	2	0.143	NA
CLL-GCLL-0029	CLL-GCLL-0029-Tumor-SM-41JMS	cBio	cll_broad_2015	WES	N	Leukemia	CLL	Unspecified	NA	Y	Unknown	9	9	44.5	N	0.222	N	0	0	NA
CLL-GCLL-0030	CLL-GCLL-0030-Tumor-SM-41JMT	cBio	cll_broad_2015	WES	N	Leukemia	CLL	Unspecified	NA	Y	Unknown	12	12	44.5	N	0.091	N	0	0	NA
CLL-GCLL-0031	CLL-GCLL-0031-Tumor-SM-41JMU	cBio	cll_broad_2015	WES	N	Leukemia	CLL	Unspecified	NA	Y	Unknown	27	26	44.5	N	0.192	N	3	0.115	NA
CLL-GCLL-0032	CLL-GCLL-0032-Tumor-SM-41JMV	cBio	cll_broad_2015	WES	N	Leukemia	CLL	Unspecified	NA	Y	Unknown	34	33	44.5	N	0.206	N	6	0.176	NA
CLL-GCLL-0033	CLL-GCLL-0033-Tumor-SM-41JMW	cBio	cll_broad_2015	WES	N	Leukemia	CLL	Unspecified	NA	Y	Unknown	16	16	44.5	N	0.188	N	3	0.188	NA
CLL-GCLL-0034	CLL-GCLL-0034-Tumor-SM-41JMX	cBio	cll_broad_2015	WES	N	Leukemia	CLL	Unspecified	NA	Y	Unknown	27	26	44.5	N	0.111	N	0	0	NA
CLL-GCLL-0035	CLL-GCLL-0035-Tumor-SM-41JMY	cBio	cll_broad_2015	WES	N	Leukemia	CLL	Unspecified	NA	Y	Unknown	31	31	44.5	N	0.233	N	5	0.167	NA
CLL-GCLL-0036	CLL-GCLL-0036-Tumor-SM-41JMZ	cBio	cll_broad_2015	WES	N	Leukemia	CLL	Unspecified	NA	Y	Unknown	20	20	44.5	N	0.111	N	0	0	NA
CLL-GCLL-0037	CLL-GCLL-0037-Tumor-SM-41JN1	cBio	cll_broad_2015	WES	N	Leukemia	CLL	Unspecified	NA	Y	Unknown	36	36	44.5	N	0.235	N	6	0.176	NA
CLL-GCLL-0038	CLL-GCLL-0038-Tumor-SM-41JN2	cBio	cll_broad_2015	WES	N	Leukemia	CLL	Unspecified	NA	Y	Unknown	17	16	44.5	N	0.333	N	4	0.267	NA
CLL-GCLL-0039	CLL-GCLL-0039-Tumor-SM-41JN3	cBio	cll_broad_2015	WES	N	Leukemia	CLL	Unspecified	NA	Y	Unknown	15	15	44.5	N	0.071	N	0	0	NA
CLL-GCLL-0040	CLL-GCLL-0040-Tumor-SM-41JN4	cBio	cll_broad_2015	WES	N	Leukemia	CLL	Unspecified	NA	Y	Unknown	14	14	44.5	N	0.083	N	0	0	NA
CLL-GCLL-0041	CLL-GCLL-0041-Tumor-SM-41JN5	cBio	cll_broad_2015	WES	N	Leukemia	CLL	Unspecified	NA	Y	Unknown	11	10	44.5	N	0.1	N	0	0	NA
CLL-GCLL-0042	CLL-GCLL-0042-Tumor-SM-41JN6	cBio	cll_broad_2015	WES	N	Leukemia	CLL	Unspecified	NA	Y	Unknown	24	24	44.5	N	0.261	N	4	0.174	NA
CLL-GCLL-0043	CLL-GCLL-0043-Tumor-SM-41JN7	cBio	cll_broad_2015	WES	N	Leukemia	CLL	Unspecified	NA	Y	Unknown	14	14	44.5	N	0.357	N	4	0.286	NA
CLL-GCLL-0044	CLL-GCLL-0044-Tumor-SM-41JN8	cBio	cll_broad_2015	WES	N	Leukemia	CLL	Unspecified	NA	Y	Unknown	21	21	44.5	N	0.19	N	3	0.143	NA
CLL-GCLL-0045	CLL-GCLL-0045-Tumor-SM-41JN9	cBio	cll_broad_2015	WES	N	Leukemia	CLL	Unspecified	NA	Y	Unknown	25	24	44.5	N	0.091	N	0	0	NA
CLL-GCLL-0046	CLL-GCLL-0046-Tumor-SM-41JNA	cBio	cll_broad_2015	WES	N	Leukemia	CLL	Unspecified	NA	Y	Unknown	19	19	44.5	N	0.158	N	0	0	NA
CLL-GCLL-0047	CLL-GCLL-0047-Tumor-SM-41JNB	cBio	cll_broad_2015	WES	N	Leukemia	CLL	Unspecified	NA	Y	Unknown	27	27	44.5	N	0.423	N	9	0.346	NA
CLL-GCLL-0048	CLL-GCLL-0048-Tumor-SM-41JNC	cBio	cll_broad_2015	WES	N	Leukemia	CLL	Unspecified	NA	Y	Unknown	14	14	44.5	N	0.154	N	0	0	NA
CLL-GCLL-0049	CLL-GCLL-0049-Tumor-SM-41JND	cBio	cll_broad_2015	WES	N	Leukemia	CLL	Unspecified	NA	Y	Unknown	19	19	44.5	N	0.278	N	4	0.222	NA
CLL-GCLL-0050	CLL-GCLL-0050-Tumor-SM-41JNE	cBio	cll_broad_2015	WES	N	Leukemia	CLL	Unspecified	NA	Y	Unknown	22	22	44.5	N	0.238	N	3	0.143	NA
CLL-GCLL-0051	CLL-GCLL-0051-Tumor-SM-41JNF	cBio	cll_broad_2015	WES	N	Leukemia	CLL	Unspecified	NA	Y	Unknown	9	9	44.5	N	0.143	N	0	0	NA
CLL-GCLL-0052	CLL-GCLL-0052-Tumor-SM-41JNG	cBio	cll_broad_2015	WES	N	Leukemia	CLL	Unspecified	NA	Y	Unknown	37	37	44.5	N	0.389	N	11	0.314	NA
CLL-GCLL-0053	CLL-GCLL-0053-Tumor-SM-41JNH	cBio	cll_broad_2015	WES	N	Leukemia	CLL	Unspecified	NA	Y	Unknown	18	18	44.5	N	0.176	N	0	0	NA
CLL-GCLL-0054	CLL-GCLL-0054-Tumor-SM-41JNI	cBio	cll_broad_2015	WES	N	Leukemia	CLL	Unspecified	NA	Y	Unknown	21	21	44.5	N	0.286	N	5	0.238	NA
CLL-GCLL-0055	CLL-GCLL-0055-Tumor-SM-41JNJ	cBio	cll_broad_2015	WES	N	Leukemia	CLL	Unspecified	NA	Y	Unknown	20	20	44.5	N	0.158	N	2	0.105	NA
CLL-GCLL-0057	CLL-GCLL-0057-Tumor-SM-41JNL	cBio	cll_broad_2015	WES	N	Leukemia	CLL	Unspecified	NA	Y	Unknown	16	16	44.5	N	0.133	N	0	0	NA
CLL-GCLL-0058	CLL-GCLL-0058-Tumor-SM-41JNM	cBio	cll_broad_2015	WES	N	Leukemia	CLL	Unspecified	NA	Y	Unknown	16	16	44.5	N	0.063	N	0	0	NA
CLL-GCLL-0059	CLL-GCLL-0059-Tumor-SM-41JNN	cBio	cll_broad_2015	WES	N	Leukemia	CLL	Unspecified	NA	Y	Unknown	33	33	44.5	N	0.313	N	8	0.25	NA
CLL-GCLL-0061	CLL-GCLL-0061-Tumor-SM-41JNP	cBio	cll_broad_2015	WES	N	Leukemia	CLL	Unspecified	NA	Y	Unknown	18	18	44.5	N	0.222	N	3	0.167	NA
CLL-GCLL-0062	CLL-GCLL-0062-Tumor-SM-41JNQ	cBio	cll_broad_2015	WES	N	Leukemia	CLL	Unspecified	NA	Y	Unknown	27	26	44.5	N	0.231	N	5	0.2	NA
CLL-GCLL-0063	CLL-GCLL-0063-Tumor-SM-41JNR	cBio	cll_broad_2015	WES	N	Leukemia	CLL	Unspecified	NA	Y	Unknown	29	29	44.5	N	0.222	N	5	0.185	NA
CLL-GCLL-0064	CLL-GCLL-0064-Tumor-SM-41JNS	cBio	cll_broad_2015	WES	N	Leukemia	CLL	Unspecified	NA	Y	Unknown	12	12	44.5	N	0.364	N	3	0.273	NA
CLL-GCLL-0065	CLL-GCLL-0065-Tumor-SM-41JNT	cBio	cll_broad_2015	WES	N	Leukemia	CLL	Unspecified	NA	Y	Unknown	18	18	44.5	N	0.313	N	4	0.25	NA
CLL-GCLL-0066	CLL-GCLL-0066-Tumor-SM-41JNU	cBio	cll_broad_2015	WES	N	Leukemia	CLL	Unspecified	NA	Y	Unknown	19	19	44.5	N	0.167	N	2	0.111	NA
CLL-GCLL-0067	CLL-GCLL-0067-Tumor-SM-41JNV	cBio	cll_broad_2015	WES	N	Leukemia	CLL	Unspecified	NA	Y	Unknown	24	23	44.5	N	0.143	N	2	0.095	NA
CLL-GCLL-0068	CLL-GCLL-0068-Tumor-SM-41JNW	cBio	cll_broad_2015	WES	N	Leukemia	CLL	Unspecified	NA	Y	Unknown	27	27	44.5	N	0.185	N	3	0.111	NA
CLL-GCLL-0069	CLL-GCLL-0069-Tumor-SM-41JNX	cBio	cll_broad_2015	WES	N	Leukemia	CLL	Unspecified	NA	Y	Unknown	33	33	44.5	N	0.233	N	6	0.2	NA
CLL-GCLL-0070	CLL-GCLL-0070-Tumor-SM-41JNY	cBio	cll_broad_2015	WES	N	Leukemia	CLL	Unspecified	NA	Y	Unknown	15	15	44.5	N	0.533	N	7	0.467	NA
CLL-GCLL-0071	CLL-GCLL-0071-Tumor-SM-41JNZ	cBio	cll_broad_2015	WES	N	Leukemia	CLL	Unspecified	NA	Y	Unknown	26	25	44.5	N	0.24	N	5	0.208	NA
CLL-GCLL-0072	CLL-GCLL-0072-Tumor-SM-41JO1	cBio	cll_broad_2015	WES	N	Leukemia	CLL	Unspecified	NA	Y	Unknown	15	14	44.5	N	0.143	N	0	0	NA
CLL-GCLL-0073	CLL-GCLL-0073-Tumor-SM-41JO2	cBio	cll_broad_2015	WES	N	Leukemia	CLL	Unspecified	NA	Y	Unknown	17	17	44.5	N	0.125	N	0	0	NA
CLL-GCLL-0074	CLL-GCLL-0074-Tumor-SM-41JO3	cBio	cll_broad_2015	WES	N	Leukemia	CLL	Unspecified	NA	Y	Unknown	15	15	44.5	N	0.357	N	4	0.286	NA
CLL-GCLL-0076	CLL-GCLL-0076-Tumor-SM-41JO5	cBio	cll_broad_2015	WES	N	Leukemia	CLL	Unspecified	NA	Y	Unknown	23	22	44.5	N	0.333	N	6	0.286	NA
CLL-GCLL-0077	CLL-GCLL-0077-Tumor-SM-41JO6	cBio	cll_broad_2015	WES	N	Leukemia	CLL	Unspecified	NA	Y	Unknown	23	22	44.5	N	0.174	N	3	0.13	NA
CLL-GCLL-0078	CLL-GCLL-0078-Tumor-SM-41JO7	cBio	cll_broad_2015	WES	N	Leukemia	CLL	Unspecified	NA	Y	Unknown	29	29	44.5	N	0.107	N	0	0	NA
CLL-GCLL-0079	CLL-GCLL-0079-Tumor-SM-41JO8	cBio	cll_broad_2015	WES	N	Leukemia	CLL	Unspecified	NA	Y	Unknown	34	33	44.5	N	0.303	N	8	0.242	NA
CLL-GCLL-0080	CLL-GCLL-0080-Tumor-SM-41JO9	cBio	cll_broad_2015	WES	N	Leukemia	CLL	Unspecified	NA	Y	Unknown	25	25	44.5	N	0.19	N	3	0.143	NA
CLL-GCLL-0082	CLL-GCLL-0082-Tumor-SM-41JOB	cBio	cll_broad_2015	WES	N	Leukemia	CLL	Unspecified	NA	Y	Unknown	21	20	44.5	N	0.263	N	4	0.211	NA
CLL-GCLL-0083	CLL-GCLL-0083-Tumor-SM-41JOC	cBio	cll_broad_2015	WES	N	Leukemia	CLL	Unspecified	NA	Y	Unknown	20	20	44.5	N	0.056	N	0	0	NA
CLL-GCLL-0084	CLL-GCLL-0084-Tumor-SM-41JOD	cBio	cll_broad_2015	WES	N	Leukemia	CLL	Unspecified	NA	Y	Unknown	17	17	44.5	N	0.294	N	4	0.235	NA
CLL-GCLL-0085	CLL-GCLL-0085-Tumor-SM-41JOE	cBio	cll_broad_2015	WES	N	Leukemia	CLL	Unspecified	NA	Y	Unknown	19	19	44.5	N	0.625	N	8	0.5	NA
CLL-GCLL-0086	CLL-GCLL-0086-Tumor-SM-41JOF	cBio	cll_broad_2015	WES	N	Leukemia	CLL	Unspecified	NA	Y	Unknown	10	9	44.5	N	0.1	N	0	0	NA
CLL-GCLL-0087	CLL-GCLL-0087-Tumor-SM-41JOG	cBio	cll_broad_2015	WES	N	Leukemia	CLL	Unspecified	NA	Y	Unknown	19	19	44.5	N	0.316	N	4	0.211	NA
CLL-GCLL-0088	CLL-GCLL-0088-Tumor-SM-41JOH	cBio	cll_broad_2015	WES	N	Leukemia	CLL	Unspecified	NA	Y	Unknown	48	48	44.5	Y	0.109	N	3	0.068	NA
CLL-GCLL-0090	CLL-GCLL-0090-Tumor-SM-41JOJ	cBio	cll_broad_2015	WES	N	Leukemia	CLL	Unspecified	NA	Y	Unknown	15	15	44.5	N	0.267	N	3	0.2	NA
CLL-GCLL-0091	CLL-GCLL-0091-Tumor-SM-41JOK	cBio	cll_broad_2015	WES	N	Leukemia	CLL	Unspecified	NA	Y	Unknown	15	15	44.5	N	0.231	N	0	0	NA
CLL-GCLL-0092	CLL-GCLL-0092-Tumor-SM-41JOL	cBio	cll_broad_2015	WES	N	Leukemia	CLL	Unspecified	NA	Y	Unknown	26	26	44.5	N	0.48	N	10	0.417	NA
CLL-GCLL-0093	CLL-GCLL-0093-Tumor-SM-41JOM	cBio	cll_broad_2015	WES	N	Leukemia	CLL	Unspecified	NA	Y	Unknown	16	16	44.5	N	0.188	N	2	0.125	NA
CLL-GCLL-0094	CLL-GCLL-0094-Tumor-SM-41JON	cBio	cll_broad_2015	WES	N	Leukemia	CLL	Unspecified	NA	Y	Unknown	35	35	44.5	N	0.063	N	0	0	NA
CLL-GCLL-0095	CLL-GCLL-0095-Tumor-SM-41JOO	cBio	cll_broad_2015	WES	N	Leukemia	CLL	Unspecified	NA	Y	Unknown	26	26	44.5	N	0.192	N	3	0.115	NA
CLL-GCLL-0096	CLL-GCLL-0096-Tumor-SM-41JOP	cBio	cll_broad_2015	WES	N	Leukemia	CLL	Unspecified	NA	Y	Unknown	26	26	44.5	N	0.13	N	0	0	NA
CLL-GCLL-0097	CLL-GCLL-0097-Tumor-SM-41JWY	cBio	cll_broad_2015	WES	N	Leukemia	CLL	Unspecified	NA	Y	Unknown	25	25	44.5	N	0.125	N	0	0	NA
CLL-GCLL-0099	CLL-GCLL-0099-Tumor-SM-41JX1	cBio	cll_broad_2015	WES	N	Leukemia	CLL	Unspecified	NA	Y	Unknown	16	16	44.5	N	0.286	N	3	0.214	NA
CLL-GCLL-0100	CLL-GCLL-0100-Tumor-SM-41JX2	cBio	cll_broad_2015	WES	N	Leukemia	CLL	Unspecified	NA	Y	Unknown	32	32	44.5	N	0.094	N	0	0	NA
CLL-GCLL-0101	CLL-GCLL-0101-Tumor-SM-41JX3	cBio	cll_broad_2015	WES	N	Leukemia	CLL	Unspecified	NA	Y	Unknown	28	28	44.5	N	0.214	N	4	0.143	NA
CLL-GCLL-0102	CLL-GCLL-0102-Tumor-SM-41JX4	cBio	cll_broad_2015	WES	N	Leukemia	CLL	Unspecified	NA	Y	Unknown	13	13	44.5	N	0.167	N	2	0.167	NA
CLL-GCLL-0103	CLL-GCLL-0103-Tumor-SM-41JX5	cBio	cll_broad_2015	WES	N	Leukemia	CLL	Unspecified	NA	Y	Unknown	27	27	44.5	N	0.385	N	8	0.333	NA
CLL-GCLL-0104	CLL-GCLL-0104-Tumor-SM-41JX6	cBio	cll_broad_2015	WES	N	Leukemia	CLL	Unspecified	NA	Y	Unknown	24	24	44.5	N	0.292	N	6	0.261	NA
CLL-GCLL-0105	CLL-GCLL-0105-Tumor-SM-41JX7	cBio	cll_broad_2015	WES	N	Leukemia	CLL	Unspecified	NA	Y	Unknown	4	4	44.5	N	0.25	N	0	0	NA
CLL-GCLL-0106	CLL-GCLL-0106-Tumor-SM-41JX8	cBio	cll_broad_2015	WES	N	Leukemia	CLL	Unspecified	NA	Y	Unknown	18	18	44.5	N	0.294	N	4	0.25	NA
CLL-GCLL-0107	CLL-GCLL-0107-Tumor-SM-41JX9	cBio	cll_broad_2015	WES	N	Leukemia	CLL	Unspecified	NA	Y	Unknown	17	17	44.5	N	0.294	N	4	0.235	NA
CLL-GCLL-0108	CLL-GCLL-0108-Tumor-SM-41JXA	cBio	cll_broad_2015	WES	N	Leukemia	CLL	Unspecified	NA	Y	Unknown	14	13	44.5	N	0.286	N	3	0.214	NA
CLL-GCLL-0109	CLL-GCLL-0109-Tumor-SM-41JXB	cBio	cll_broad_2015	WES	N	Leukemia	CLL	Unspecified	NA	Y	Unknown	22	22	44.5	N	0.2	N	3	0.15	NA
CLL-GCLL-0110	CLL-GCLL-0110-Tumor-SM-41JXC	cBio	cll_broad_2015	WES	N	Leukemia	CLL	Unspecified	NA	Y	Unknown	26	26	44.5	N	0.24	N	4	0.16	NA
CLL-GCLL-0112	CLL-GCLL-0112-Tumor-SM-41JXE	cBio	cll_broad_2015	WES	N	Leukemia	CLL	Unspecified	NA	Y	Unknown	21	21	44.5	N	0.2	N	0	0	NA
CLL-GCLL-0114	CLL-GCLL-0114-Tumor-SM-41JXG	cBio	cll_broad_2015	WES	N	Leukemia	CLL	Unspecified	NA	Y	Unknown	30	30	44.5	N	0.172	N	4	0.143	NA
CLL-GCLL-0115	CLL-GCLL-0115-Tumor-SM-41JXH	cBio	cll_broad_2015	WES	N	Leukemia	CLL	Unspecified	NA	Y	Unknown	34	34	44.5	N	0.167	N	0	0	NA
CLL-GCLL-0116	CLL-GCLL-0116-Tumor-SM-41JXI	cBio	cll_broad_2015	WES	N	Leukemia	CLL	Unspecified	NA	Y	Unknown	49	49	44.5	Y	0.348	N	13	0.283	NA
CLL-GCLL-0117	CLL-GCLL-0117-Tumor-SM-41JXJ	cBio	cll_broad_2015	WES	N	Leukemia	CLL	Unspecified	NA	Y	Unknown	29	28	44.5	N	0.037	N	0	0	NA
CLL-GCLL-0118	CLL-GCLL-0118-Tumor-SM-41JXK	cBio	cll_broad_2015	WES	N	Leukemia	CLL	Unspecified	NA	Y	Unknown	12	12	44.5	N	0.455	N	3	0.273	NA
CLL-GCLL-0119	CLL-GCLL-0119-Tumor-SM-41JXL	cBio	cll_broad_2015	WES	N	Leukemia	CLL	Unspecified	NA	Y	Unknown	21	21	44.5	N	0.278	N	4	0.222	NA
CLL-GCLL-0121	CLL-GCLL-0121-Tumor-SM-41JXN	cBio	cll_broad_2015	WES	N	Leukemia	CLL	Unspecified	NA	Y	Unknown	18	18	44.5	N	0.125	N	0	0	NA
CLL-GCLL-0123	CLL-GCLL-0123-Tumor-SM-41JXP	cBio	cll_broad_2015	WES	N	Leukemia	CLL	Unspecified	NA	Y	Unknown	8	8	44.5	N	0.375	N	2	0.25	NA
CLL-GCLL-0124	CLL-GCLL-0124-Tumor-SM-41JXQ	cBio	cll_broad_2015	WES	N	Leukemia	CLL	Unspecified	NA	Y	Unknown	24	23	44.5	N	0.174	N	0	0	NA
CLL-GCLL-0126	CLL-GCLL-0126-Tumor-SM-41JXS	cBio	cll_broad_2015	WES	N	Leukemia	CLL	Unspecified	NA	Y	Unknown	32	31	44.5	N	0.156	N	4	0.125	NA
CLL-GCLL-0127	CLL-GCLL-0127-Tumor-SM-41JXT	cBio	cll_broad_2015	WES	N	Leukemia	CLL	Unspecified	NA	Y	Unknown	20	20	44.5	N	0	N	0	0	NA
CLL-GCLL-0128	CLL-GCLL-0128-Tumor-SM-41JXU	cBio	cll_broad_2015	WES	N	Leukemia	CLL	Unspecified	NA	Y	Unknown	21	21	44.5	N	0.35	N	5	0.25	NA
CLL-GCLL-0129	CLL-GCLL-0129-Tumor-SM-41JXV	cBio	cll_broad_2015	WES	N	Leukemia	CLL	Unspecified	NA	Y	Unknown	16	16	44.5	N	0.25	N	0	0	NA
CLL-GCLL-0130	CLL-GCLL-0130-Tumor-SM-41JXW	cBio	cll_broad_2015	WES	N	Leukemia	CLL	Unspecified	NA	Y	Unknown	29	29	44.5	N	0.111	N	0	0	NA
CLL-GCLL-0131	CLL-GCLL-0131-Tumor-SM-41JXX	cBio	cll_broad_2015	WES	N	Leukemia	CLL	Unspecified	NA	Y	Unknown	35	33	44.5	N	0.235	N	6	0.176	NA
CLL-GCLL-0132	CLL-GCLL-0132-Tumor-SM-41JXY	cBio	cll_broad_2015	WES	N	Leukemia	CLL	Unspecified	NA	Y	Unknown	16	16	44.5	N	0.267	N	3	0.2	NA
CLL-GCLL-0133	CLL-GCLL-0133-Tumor-SM-41JXZ	cBio	cll_broad_2015	WES	N	Leukemia	CLL	Unspecified	NA	Y	Unknown	15	15	44.5	N	0.267	N	3	0.2	NA
CLL-GCLL-0135	CLL-GCLL-0135-Tumor-SM-41JY2	cBio	cll_broad_2015	WES	N	Leukemia	CLL	Unspecified	NA	Y	Unknown	15	15	44.5	N	0.154	N	0	0	NA
CLL-GCLL-0136	CLL-GCLL-0136-Tumor-SM-41JY3	cBio	cll_broad_2015	WES	N	Leukemia	CLL	Unspecified	NA	Y	Unknown	32	32	44.5	N	0.367	N	9	0.3	NA
CLL-GCLL-0137	CLL-GCLL-0137-Tumor-SM-41JY4	cBio	cll_broad_2015	WES	N	Leukemia	CLL	Unspecified	NA	Y	Unknown	15	15	44.5	N	0.267	N	3	0.2	NA
CLL-GCLL-0138	CLL-GCLL-0138-Tumor-SM-41JY5	cBio	cll_broad_2015	WES	N	Leukemia	CLL	Unspecified	NA	Y	Unknown	38	38	44.5	N	0.389	N	11	0.314	NA
CLL-GCLL-0139	CLL-GCLL-0139-Tumor-SM-41JY6	cBio	cll_broad_2015	WES	N	Leukemia	CLL	Unspecified	NA	Y	Unknown	29	28	44.5	N	0.179	N	4	0.143	NA
CLL-GCLL-0140	CLL-GCLL-0140-Tumor-SM-41JY7	cBio	cll_broad_2015	WES	N	Leukemia	CLL	Unspecified	NA	Y	Unknown	22	22	44.5	N	0.238	N	4	0.19	NA
CLL-GCLL-0141	CLL-GCLL-0141-Tumor-SM-41JY8	cBio	cll_broad_2015	WES	N	Leukemia	CLL	Unspecified	NA	Y	Unknown	17	17	44.5	N	0.059	N	0	0	NA
CLL-GCLL-0142	CLL-GCLL-0142-Tumor-SM-41JY9	cBio	cll_broad_2015	WES	N	Leukemia	CLL	Unspecified	NA	Y	Unknown	13	13	44.5	N	0.154	N	0	0	NA
CLL-GCLL-0143	CLL-GCLL-0143-Tumor-SM-41JYA	cBio	cll_broad_2015	WES	N	Leukemia	CLL	Unspecified	NA	Y	Unknown	16	16	44.5	N	0.267	N	3	0.2	NA
CLL-GCLL-0144	CLL-GCLL-0144-Tumor-SM-41JYB	cBio	cll_broad_2015	WES	N	Leukemia	CLL	Unspecified	NA	Y	Unknown	16	16	44.5	N	0.077	N	0	0	NA
CLL-GCLL-0145	CLL-GCLL-0145-Tumor-SM-41JYC	cBio	cll_broad_2015	WES	N	Leukemia	CLL	Unspecified	NA	Y	Unknown	15	15	44.5	N	0.214	N	0	0	NA
CLL-GCLL-0146	CLL-GCLL-0146-Tumor-SM-41JYD	cBio	cll_broad_2015	WES	N	Leukemia	CLL	Unspecified	NA	Y	Unknown	24	24	44.5	N	0.15	N	0	0	NA
CLL-GCLL-0147	CLL-GCLL-0147-Tumor-SM-41JYE	cBio	cll_broad_2015	WES	N	Leukemia	CLL	Unspecified	NA	Y	Unknown	35	35	44.5	N	0.235	N	6	0.176	NA
CLL-GCLL-0148	CLL-GCLL-0148-Tumor-SM-41JYF	cBio	cll_broad_2015	WES	N	Leukemia	CLL	Unspecified	NA	Y	Unknown	25	25	44.5	N	0.167	N	3	0.125	NA
CLL-GCLL-0149	CLL-GCLL-0149-Tumor-SM-41JYG	cBio	cll_broad_2015	WES	N	Leukemia	CLL	Unspecified	NA	Y	Unknown	27	26	44.5	N	0.154	N	0	0	NA
CLL-GCLL-0150	CLL-GCLL-0150-Tumor-SM-41JYH	cBio	cll_broad_2015	WES	N	Leukemia	CLL	Unspecified	NA	Y	Unknown	22	22	44.5	N	0.238	N	4	0.19	NA
CLL-GCLL-0151	CLL-GCLL-0151-Tumor-SM-41JYI	cBio	cll_broad_2015	WES	N	Leukemia	CLL	Unspecified	NA	Y	Unknown	10	10	44.5	N	0.222	N	0	0	NA
CLL-GCLL-0152	CLL-GCLL-0152-Tumor-SM-41JYJ	cBio	cll_broad_2015	WES	N	Leukemia	CLL	Unspecified	NA	Y	Unknown	19	19	44.5	N	0.294	N	4	0.235	NA
CLL-GCLL-0154	CLL-GCLL-0154-Tumor-SM-41JYL	cBio	cll_broad_2015	WES	N	Leukemia	CLL	Unspecified	NA	Y	Unknown	12	12	44.5	N	0.222	N	2	0.222	NA
CLL-GCLL-0156	CLL-GCLL-0156-Tumor-SM-41JYN	cBio	cll_broad_2015	WES	N	Leukemia	CLL	Unspecified	NA	Y	Unknown	16	16	44.5	N	0.133	N	0	0	NA
CLL-GCLL-0157	CLL-GCLL-0157-Tumor-SM-41JYO	cBio	cll_broad_2015	WES	N	Leukemia	CLL	Unspecified	NA	Y	Unknown	11	11	44.5	N	0.111	N	0	0	NA
CLL-GCLL-0158	CLL-GCLL-0158-Tumor-SM-41JYP	cBio	cll_broad_2015	WES	N	Leukemia	CLL	Unspecified	NA	Y	Unknown	24	24	44.5	N	0.261	N	5	0.217	NA
CLL-GCLL-0159	CLL-GCLL-0159-Tumor-SM-41JYQ	cBio	cll_broad_2015	WES	N	Leukemia	CLL	Unspecified	NA	Y	Unknown	17	17	44.5	N	0.313	N	4	0.25	NA
CLL-GCLL-0160	CLL-GCLL-0160-Tumor-SM-41JYR	cBio	cll_broad_2015	WES	N	Leukemia	CLL	Unspecified	NA	Y	Unknown	29	29	44.5	N	0.28	N	5	0.2	NA
CLL-GCLL-0163	CLL-GCLL-0163-Tumor-SM-41JYU	cBio	cll_broad_2015	WES	N	Leukemia	CLL	Unspecified	NA	Y	Unknown	21	21	44.5	N	0.286	N	5	0.238	NA
CLL-GCLL-0164	CLL-GCLL-0164-Tumor-SM-41JYV	cBio	cll_broad_2015	WES	N	Leukemia	CLL	Unspecified	NA	Y	Unknown	25	25	44.5	N	0.167	N	3	0.125	NA
CLL-GCLL-0165	CLL-GCLL-0165-Tumor-SM-41JYW	cBio	cll_broad_2015	WES	N	Leukemia	CLL	Unspecified	NA	Y	Unknown	17	17	44.5	N	0.063	N	0	0	NA
CLL-GCLL-0166	CLL-GCLL-0166-Tumor-SM-41JYX	cBio	cll_broad_2015	WES	N	Leukemia	CLL	Unspecified	NA	Y	Unknown	24	24	44.5	N	0.217	N	4	0.174	NA
CLL-GCLL-0167	CLL-GCLL-0167-Tumor-SM-41JYY	cBio	cll_broad_2015	WES	N	Leukemia	CLL	Unspecified	NA	Y	Unknown	28	28	44.5	N	0.28	N	5	0.2	NA
CLL-GCLL-0168	CLL-GCLL-0168-Tumor-SM-41JYZ	cBio	cll_broad_2015	WES	N	Leukemia	CLL	Unspecified	NA	Y	Unknown	19	19	44.5	N	0.474	N	7	0.368	NA
CLL-GCLL-0169	CLL-GCLL-0169-Tumor-SM-41JZ1	cBio	cll_broad_2015	WES	N	Leukemia	CLL	Unspecified	NA	Y	Unknown	13	12	44.5	N	0	N	0	0	NA
CLL-GCLL-0170	CLL-GCLL-0170-Tumor-SM-41JZ2	cBio	cll_broad_2015	WES	N	Leukemia	CLL	Unspecified	NA	Y	Unknown	30	30	44.5	N	0.167	N	0	0	NA
CLL-GCLL-0171	CLL-GCLL-0171-Tumor-SM-41JZ3	cBio	cll_broad_2015	WES	N	Leukemia	CLL	Unspecified	NA	Y	Unknown	21	21	44.5	N	0.095	N	0	0	NA
CLL-GCLL-0172	CLL-GCLL-0172-Tumor-SM-41JZ4	cBio	cll_broad_2015	WES	N	Leukemia	CLL	Unspecified	NA	Y	Unknown	25	25	44.5	N	0.12	N	0	0	NA
CLL-GCLL-0173	CLL-GCLL-0173-Tumor-SM-41JZ5	cBio	cll_broad_2015	WES	N	Leukemia	CLL	Unspecified	NA	Y	Unknown	17	17	44.5	N	0.353	N	5	0.294	NA
CLL-GCLL-0174	CLL-GCLL-0174-Tumor-SM-41JZ6	cBio	cll_broad_2015	WES	N	Leukemia	CLL	Unspecified	NA	Y	Unknown	26	26	44.5	N	0.12	N	0	0	NA
CLL-GCLL-0175	CLL-GCLL-0175-Tumor-SM-41JZ7	cBio	cll_broad_2015	WES	N	Leukemia	CLL	Unspecified	NA	Y	Unknown	9	9	44.5	N	0.25	N	0	0	NA
CLL-GCLL-0177	CLL-GCLL-0177-Tumor-SM-41JZ9	cBio	cll_broad_2015	WES	N	Leukemia	CLL	Unspecified	NA	Y	Unknown	17	17	44.5	N	0.176	N	0	0	NA
CLL-GCLL-0178	CLL-GCLL-0178-Tumor-SM-41JZA	cBio	cll_broad_2015	WES	N	Leukemia	CLL	Unspecified	NA	Y	Unknown	25	25	44.5	N	0.08	N	0	0	NA
CLL-GCLL-0179	CLL-GCLL-0179-Tumor-SM-41JZB	cBio	cll_broad_2015	WES	N	Leukemia	CLL	Unspecified	NA	Y	Unknown	19	19	44.5	N	0.211	N	0	0	NA
CLL-GCLL-0180	CLL-GCLL-0180-Tumor-SM-41JZC	cBio	cll_broad_2015	WES	N	Leukemia	CLL	Unspecified	NA	Y	Unknown	37	36	44.5	N	0.182	N	5	0.152	NA
CLL-GCLL-0181	CLL-GCLL-0181-Tumor-SM-41JZD	cBio	cll_broad_2015	WES	N	Leukemia	CLL	Unspecified	NA	Y	Unknown	23	23	44.5	N	0.304	N	5	0.217	NA
CLL-GCLL-0182	CLL-GCLL-0182-Tumor-SM-41JZE	cBio	cll_broad_2015	WES	N	Leukemia	CLL	Unspecified	NA	Y	Unknown	24	24	44.5	N	0.565	N	10	0.435	NA
CLL-GCLL-0184	CLL-GCLL-0184-Tumor-SM-41JZG	cBio	cll_broad_2015	WES	N	Leukemia	CLL	Unspecified	NA	Y	Unknown	27	27	44.5	N	0.346	N	7	0.269	NA
CLL-GCLL-0185	CLL-GCLL-0185-Tumor-SM-41JZH	cBio	cll_broad_2015	WES	N	Leukemia	CLL	Unspecified	NA	Y	Unknown	19	18	44.5	N	0.167	N	0	0	NA
CLL-GCLL-0186	CLL-GCLL-0186-Tumor-SM-41JZI	cBio	cll_broad_2015	WES	N	Leukemia	CLL	Unspecified	NA	Y	Unknown	18	18	44.5	N	0.167	N	2	0.111	NA
CLL-GCLL-0187	CLL-GCLL-0187-Tumor-SM-41JZJ	cBio	cll_broad_2015	WES	N	Leukemia	CLL	Unspecified	NA	Y	Unknown	29	29	44.5	N	0.333	N	7	0.259	NA
CLL-GCLL-0188	CLL-GCLL-0188-Tumor-SM-41JZK	cBio	cll_broad_2015	WES	N	Leukemia	CLL	Unspecified	NA	Y	Unknown	30	29	44.5	N	0.241	N	5	0.172	NA
CLL-GCLL-0189	CLL-GCLL-0189-Tumor-SM-41JZL	cBio	cll_broad_2015	WES	N	Leukemia	CLL	Unspecified	NA	Y	Unknown	22	22	44.5	N	0.364	N	6	0.286	NA
CLL-GCLL-0190	CLL-GCLL-0190-Tumor-SM-41JZM	cBio	cll_broad_2015	WES	N	Leukemia	CLL	Unspecified	NA	Y	Unknown	31	31	44.5	N	0.071	N	0	0	NA
CLL-GCLL-0191	CLL-GCLL-0191-Tumor-SM-41JZN	cBio	cll_broad_2015	WES	N	Leukemia	CLL	Unspecified	NA	Y	Unknown	27	25	44.5	N	0.154	N	0	0	NA
CLL-GCLL-0192	CLL-GCLL-0192-Tumor-SM-41JZO	cBio	cll_broad_2015	WES	N	Leukemia	CLL	Unspecified	NA	Y	Unknown	28	28	44.5	N	0.28	N	6	0.24	NA
CLL-GCLL-0194	CLL-GCLL-0194-Tumor-SM-41K3G	cBio	cll_broad_2015	WES	N	Leukemia	CLL	Unspecified	NA	Y	Unknown	28	28	44.5	N	0.148	N	3	0.111	NA
CLL-GCLL-0196	CLL-GCLL-0196-Tumor-SM-41K3M	cBio	cll_broad_2015	WES	N	Leukemia	CLL	Unspecified	NA	Y	Unknown	34	34	44.5	N	0.032	N	0	0	NA
CLL-GCLL-0199	CLL-GCLL-0199-Tumor-SM-41K3U	cBio	cll_broad_2015	WES	N	Leukemia	CLL	Unspecified	NA	Y	Unknown	15	15	44.5	N	0.267	N	3	0.2	NA
CLL-GCLL-0200	CLL-GCLL-0200-Tumor-SM-41K3W	cBio	cll_broad_2015	WES	N	Leukemia	CLL	Unspecified	NA	Y	Unknown	29	29	44.5	N	0.107	N	0	0	NA
CLL-GCLL-0201	CLL-GCLL-0201-Tumor-SM-4DP8C	cBio	cll_broad_2015	WES	N	Leukemia	CLL	Unspecified	NA	Y	Unknown	13	13	44.5	N	0.231	N	0	0	NA
CLL-GCLL-0202	CLL-GCLL-0202-Tumor-SM-4DP8D	cBio	cll_broad_2015	WES	N	Leukemia	CLL	Unspecified	NA	Y	Unknown	34	34	44.5	N	0.1	N	0	0	NA
CLL-GCLL-0203	CLL-GCLL-0203-Tumor-SM-4DP8E	cBio	cll_broad_2015	WES	N	Leukemia	CLL	Unspecified	NA	Y	Unknown	17	17	44.5	N	0.063	N	0	0	NA
CLL-GCLL-0204	CLL-GCLL-0204-Tumor-SM-4DP8F	cBio	cll_broad_2015	WES	N	Leukemia	CLL	Unspecified	NA	Y	Unknown	25	25	44.5	N	0.32	N	6	0.261	NA
CLL-GCLL-0206	CLL-GCLL-0206-Tumor-SM-4DP8H	cBio	cll_broad_2015	WES	N	Leukemia	CLL	Unspecified	NA	Y	Unknown	20	19	44.5	N	0.211	N	3	0.158	NA
CLL-GCLL-0207	CLL-GCLL-0207-Tumor-SM-4DP8I	cBio	cll_broad_2015	WES	N	Leukemia	CLL	Unspecified	NA	Y	Unknown	22	22	44.5	N	0.158	N	0	0	NA
CLL-GCLL-0208	CLL-GCLL-0208-Tumor-SM-4DP8J	cBio	cll_broad_2015	WES	N	Leukemia	CLL	Unspecified	NA	Y	Unknown	25	24	44.5	N	0.136	N	0	0	NA
CLL-GCLL-0209	CLL-GCLL-0209-Tumor-SM-4DP8K	cBio	cll_broad_2015	WES	N	Leukemia	CLL	Unspecified	NA	Y	Unknown	21	21	44.5	N	0.095	N	0	0	NA
CLL-GCLL-0210	CLL-GCLL-0210-Tumor-SM-4DP8L	cBio	cll_broad_2015	WES	N	Leukemia	CLL	Unspecified	NA	Y	Unknown	16	16	44.5	N	0.063	N	0	0	NA
CLL-GCLL-0211	CLL-GCLL-0211-Tumor-SM-4DP8M	cBio	cll_broad_2015	WES	N	Leukemia	CLL	Unspecified	NA	Y	Unknown	19	19	44.5	N	0.111	N	0	0	NA
CLL-GCLL-0212	CLL-GCLL-0212-Tumor-SM-4DP8N	cBio	cll_broad_2015	WES	N	Leukemia	CLL	Unspecified	NA	Y	Unknown	28	27	44.5	N	0.231	N	5	0.192	NA
CLL-GCLL-0213	CLL-GCLL-0213-Tumor-SM-4DP8O	cBio	cll_broad_2015	WES	N	Leukemia	CLL	Unspecified	NA	Y	Unknown	28	28	44.5	N	0.12	N	0	0	NA
CLL-GCLL-0214	CLL-GCLL-0214-Tumor-SM-4DP8P	cBio	cll_broad_2015	WES	N	Leukemia	CLL	Unspecified	NA	Y	Unknown	20	20	44.5	N	0.25	N	3	0.15	NA
CLL-GCLL-0215	CLL-GCLL-0215-Tumor-SM-4DP8Q	cBio	cll_broad_2015	WES	N	Leukemia	CLL	Unspecified	NA	Y	Unknown	22	22	44.5	N	0.19	N	3	0.143	NA
CLL-GCLL-0216	CLL-GCLL-0216-Tumor-SM-4DP8R	cBio	cll_broad_2015	WES	N	Leukemia	CLL	Unspecified	NA	Y	Unknown	24	24	44.5	N	0.182	N	0	0	NA
CLL-GCLL-0217	CLL-GCLL-0217-Tumor-SM-4DP8S	cBio	cll_broad_2015	WES	N	Leukemia	CLL	Unspecified	NA	Y	Unknown	21	21	44.5	N	0.056	N	0	0	NA
CLL-GCLL-0218	CLL-GCLL-0218-Tumor-SM-4DP8T	cBio	cll_broad_2015	WES	N	Leukemia	CLL	Unspecified	NA	Y	Unknown	19	19	44.5	N	0.111	N	2	0.111	NA
CLL-GCLL-0219	CLL-GCLL-0219-Tumor-SM-4DP8U	cBio	cll_broad_2015	WES	N	Leukemia	CLL	Unspecified	NA	Y	Unknown	32	32	44.5	N	0.179	N	0	0	NA
CLL-GCLL-0220	CLL-GCLL-0220-Tumor-SM-4DP8V	cBio	cll_broad_2015	WES	N	Leukemia	CLL	Unspecified	NA	Y	Unknown	24	24	44.5	N	0.2	N	0	0	NA
CLL-GCLL-0221	CLL-GCLL-0221-Tumor-SM-4DP8W	cBio	cll_broad_2015	WES	N	Leukemia	CLL	Unspecified	NA	Y	Unknown	7	7	44.5	N	0.286	N	2	0.286	NA
CLL-GCLL-0222	CLL-GCLL-0222-Tumor-SM-4DP8X	cBio	cll_broad_2015	WES	N	Leukemia	CLL	Unspecified	NA	Y	Unknown	21	21	44.5	N	0.333	N	5	0.278	NA
CLL-GCLL-0223	CLL-GCLL-0223-Tumor-SM-4DP8Y	cBio	cll_broad_2015	WES	N	Leukemia	CLL	Unspecified	NA	Y	Unknown	22	22	44.5	N	0.095	N	0	0	NA
[truncated: 29,098 more rows]
