# Supplementary material for: Somatic CpG hypermutation is associated with mismatch repair deficiency in cancer
Source: Mol Syst Biol. 2024 Jul 18;20(9):2. doi: 10.1038/s44320-024-00054-5 (PMC11369196; doi:10.1038/s44320-024-00054-5)
Supplement: Supplementary file 3 — Table EV3 [file 44320_2024_54_MOESM3_ESM.xlsx]

## Sheet: TableS3
DDR genes + PCAWG driver genes (dN/dS q<0.05)
HM CpG
gene_name	n_syn	n_mis	n_non	n_spl	n_ind	wmis_cv	wnon_cv	wspl_cv	wind_cv	pmis_cv	ptrunc_cv	pallsubs_cv	pind_cv	qmis_cv	qtrunc_cv	qallsubs_cv	pglobal_cv	qglobal_cv
KRAS	0	15	0	0	0	79.3585	0	0	0	0	0.830847	0	1	0	0.958806	0	0	0
TP53	3	31	5	1	3	13.0696	37.2316	37.2316	18.159	4.72955e-14	9.91349e-08	1.11022e-16	0.00174758	4.75107e-10	0.000563133	1.11527e-12	0	0
PTEN	0	8	5	1	2	19.379	90.9776	90.9776	11.1655	5.94654e-07	1.02216e-09	1.1624e-12	0.0194398	0.0029868	2.05363e-05	7.78462e-09	7.32636e-13	4.90646e-09
B2M	0	1	1	1	5	8.82661	170.002	170.002	85.9506	0.117994	6.68164e-05	0.000133965	1.19842e-07	0.797868	0.122037	0.148572	4.15094e-10	2.08491e-06
MSH6	1	7	7	0	7	3.39622	27.0446	27.0446	11.8894	0.0290394	1.70014e-07	6.51915e-07	0.000231913	0.718498	0.000683152	0.00210326	3.56992e-09	1.43446e-05
RB1	0	4	5	3	4	3.67555	30.7642	30.7642	11.4008	0.0642088	1.89278e-08	1.05975e-07	0.00232336	0.797868	0.00019014	0.000425829	5.69375e-09	1.90655e-05
ARID1A	0	11	5	0	9	3.55926	31.3572	31.3572	9.32861	0.0122751	3.79114e-06	7.97932e-06	0.000340973	0.598382	0.0108811	0.0178125	5.638e-08	0.000161819
MSH2	1	3	6	0	3	2.35079	39.2239	39.2239	8.29591	0.251585	1.12116e-07	7.32806e-07	0.013127	0.797868	0.000563133	0.00210326	1.87191e-07	0.000470107
NF1	4	7	7	0	12	1.38144	11.2677	11.2677	9.92605	0.52263	2.56473e-05	0.00013185	8.69811e-05	0.814345	0.0572534	0.148572	2.21154e-07	0.00049369
PIK3CA	0	17	1	0	0	13.1936	3.29136	3.29136	0	7.95705e-09	0.34095	5.91478e-08	1	5.32884e-05	0.958806	0.000297085	1.04356e-06	0.00209661
HM
gene_name	n_syn	n_mis	n_non	n_spl	n_ind	wmis_cv	wnon_cv	wspl_cv	wind_cv	pmis_cv	ptrunc_cv	pallsubs_cv	pind_cv	qmis_cv	qtrunc_cv	qallsubs_cv	pglobal_cv	qglobal_cv
ARID1A	46	142	75	3	77	1.41745	10.552	10.552	5.34905	0.0251898	0	0	6.63016e-07	0.369254	0	0	0	0
B2M	3	43	8	13	20	8.95877	49.5438	49.5438	24.8612	6.18394e-14	0	0	3.01435e-14	1.77488e-10	0	0	0	0
BRAF	17	231	6	2	6	5.93644	1.42018	1.42018	1.37715	0	0.402281	0	0.295449	0	0.84114	0	0	0
FBXW7	14	143	30	2	18	4.25168	6.91916	6.91916	4.33507	9.22595e-14	5.35416e-12	3.33067e-16	0.000466638	2.31698e-10	7.6836e-09	4.77975e-13	0	0
HLA-A	16	44	19	9	14	1.86406	13.467	13.467	5.99395	0.0118289	0	1.11022e-16	7.40852e-05	0.298834	0	1.71581e-13	0	0
HLA-B	13	57	18	17	31	2.86573	21.0009	21.0009	13.7064	1.07144e-05	0	0	1.63298e-12	0.00768794	0	0	0	0
KRAS	5	181	1	0	3	20.2838	1.02364	1.02364	2.61928	0	0.98209	0	0.124954	0	0.997055	0	0	0
NF1	46	147	63	23	47	1.2476	6.02629	6.02629	2.96603	0.157056	0	0	0.00247327	0.624828	0	0	0	0
PIK3CA	15	363	4	0	4	8.31842	0.564032	0.564032	0.671615	0	0.258724	0	0.730339	0	0.80362	0	0	0
PTEN	8	77	43	9	38	4.1755	23.2219	23.2219	16.3467	2.39471e-09	0	0	1.70276e-15	4.00935e-06	0	0	0	0
RB1	16	48	35	20	24	1.17554	8.22161	8.22161	4.91656	0.512971	0	0	6.04421e-05	0.861236	0	0	0	0
TP53	28	510	112	51	94	10.5868	35.0612	35.0612	39.9967	0	0	0	3.93161e-42	0	0	0	0	0
ARID2	41	126	41	11	34	1.1921	4.4762	4.4762	3.26413	0.289934	3.68372e-13	1.58651e-13	0.00152487	0.740443	6.72815e-10	1.99216e-10	8.99281e-15	1.2045e-11
NRAS	6	71	2	1	1	7.79632	3.03323	3.03323	0.796746	0	0.122844	4.44089e-16	0.674974	0	0.792571	5.94813e-13	1.09912e-14	1.38015e-11
ZNRF3	28	46	21	3	20	0.811697	7.70509	7.70509	3.4059	0.350135	8.22298e-12	3.5405e-13	0.00246397	0.775018	1.10139e-08	3.95179e-10	3.10862e-14	3.67385e-11
CASP8	9	70	22	3	10	3.36157	10.5232	10.5232	3.23168	5.76993e-07	3.59934e-13	2.29927e-13	0.0117925	0.000772824	6.72815e-10	2.71733e-10	9.37028e-14	1.04588e-10
KMT2D	167	322	61	11	85	0.832993	2.33996	2.33996	2.75716	0.053868	1.38601e-08	1.10043e-11	0.00316953	0.466769	1.32602e-05	1.0528e-08	1.11566e-12	1.17973e-09
MLH1	16	49	23	9	14	1.34579	6.79186	6.79186	3.10524	0.22488	4.48974e-12	6.73872e-12	0.00827274	0.694766	6.93872e-09	6.76938e-09	1.75704e-12	1.68098e-09
BMPR2	24	80	26	6	24	1.36455	5.47316	5.47316	4.33857	0.128432	1.11185e-10	4.15137e-10	0.000212876	0.594651	1.24101e-07	2.97876e-07	2.74458e-12	2.50643e-09
SMAD4	7	70	16	5	15	3.24835	8.67452	8.67452	4.48784	3.26043e-06	5.17069e-10	3.03511e-10	0.000597301	0.00297752	5.4676e-07	2.25846e-07	5.50004e-12	4.80441e-09
APC	45	168	54	1	42	1.16538	3.63746	3.63746	2.59444	0.324366	6.89961e-11	2.8219e-11	0.00791598	0.759369	8.15413e-08	2.45426e-08	6.73039e-12	5.63418e-09
CTNNB1	4	116	1	4	10	5.24807	2.04572	2.04572	1.86707	8.68194e-12	0.202588	2.63124e-11	0.111067	1.74429e-08	0.79703	2.40292e-08	8.05385e-11	6.47239e-08
MAP2K4	6	39	11	11	3	2.42572	11.3209	11.3209	1.24507	0.00249151	3.64297e-12	3.05392e-11	0.41127	0.176257	6.09925e-09	2.45426e-08	3.27819e-10	2.53316e-07
RNF43	25	90	13	3	38	1.5521	3.04924	3.04924	7.27209	0.0255522	0.00073029	0.00182116	4.34828e-08	0.371582	0.172086	0.150526	1.92106e-09	1.28654e-06
PBRM1	25	82	22	7	41	1.13465	3.32798	3.32798	4.18266	0.535617	5.56422e-06	9.4345e-06	9.03671e-05	0.869234	0.0033876	0.00394893	1.86566e-08	1.13585e-05
EP300	42	162	32	12	18	1.45857	3.6111	3.6111	1.24781	0.015902	2.74952e-09	2.03041e-08	0.294694	0.322715	2.76203e-06	1.40665e-05	1.19277e-07	7.03552e-05
KMT2C	106	336	65	12	52	1.11056	2.27925	2.27925	1.93922	0.328886	7.64867e-08	1.34464e-07	0.045791	0.761689	6.98497e-05	9.00508e-05	1.22564e-07	7.03552e-05
PIK3R1	12	60	17	6	14	1.98058	5.36905	5.36905	2.90769	0.00523711	1.0659e-07	6.19712e-07	0.0120054	0.236616	9.31088e-05	0.000377292	1.46688e-07	8.08246e-05
SOX9	14	52	4	0	22	2.09504	3.04855	3.04855	6.8701	0.00239518	0.0716259	0.00504273	1.97074e-06	0.174458	0.785091	0.230258	1.93063e-07	0.000102074
ARID1B	58	122	25	5	24	1.03993	3.6346	3.6346	1.7421	0.797197	1.1355e-07	2.22513e-07	0.0960933	0.956865	9.50557e-05	0.00014421	3.99003e-07	0.000195521
CREBBP	57	198	28	7	34	1.6201	3.02907	3.02907	2.3092	0.000451708	8.86194e-07	1.16119e-06	0.0198692	0.0840302	0.000659427	0.00064804	4.28783e-07	0.000205111
ELF3	5	42	4	2	14	2.62963	3.50537	3.50537	6.19639	0.00101098	0.0207762	0.00187785	5.57805e-05	0.119953	0.711146	0.152129	1.78822e-06	0.000816525
CDKN1B	3	7	6	0	9	0.855104	9.7822	9.7822	6.31059	0.743892	0.000144404	0.000344269	0.000360345	0.939531	0.0518077	0.0569348	2.09685e-06	0.000915824
ZFP36L2	15	38	1	0	22	1.49405	1.45811	1.45811	7.79367	0.122627	0.727085	0.300619	4.0759e-07	0.589348	0.932952	0.713114	2.07257e-06	0.000915824
CDH1	28	60	10	6	23	1.03524	3.25255	3.25255	4.27073	0.869111	0.000340803	0.000918504	0.000276151	0.971935	0.103744	0.101731	4.10585e-06	0.00175512
FUS	34	19	4	6	8	0.307344	1.25268	1.25268	2.04802	7.37293e-06	0.531527	5.59882e-06	0.0956998	0.00569729	0.872885	0.00249969	8.27257e-06	0.00322686
RRAS2	1	13	2	8	2	1.82565	13.4275	13.4275	1.6145	0.15827	2.39446e-07	1.58531e-06	0.341446	0.625676	0.000185028	0.000860824	8.35185e-06	0.00322686
SETD2	28	112	25	7	24	1.26228	3.38886	3.38886	1.63169	0.214286	1.36197e-06	4.73286e-06	0.12385	0.685854	0.000943565	0.00216109	8.99744e-06	0.00341071
ACVR1B	7	55	8	0	11	2.95249	4.16976	4.16976	3.18392	4.62975e-05	0.0031115	5.80585e-05	0.0107709	0.0206703	0.398055	0.0169051	9.55835e-06	0.00355624
ZNF292	29	105	26	1	33	1.19699	3.34354	3.34354	2.06244	0.339293	6.49252e-06	2.18341e-05	0.0386045	0.77067	0.00383651	0.00810708	1.2632e-05	0.00461436
SDHAF2	2	8	1	8	0	1.27274	15.4707	15.4707	0	0.611721	1.88947e-07	9.1558e-07	1	0.897234	0.000151846	0.000525569	1.36455e-05	0.00480969
RPL22	2	14	0	0	8	2.86496	0	0	9.27818	0.0101923	0.332887	0.0172831	5.80047e-05	0.285199	0.8184	0.363445	1.48501e-05	0.00514401
HIST1H3B	14	43	2	0	5	2.77926	2.94048	2.94048	5.72476	5.18862e-05	0.205916	0.000220166	0.00528442	0.0217176	0.79703	0.0429451	1.70609e-05	0.00580968
GATA3	28	74	2	1	18	1.73101	1.20736	1.20736	5.39531	0.0054975	0.760011	0.0205232	6.66736e-05	0.23955	0.944345	0.381022	1.98438e-05	0.00653577
IDH1	10	74	3	1	2	3.27496	1.67783	1.67783	0.721331	5.11878e-07	0.375793	2.77241e-06	0.695438	0.000734582	0.833617	0.0013262	2.72991e-05	0.00870581
RASA1	15	47	14	6	14	1.1258	3.84745	3.84745	2.30434	0.638333	2.65383e-05	5.34318e-05	0.0387349	0.906598	0.0133295	0.015876	2.91579e-05	0.0091533
ERBB2	42	138	1	1	7	1.78333	0.258034	0.258034	0.938902	0.000259584	0.0190968	4.1559e-06	0.530753	0.0579478	0.700778	0.00194177	3.09345e-05	0.00956162
KDM6A	16	55	16	5	21	1.18075	3.33052	3.33052	2.75757	0.491317	0.00010826	0.000295517	0.00978827	0.851112	0.041828	0.0539749	3.9783e-05	0.0115002
CHEK2	11	62	5	2	13	2.31078	2.05388	2.05388	4.29334	0.000630955	0.125281	0.00270497	0.00124259	0.0992111	0.792571	0.17612	4.57228e-05	0.0125838
ZFHX3	165	235	28	1	51	0.736541	1.43065	1.43065	2.41309	0.00249048	0.0872516	0.000327	0.0118868	0.176257	0.78678	0.0566358	5.23105e-05	0.0140129
AXIN1	18	57	6	4	18	1.52522	3.87519	3.87519	3.68788	0.0672398	0.00120261	0.00348258	0.00167177	0.499387	0.234579	0.191171	7.60003e-05	0.01846
RP11-286N22.8	2	9	1	8	0	1.31448	12.2722	12.2722	0	0.551628	1.24251e-06	6.02022e-06	1	0.874424	0.000891543	0.00262378	7.83856e-05	0.01846
CDKN1A	6	25	6	1	5	2.21273	6.49585	6.49585	4.23369	0.0143498	0.000451558	0.000607152	0.0158205	0.311749	0.13139	0.0818677	0.000120579	0.0255005
BCOR	39	94	17	2	25	1.05192	3.17354	3.17354	2.19112	0.776004	0.000112978	0.000336461	0.0323196	0.949321	0.0428272	0.0569348	0.000135158	0.0274289
BCLAF1	24	143	8	0	9	2.06873	0.959273	0.959273	1.56258	6.24982e-05	0.915826	6.70979e-05	0.195551	0.0242263	0.984131	0.0187231	0.000160619	0.0319504
MAP2K7	23	73	1	4	6	2.33431	2.16753	2.16753	2.28998	3.44815e-05	0.143639	0.000161972	0.0868232	0.0161109	0.792571	0.0335039	0.000171174	0.0330678
DPYD	32	148	4	5	5	2.08135	1.08745	1.08745	0.857069	1.12532e-05	0.821718	2.48676e-05	0.596293	0.00779615	0.962561	0.00892169	0.000179704	0.0340608
GNA13	2	29	8	0	2	2.79553	9.51818	9.51818	0.886556	0.00257733	2.38101e-05	2.6585e-05	0.604714	0.178897	0.0122658	0.00921172	0.000193529	0.0360018
TAF1	13	117	3	2	9	2.43144	0.943905	0.943905	0.935767	3.36829e-05	0.90701	3.31071e-05	0.527029	0.0161109	0.982854	0.0110859	0.000208617	0.0384526
RAC1	9	33	0	0	2	3.05461	0	0	1.56719	0.000102103	0.113002	5.37341e-05	0.353229	0.0330863	0.792571	0.015876	0.000225338	0.040422
ERBB3	30	146	4	3	7	2.00038	0.826764	0.826764	0.859437	4.91442e-05	0.636312	3.44614e-05	0.58929	0.0214643	0.907643	0.0113502	0.000239723	0.042248
IRF2	8	45	4	0	8	2.5779	2.22583	2.22583	3.57245	0.000520947	0.187651	0.00226097	0.0112062	0.0902272	0.79703	0.162232	0.000293483	0.0479379
