# Supplementary material for: Somatic CpG hypermutation is associated with mismatch repair deficiency in cancer
Source: Mol Syst Biol. 2024 Jul 18;20(9):2. doi: 10.1038/s44320-024-00054-5 (PMC11369196; doi:10.1038/s44320-024-00054-5)
Supplement: Supplementary file 4 — Table EV4 [file 44320_2024_54_MOESM4_ESM.xlsx]

## Sheet: TableS4
Summary
		Our cohort (n=30,191)			GENIE (n=99,768)
Gene	From_Sequence	All_Samples	HM-CpG-Hi	HM-CpG-Lo	GENIE_Samples	GENIE_Sites
MSH2	0.05	0.15	0.08	0.09	0.11	0.06
MSH6	0.06	0.21	0.43	0.2	0.18	0.09
MLH1	0.06	0.16	0.7	0.11	0.18	0.08
MLH3	0.05	0.13	0.43	0.12	0.17	0.11
MSH3	0.06	0.11	0	0.06	0.16	0.11
PMS1	0.03	0.15	ND	0.2	0.1	0.05
PMS2	0.07	0.2	0.7	0.23	0.2	0.12
MDB4	0.05	ND	ND	ND	ND	ND
TDG	0.06	0.21	0.5	0.16	0.14	0.1
POLE	0.1	0.28	0.9	0.3	0.28	0.19
ATM	0.04	0.17	0.56	0.13	0.17	0.05
ATR	0.05	0.15	0.44	0.11	0.15	0.07
TP53	0.09	0.27	0.75	0.25	0.33	0.09
TP53 hotspots					0.82	0.48
Expected Frequencies from Sequence
Gene	Gene length	CpG sites	CpG proportion
MSH2	2800	153	0.0546429
MSH6	3850	239	0.0620779
MLH1	2271	144	0.0634082
MLH3	4362	216	0.0495186
MSH3	3414	208	0.0609256
PMS1	2799	95	0.0339407
PMS2	2589	181	0.0699112
MDB4	1743	88	0.0504877
TDG	1233	70	0.0567721
POLE	6861	677	0.0986737
ATM	9171	409	0.0445971
ATR	7935	410	0.0516698
TP53	1182	108	0.0913706
COHORT
All Samples
Gene	Np[C>T]pG	Other	non-Np[C>T]pG	Source	Np[C>T]pG propotion
ATM	268	1271	63	All	0.167291
ATR	114	618	31	All	0.14941
MLH1	43	213	14	All	0.159259
MLH3	34	201	18	All	0.134387
MSH2	39	216	11	All	0.146617
MSH3	33	248	17	All	0.110738
MSH6	76	266	26	All	0.206522
PMS1	37	195	10	All	0.152893
PMS2	56	215	16	All	0.195122
POLE	210	498	53	All	0.275953
TDG	14	52	1	All	0.208955
TP53	2297	5685	395	All	0.274203
HM-CpH-Hi
Gene	Np[C>T]pG	Other	non-Np[C>T]pG	Source	Np[C>T]pG propotion
ATM	9	7	0	HM-CpH-Hi	0.5625
ATR	4	5	0	HM-CpH-Hi	0.444444
MLH1	7	3	0	HM-CpH-Hi	0.7
MLH3	3	4	0	HM-CpH-Hi	0.428571
MSH2	1	10	2	HM-CpH-Hi	0.0769231
MSH3	0	7	0	HM-CpH-Hi	0
MSH6	10	13	0	HM-CpH-Hi	0.434783
PMS2	7	2	1	HM-CpH-Hi	0.7
POLE	19	2	0	HM-CpH-Hi	0.904762
TDG	1	1	0	HM-CpH-Hi	0.5
TP53	33	7	4	HM-CpH-Hi	0.75
HM-CpH-Lo
gene	Np[C>T]pG	Other	non-Np[C>T]pG	Source	Np[C>T]pG propotion
ATM	47	297	6	HM-CpH-Lo	0.134286
ATR	24	202	2	HM-CpH-Lo	0.105263
MLH1	14	107	1	HM-CpH-Lo	0.114754
MLH3	12	82	3	HM-CpH-Lo	0.123711
MSH2	8	83	0	HM-CpH-Lo	0.0879121
MSH3	8	123	1	HM-CpH-Lo	0.0606061
MSH6	27	105	5	HM-CpH-Lo	0.19708
PMS1	15	58	1	HM-CpH-Lo	0.202703
PMS2	26	82	7	HM-CpH-Lo	0.226087
POLE	81	177	16	HM-CpH-Lo	0.29562
TDG	7	38	0	HM-CpH-Lo	0.155556
TP53	208	562	63	HM-CpH-Lo	0.2497
GENIE DATA (n=99,768)
Total Mutations
gene	Np[C>T]pG	Other	non-Np[C>T]pG	Source	Np[C>T]pG propotion
ATM	1080	5000	104	Genie (Sample)	0.174644
ATR	414	2294	41	Genie (Sample)	0.1506
MLH1	212	974	25	Genie (Sample)	0.175062
MLH3	86	401	8	Genie (Sample)	0.173737
MSH2	171	1309	48	Genie (Sample)	0.111911
MSH3	71	354	8	Genie (Sample)	0.163972
MSH6	332	1480	40	Genie (Sample)	0.179266
PMS1	95	815	8	Genie (Sample)	0.103486
PMS2	215	800	38	Genie (Sample)	0.204179
POLE	805	1921	106	Genie (Sample)	0.284251
TDG	17	106	0	Genie (Sample)	0.138211
TP53	13086	24147	2692	Genie (Sample)	0.327765
Unique Sites
gene	Np[C>T]pG	Other	non-Np[C>T]pG	Source	Np[C>T]pG propotion
ATM	135	3357	55	Genie (Position)	0.0380603
ATR	124	1835	33	Genie (Position)	0.062249
MLH1	53	688	17	Genie (Position)	0.0699208
MLH3	43	332	6	Genie (Position)	0.112861
MSH2	40	906	30	Genie (Position)	0.0409836
MSH3	40	322	8	Genie (Position)	0.108108
MSH6	89	1062	30	Genie (Position)	0.0753599
PMS1	32	654	8	Genie (Position)	0.0461095
PMS2	66	560	28	Genie (Position)	0.100917
POLE	308	1468	88	Genie (Position)	0.165236
TDG	10	90	0	Genie (Position)	0.1
TP53	68	1322	77	Genie (Position)	0.0463531
