# Supplementary material for: Somatic CpG hypermutation is associated with mismatch repair deficiency in cancer
Source: Mol Syst Biol. 2024 Jul 18;20(9):2. doi: 10.1038/s44320-024-00054-5 (PMC11369196; doi:10.1038/s44320-024-00054-5)
Supplement: Supplementary file 5 — Table EV5 [file 44320_2024_54_MOESM5_ESM.xlsx]

## Sheet: TableS6
Patient ID	Sex	Age	OS	OS Status	Cancer Type	TMB Score	HM	Non-synonymous mutations	Non-synonymous Np[C>T]pG Mutations	Proportion non-synonymous Np[C>T]pG Mutations	Group
P-0000057	Female	31-50	0	1	Breast Cancer	5.6	no	5	1	0.2	TMB_lo
P-0000062	Male	>71	0.08	1	Esophagogastric Cancer	6.7	no	6	2	0.33	TMB_lo
P-0000063	Male	61-70	3.5	0	Bladder Cancer	16.7	yes	13	4	0.31	TMB_hi;CpG_lo
P-0000071	Male	61-70	3.58	0	Bladder Cancer	11.2	yes	8	1	0.13	TMB_hi;CpG_lo
P-0000082	Male	50-60	4.75	0	Non-Small Cell Lung Cancer	1.1	no	10	1	0.1	TMB_lo
P-0000088	Male	61-70	1	1	Bladder Cancer	13.4	yes	8	2	0.25	TMB_hi;CpG_lo
P-0000103	Male	31-50	1.5	1	Esophagogastric Cancer	6.7	no	6	0	0	TMB_lo
P-0000121	Male	31-50	0.33	0	Esophagogastric Cancer	3.3	no	2	0	0	TMB_lo
P-0000165	Female	61-70	0.08	1	Non-Small Cell Lung Cancer	5.6	no	4	0	0	TMB_lo
P-0000184	Male	61-70	0.67	0	Bladder Cancer	8.9	no	7	0	0	TMB_lo
P-0000205	Female	50-60	0.17	1	Non-Small Cell Lung Cancer	5.6	no	4	1	0.25	TMB_lo
P-0000208	Female	61-70	1.08	1	Non-Small Cell Lung Cancer	2.2	no	2	0	0	TMB_lo
P-0000222	Male	61-70	0.67	1	Bladder Cancer	16.7	yes	11	0	0	TMB_hi;CpG_lo
P-0000223	Female	<30	0.17	1	Glioma	5.6	no	4	0	0	TMB_lo
P-0000227	Female	61-70	0.58	0	Head and Neck Cancer	0	no	0	0	NA	TMB_lo
P-0000235	Male	>71	0.25	1	Non-Small Cell Lung Cancer	8.9	no	7	0	0	TMB_lo
P-0000247	Female	50-60	1.42	0	Breast Cancer	2.2	no	1	0	0	TMB_lo
P-0000249	Male	61-70	0.25	1	Esophagogastric Cancer	1.1	no	0	0	NA	TMB_lo
P-0000268	Male	31-50	2.92	0	Bladder Cancer	6.7	no	5	0	0	TMB_lo
P-0000277	Female	50-60	2.5	1	Cancer of Unknown Primary	0	no	0	0	NA	TMB_lo
P-0000302	Male	61-70	1.25	0	Non-Small Cell Lung Cancer	1.1	no	0	0	NA	TMB_lo
P-0000350	Female	<30	2.17	1	Renal Cell Carcinoma	0	no	0	0	NA	TMB_lo
P-0000363	Male	>71	0.17	1	Non-Small Cell Lung Cancer	13.4	yes	9	0	0	TMB_hi;CpG_lo
P-0000369	Female	50-60	1.42	1	Esophagogastric Cancer	3.3	no	1	0	0	TMB_lo
P-0000392	Female	31-50	0.25	1	Breast Cancer	3.4	no	2	0	0	TMB_lo
P-0000422	Female	50-60	0.08	1	Breast Cancer	6.7	no	5	1	0.2	TMB_lo
P-0000423	Male	61-70	3.25	0	Bladder Cancer	22.3	yes	17	1	0.06	TMB_hi;CpG_lo
P-0000444	Male	61-70	0.17	1	Esophagogastric Cancer	5.6	no	1	1	1	TMB_lo
P-0000447	Female	31-50	1	1	Breast Cancer	3.4	no	2	0	0	TMB_lo
P-0000454	Male	61-70	0.75	0	Head and Neck Cancer	2.2	no	2	1	0.5	TMB_lo
P-0000458	Male	61-70	0.42	1	Non-Small Cell Lung Cancer	1.1	no	0	0	NA	TMB_lo
P-0000535	Female	>71	1.75	0	Bladder Cancer	26.8	yes	21	3	0.14	TMB_hi;CpG_lo
P-0000544	Male	>71	0.42	1	Bladder Cancer	0	no	0	0	NA	TMB_lo
P-0000547	Female	61-70	0.25	1	Breast Cancer	6.7	no	5	1	0.2	TMB_lo
P-0000553	Male	50-60	0.67	1	Esophagogastric Cancer	6.7	no	5	2	0.4	TMB_lo
P-0000563	Male	31-50	0.5	1	Non-Small Cell Lung Cancer	3.4	no	3	0	0	TMB_lo
P-0000596	Male	61-70	3.5	0	Melanoma	42.4	yes	30	4	0.13	TMB_hi;CpG_lo
P-0000604	Male	50-60	4.75	0	Non-Small Cell Lung Cancer	4.5	no	4	1	0.25	TMB_lo
P-0000621	Male	31-50	0.58	1	Head and Neck Cancer	5.6	no	5	1	0.2	TMB_lo
P-0000628	Male	50-60	0.17	1	Non-Small Cell Lung Cancer	4.5	no	2	1	0.5	TMB_lo
P-0000638	Female	31-50	0.08	1	Breast Cancer	0	no	0	0	NA	TMB_lo
P-0000646	Male	>71	6.42	0	Melanoma	42.4	yes	34	9	0.26	TMB_hi;CpG_lo
P-0000670	Female	31-50	1.42	0	Non-Small Cell Lung Cancer	5.6	no	3	0	0	TMB_lo
P-0000681	Female	61-70	2.33	0	Non-Small Cell Lung Cancer	19	yes	15	1	0.07	TMB_hi;CpG_lo
P-0000682	Male	61-70	1.42	0	Colorectal Cancer	13.4	yes	10	2	0.2	TMB_hi;CpG_lo
P-0000686	Male	>71	6.67	0	Melanoma	181.8	yes	156	21	0.13	TMB_hi;CpG_lo
P-0000697	Female	>71	2.67	1	Melanoma	8.9	no	6	0	0	TMB_lo
P-0000699	Male	31-50	0.25	0	Colorectal Cancer	5.6	no	4	1	0.25	TMB_lo
P-0000702	Female	>71	0.17	0	Non-Small Cell Lung Cancer	6.7	no	6	1	0.17	TMB_lo
P-0000704	Female	31-50	0.08	1	Breast Cancer	10	yes	9	0	0	TMB_hi;CpG_lo
P-0000721	Female	50-60	0.33	1	Colorectal Cancer	8.9	no	6	4	0.67	TMB_lo
P-0000731	Female	>71	3.5	0	Non-Small Cell Lung Cancer	6.7	no	4	0	0	TMB_lo
P-0000739	Male	>71	2.58	1	Colorectal Cancer	7.8	no	6	0	0	TMB_lo
P-0000740	Female	61-70	2	0	Renal Cell Carcinoma	5.6	no	4	1	0.25	TMB_lo
P-0000746	Male	>71	0.5	1	Bladder Cancer	15.6	yes	10	3	0.3	TMB_hi;CpG_lo
P-0000749	Male	<30	1.08	0	Glioma	8.9	no	7	3	0.43	TMB_lo
P-0000758	Male	50-60	1.17	1	Glioma	4.5	no	3	0	0	TMB_lo
P-0000762	Male	61-70	1.42	1	Colorectal Cancer	4.5	no	2	1	0.5	TMB_lo
P-0000768	Male	50-60	2.92	1	Head and Neck Cancer	4.5	no	2	1	0.5	TMB_lo
P-0000793	Male	50-60	0.42	1	Esophagogastric Cancer	3.9	no	4	1	0.25	TMB_lo
P-0000818	Male	31-50	1.17	1	Glioma	5.6	no	3	2	0.67	TMB_lo
P-0000867	Male	61-70	0	1	Non-Small Cell Lung Cancer	6.7	no	6	2	0.33	TMB_lo
P-0000872	Male	>71	0.83	1	Bladder Cancer	0	no	0	0	NA	TMB_lo
P-0000880	Female	61-70	0	1	Bladder Cancer	8.9	no	5	3	0.6	TMB_lo
P-0000891	Male	>71	0.92	1	Bladder Cancer	12.3	yes	7	0	0	TMB_hi;CpG_lo
P-0000893	Male	>71	1.33	1	Melanoma	5.6	no	5	0	0	TMB_lo
P-0000894	Male	>71	4.75	0	Non-Small Cell Lung Cancer	6.7	no	5	2	0.4	TMB_lo
P-0000895	Male	61-70	2.75	1	Melanoma	7.8	no	4	0	0	TMB_lo
P-0000898	Male	50-60	1.75	1	Melanoma	4.5	no	5	1	0.2	TMB_lo
P-0000922	Male	31-50	1.42	1	Melanoma	4.5	no	4	0	0	TMB_lo
P-0000938	Male	>71	1.08	1	Esophagogastric Cancer	3.3	no	3	0	0	TMB_lo
P-0000940	Female	61-70	0.83	1	Colorectal Cancer	10	yes	8	4	0.5	TMB_hi;CpG_lo
P-0000958	Female	<30	2.92	0	Melanoma	2.2	no	2	0	0	TMB_lo
P-0000968	Male	61-70	4	0	Melanoma	3.4	no	3	1	0.33	TMB_lo
P-0000977	Male	61-70	0.17	1	Esophagogastric Cancer	7.8	no	5	3	0.6	TMB_lo
P-0000978	Female	50-60	0.58	1	Non-Small Cell Lung Cancer	1.1	no	0	0	NA	TMB_lo
P-0001029	Male	50-60	2.5	1	Melanoma	2.2	no	2	0	0	TMB_lo
P-0001052	Female	61-70	0.67	1	Glioma	5.6	no	3	0	0	TMB_lo
P-0001074	Male	50-60	1.58	1	Bladder Cancer	22.3	yes	16	0	0	TMB_hi;CpG_lo
P-0001081	Female	50-60	3.75	0	Melanoma	45.7	yes	37	5	0.14	TMB_hi;CpG_lo
P-0001093	Male	61-70	3.5	0	Non-Small Cell Lung Cancer	12.3	yes	10	2	0.2	TMB_hi;CpG_lo
P-0001121	Female	31-50	0.83	1	Non-Small Cell Lung Cancer	1.1	no	0	0	NA	TMB_lo
P-0001135	Male	50-60	2.25	1	Bladder Cancer	5.6	no	4	0	0	TMB_lo
P-0001144	Male	61-70	0.17	1	Non-Small Cell Lung Cancer	6.7	no	4	0	0	TMB_lo
P-0001170	Male	61-70	1.08	1	Colorectal Cancer	8.9	no	7	5	0.71	TMB_lo
P-0001171	Male	50-60	2.42	0	Non-Small Cell Lung Cancer	100.4	yes	82	4	0.05	TMB_hi;CpG_lo
P-0001174	Female	>71	5.83	0	Melanoma	1.1	no	1	0	0	TMB_lo
P-0001179	Female	31-50	0.5	1	Melanoma	3.4	no	2	0	0	TMB_lo
P-0001186	Male	61-70	0.5	1	Head and Neck Cancer	1.1	no	1	0	0	TMB_lo
P-0001199	Female	>71	0.17	1	Non-Small Cell Lung Cancer	14.5	yes	13	0	0	TMB_hi;CpG_lo
P-0001223	Male	61-70	0.25	1	Bladder Cancer	8.9	no	6	1	0.17	TMB_lo
P-0001232	Male	61-70	1.92	0	Renal Cell Carcinoma	4.5	no	2	0	0	TMB_lo
P-0001260	Female	<30	0.08	1	Esophagogastric Cancer	3.3	no	2	0	0	TMB_lo
P-0001268	Male	61-70	0.75	1	Bladder Cancer	4.5	no	4	1	0.25	TMB_lo
P-0001296	Female	>71	0.17	1	Non-Small Cell Lung Cancer	3.4	no	3	0	0	TMB_lo
P-0001298	Male	61-70	0.75	1	Esophagogastric Cancer	6.7	no	4	3	0.75	TMB_lo
P-0001312	Female	50-60	0.25	1	Breast Cancer	2.2	no	0	0	NA	TMB_lo
P-0001314	Female	31-50	0.08	1	Non-Small Cell Lung Cancer	2.2	no	1	1	1	TMB_lo
P-0001361	Male	61-70	3.5	1	Melanoma	34.6	yes	28	5	0.18	TMB_hi;CpG_lo
P-0001365	Male	>71	0.17	1	Non-Small Cell Lung Cancer	5.6	no	5	0	0	TMB_lo
P-0001371	Male	31-50	0.83	1	Colorectal Cancer	0	no	0	0	NA	TMB_lo
P-0001385	Female	31-50	3.33	0	Non-Small Cell Lung Cancer	14.5	yes	12	0	0	TMB_hi;CpG_lo
P-0001388	Male	>71	1.33	1	Glioma	6.7	no	5	1	0.2	TMB_lo
P-0001400	Female	31-50	0.25	1	Glioma	5.6	no	4	2	0.5	TMB_lo
P-0001406	Female	61-70	0.25	1	Glioma	3.4	no	1	0	0	TMB_lo
P-0001408	Male	50-60	0.33	0	Glioma	4.5	no	1	1	1	TMB_lo
P-0001420	Female	50-60	0.33	1	Glioma	40.2	yes	32	1	0.03	TMB_hi;CpG_lo
P-0001437	Female	61-70	0.33	1	Non-Small Cell Lung Cancer	1.1	no	0	0	NA	TMB_lo
P-0001485	Male	>71	0.58	1	Melanoma	77	yes	61	9	0.15	TMB_hi;CpG_lo
P-0001495	Male	50-60	1.42	1	Esophagogastric Cancer	6.7	no	4	1	0.25	TMB_lo
P-0001531	Male	31-50	1	0	Colorectal Cancer	4.5	no	3	1	0.33	TMB_lo
P-0001538	Male	50-60	0.5	1	Head and Neck Cancer	5.6	no	4	2	0.5	TMB_lo
P-0001543	Male	31-50	1.25	1	Esophagogastric Cancer	4.5	no	3	2	0.67	TMB_lo
P-0001560	Male	61-70	3.58	0	Melanoma	25.7	yes	20	2	0.1	TMB_hi;CpG_lo
P-0001578	Male	>71	0.25	1	Bladder Cancer	12.3	yes	10	3	0.3	TMB_hi;CpG_lo
P-0001586	Male	50-60	0.92	0	Esophagogastric Cancer	6.9	no	4	2	0.5	TMB_lo
P-0001591	Male	<30	1.25	1	Glioma	2.2	no	2	0	0	TMB_lo
P-0001598	Male	>71	2.83	0	Head and Neck Cancer	11.2	yes	10	3	0.3	TMB_hi;CpG_lo
P-0001603	Male	61-70	3.33	0	Melanoma	22.3	yes	19	3	0.16	TMB_hi;CpG_lo
P-0001621	Female	31-50	0	1	Head and Neck Cancer	3.3	no	2	0	0	TMB_lo
P-0001633	Female	50-60	0.08	1	Non-Small Cell Lung Cancer	4.5	no	1	0	0	TMB_lo
P-0001646	Female	50-60	0.83	1	Melanoma	1.1	no	0	0	NA	TMB_lo
P-0001665	Female	31-50	0.42	1	Non-Small Cell Lung Cancer	1.1	no	0	0	NA	TMB_lo
P-0001669	Male	50-60	0.42	1	Melanoma	1.1	no	1	1	1	TMB_lo
P-0001679	Male	61-70	0.33	1	Melanoma	5.6	no	4	1	0.25	TMB_lo
P-0001693	Female	50-60	0.17	1	Colorectal Cancer	10	yes	7	4	0.57	TMB_hi;CpG_lo
P-0001702	Female	31-50	0.75	1	Colorectal Cancer	5.6	no	3	1	0.33	TMB_lo
P-0001706	Male	31-50	1.25	1	Melanoma	22.3	yes	18	4	0.22	TMB_hi;CpG_lo
P-0001710	Male	61-70	3.33	0	Melanoma	17.8	yes	14	3	0.21	TMB_hi;CpG_lo
P-0001731	Male	<30	2.58	1	Glioma	5.6	no	4	2	0.5	TMB_lo
P-0001733	Male	>71	1.08	0	Esophagogastric Cancer	4.5	no	4	3	0.75	TMB_lo
P-0001738	Male	<30	0	1	Renal Cell Carcinoma	1.1	no	1	0	0	TMB_lo
P-0001756	Male	>71	3.33	0	Melanoma	45.7	yes	37	4	0.11	TMB_hi;CpG_lo
P-0001771	Female	31-50	0.83	1	Colorectal Cancer	4.5	no	4	3	0.75	TMB_lo
P-0001785	Female	31-50	1.08	0	Breast Cancer	2.2	no	2	0	0	TMB_lo
P-0001794	Male	61-70	0.33	1	Head and Neck Cancer	3.3	no	2	2	1	TMB_lo
P-0001807	Male	>71	0.17	1	Colorectal Cancer	5.6	no	4	1	0.25	TMB_lo
P-0001808	Male	50-60	0.83	0	Colorectal Cancer	178.4	yes	158	51	0.32	TMB_hi;CpG_lo
P-0001832	Female	61-70	0.25	1	Non-Small Cell Lung Cancer	4.5	no	1	0	0	TMB_lo
P-0001836	Female	50-60	0.5	0	Non-Small Cell Lung Cancer	24.5	yes	21	2	0.1	TMB_hi;CpG_lo
P-0001841	Male	61-70	0.25	1	Melanoma	8.9	no	6	0	0	TMB_lo
P-0001843	Female	61-70	0.58	0	Glioma	5.6	no	1	0	0	TMB_lo
P-0001850	Male	>71	1.42	0	Esophagogastric Cancer	1.1	no	1	0	0	TMB_lo
P-0001855	Male	61-70	0.75	0	Esophagogastric Cancer	4.5	no	3	2	0.67	TMB_lo
P-0001867	Male	61-70	0.75	1	Colorectal Cancer	14.5	yes	13	1	0.08	TMB_hi;CpG_lo
P-0001871	Female	61-70	0.17	1	Bladder Cancer	5.6	no	4	0	0	TMB_lo
P-0001882	Male	50-60	1.92	0	Glioma	35.7	yes	27	2	0.07	TMB_hi;CpG_lo
P-0001892	Male	>71	0.33	1	Melanoma	4.5	no	2	1	0.5	TMB_lo
P-0001904	Female	>71	0.08	1	Bladder Cancer	6.7	no	4	1	0.25	TMB_lo
P-0001955	Female	31-50	0.5	1	Non-Small Cell Lung Cancer	2.2	no	1	0	0	TMB_lo
P-0001977	Male	>71	0.33	1	Non-Small Cell Lung Cancer	10	yes	9	0	0	TMB_hi;CpG_lo
P-0002015	Female	31-50	0.67	1	Glioma	2.2	no	1	0	0	TMB_lo
P-0002018	Female	31-50	0.33	1	Melanoma	6.7	no	4	0	0	TMB_lo
P-0002019	Male	>71	0.58	0	Melanoma	1.1	no	1	0	0	TMB_lo
P-0002028	Female	61-70	2.75	0	Non-Small Cell Lung Cancer	6.7	no	5	1	0.2	TMB_lo
P-0002041	Female	61-70	0.33	1	Breast Cancer	0	no	0	0	NA	TMB_lo
P-0002042	Male	31-50	0.58	1	Colorectal Cancer	11.2	yes	9	4	0.44	TMB_hi;CpG_lo
P-0002049	Female	31-50	3.25	0	Colorectal Cancer	54.6	yes	45	24	0.53	TMB_hi;CpG_lo
P-0002151	Female	>71	2.08	0	Non-Small Cell Lung Cancer	10	yes	8	0	0	TMB_hi;CpG_lo
P-0002157	Female	>71	0	0	Melanoma	23.4	yes	14	3	0.21	TMB_hi;CpG_lo
P-0002160	Male	61-70	0.5	1	Non-Small Cell Lung Cancer	13.4	yes	10	0	0	TMB_hi;CpG_lo
P-0002165	Male	61-70	1.83	0	Melanoma	2.2	no	2	0	0	TMB_lo
P-0002181	Male	31-50	0.75	1	Glioma	3.4	no	2	0	0	TMB_lo
P-0002182	Female	61-70	1.83	1	Melanoma	0	no	0	0	NA	TMB_lo
P-0002185	Male	31-50	0.83	1	Head and Neck Cancer	6.7	no	4	0	0	TMB_lo
P-0002193	Male	61-70	0.92	1	Head and Neck Cancer	1.1	no	1	0	0	TMB_lo
P-0002225	Male	>71	1.42	1	Non-Small Cell Lung Cancer	1.1	no	1	0	0	TMB_lo
P-0002247	Female	61-70	1.58	1	Non-Small Cell Lung Cancer	21.2	yes	17	1	0.06	TMB_hi;CpG_lo
P-0002255	Female	61-70	3.25	0	Renal Cell Carcinoma	3.4	no	2	0	0	TMB_lo
P-0002265	Male	61-70	1.75	0	Glioma	2.2	no	1	0	0	TMB_lo
P-0002270	Male	31-50	1.33	0	Renal Cell Carcinoma	4.5	no	2	1	0.5	TMB_lo
P-0002279	Female	61-70	0.25	1	Non-Small Cell Lung Cancer	6.7	no	5	0	0	TMB_lo
P-0002292	Male	61-70	1.25	1	Bladder Cancer	14.5	yes	11	2	0.18	TMB_hi;CpG_lo
P-0002295	Female	>71	2.08	1	Non-Small Cell Lung Cancer	4.5	no	4	0	0	TMB_lo
P-0002305	Male	>71	1.17	0	Melanoma	8.9	no	8	2	0.25	TMB_lo
P-0002311	Male	50-60	3.25	0	Bladder Cancer	19	yes	15	0	0	TMB_hi;CpG_lo
P-0002320	Male	50-60	0.67	1	Non-Small Cell Lung Cancer	6.7	no	5	0	0	TMB_lo
P-0002332	Female	>71	0.83	1	Cancer of Unknown Primary	4.5	no	3	0	0	TMB_lo
P-0002351	Female	>71	0.92	1	Non-Small Cell Lung Cancer	7.8	no	6	0	0	TMB_lo
P-0002353	Female	31-50	1.75	1	Melanoma	20.1	yes	16	3	0.19	TMB_hi;CpG_lo
P-0002380	Female	50-60	2.67	0	Melanoma	11.2	yes	9	2	0.22	TMB_hi;CpG_lo
P-0002386	Female	31-50	1	1	Glioma	5.6	no	4	2	0.5	TMB_lo
P-0002392	Male	50-60	3.25	0	Melanoma	35.7	yes	26	7	0.27	TMB_hi;CpG_lo
P-0002404	Male	>71	0.08	1	Bladder Cancer	3.3	no	1	0	0	TMB_lo
P-0002418	Female	<30	2.58	0	Melanoma	3.4	no	3	1	0.33	TMB_lo
P-0002422	Female	>71	0.5	1	Melanoma	2.2	no	2	2	1	TMB_lo
P-0002429	Male	61-70	0.58	1	Melanoma	4.5	no	4	1	0.25	TMB_lo
P-0002444	Male	61-70	1.08	1	Non-Small Cell Lung Cancer	16.7	yes	12	1	0.08	TMB_hi;CpG_lo
P-0002452	Female	50-60	0.5	1	Glioma	2.2	no	1	0	0	TMB_lo
P-0002456	Female	>71	0.08	1	Melanoma	7.8	no	5	0	0	TMB_lo
P-0002465	Male	31-50	0.33	1	Esophagogastric Cancer	12.3	yes	9	1	0.11	TMB_hi;CpG_lo
P-0002469	Male	50-60	0.67	1	Head and Neck Cancer	3.3	no	3	1	0.33	TMB_lo
P-0002472	Male	50-60	1.5	1	Bladder Cancer	3.3	no	2	1	0.5	TMB_lo
P-0002483	Female	61-70	1.17	1	Renal Cell Carcinoma	6.7	no	3	1	0.33	TMB_lo
P-0002485	Male	31-50	2	1	Non-Small Cell Lung Cancer	3.4	no	2	1	0.5	TMB_lo
P-0002490	Male	61-70	3.42	1	Melanoma	126	yes	108	17	0.16	TMB_hi;CpG_lo
P-0002504	Male	61-70	2.33	1	Melanoma	37.9	yes	28	7	0.25	TMB_hi;CpG_lo
P-0002507	Female	31-50	0.83	1	Melanoma	5.6	no	5	1	0.2	TMB_lo
P-0002517	Male	>71	1.58	1	Melanoma	2.2	no	2	1	0.5	TMB_lo
P-0002546	Male	61-70	2.08	1	Non-Small Cell Lung Cancer	4.5	no	2	1	0.5	TMB_lo
P-0002551	Female	61-70	0.5	0	Non-Small Cell Lung Cancer	17.8	yes	13	1	0.08	TMB_hi;CpG_lo
P-0002559	Female	31-50	3.58	0	Non-Small Cell Lung Cancer	1.1	no	1	0	0	TMB_lo
P-0002568	Male	>71	3.25	0	Bladder Cancer	2.2	no	1	1	1	TMB_lo
P-0002575	Male	61-70	0.67	1	Bladder Cancer	7.8	no	4	0	0	TMB_lo
P-0002576	Male	>71	1.83	1	Bladder Cancer	3	no	2	0	0	TMB_lo
P-0002603	Male	>71	0.5	0	Head and Neck Cancer	1.1	no	1	0	0	TMB_lo
P-0002614	Male	50-60	0.17	1	Bladder Cancer	7.8	no	6	1	0.17	TMB_lo
P-0002615	Female	50-60	3.83	0	Renal Cell Carcinoma	4.5	no	1	0	0	TMB_lo
P-0002620	Male	<30	0.92	1	Glioma	6.7	no	4	0	0	TMB_lo
P-0002626	Female	50-60	5	0	Breast Cancer	0	no	0	0	NA	TMB_lo
P-0002633	Male	31-50	1.75	1	Glioma	22.3	yes	12	11	0.92	TMB_hi;CpG_hi
P-0002637	Male	50-60	3.08	0	Non-Small Cell Lung Cancer	19	yes	15	0	0	TMB_hi;CpG_lo
P-0002639	Female	61-70	0.92	0	Non-Small Cell Lung Cancer	12.3	yes	9	0	0	TMB_hi;CpG_lo
P-0002646	Male	31-50	0.33	1	Non-Small Cell Lung Cancer	6.7	no	6	0	0	TMB_lo
P-0002647	Male	31-50	0.33	1	Glioma	4.5	no	3	0	0	TMB_lo
P-0002653	Female	<30	0.25	1	Colorectal Cancer	2.2	no	2	2	1	TMB_lo
P-0002668	Male	>71	3.42	0	Bladder Cancer	11.2	yes	9	2	0.22	TMB_hi;CpG_lo
P-0002706	Female	61-70	2.67	1	Melanoma	19	yes	14	2	0.14	TMB_hi;CpG_lo
P-0002715	Male	61-70	3.33	0	Bladder Cancer	16.7	yes	14	2	0.14	TMB_hi;CpG_lo
P-0002730	Male	50-60	0.5	1	Colorectal Cancer	4.5	no	3	1	0.33	TMB_lo
P-0002731	Female	61-70	2.08	0	Non-Small Cell Lung Cancer	9.8	no	8	1	0.13	TMB_lo
P-0002738	Female	31-50	0.08	1	Non-Small Cell Lung Cancer	7.8	no	5	1	0.2	TMB_lo
P-0002745	Female	50-60	0.17	1	Head and Neck Cancer	3.3	no	2	2	1	TMB_lo
P-0002748	Male	50-60	0.33	1	Bladder Cancer	17.7	yes	12	4	0.33	TMB_hi;CpG_lo
P-0002751	Female	61-70	0.92	1	Non-Small Cell Lung Cancer	2.2	no	1	0	0	TMB_lo
P-0002758	Male	61-70	0.17	1	Non-Small Cell Lung Cancer	34.6	yes	24	1	0.04	TMB_hi;CpG_lo
P-0002765	Male	50-60	0.58	1	Melanoma	5.6	no	4	2	0.5	TMB_lo
P-0002766	Female	61-70	0.5	1	Non-Small Cell Lung Cancer	5.6	no	3	1	0.33	TMB_lo
P-0002787	Male	61-70	0.5	0	Head and Neck Cancer	5.6	no	3	0	0	TMB_lo
P-0002789	Female	31-50	0.75	1	Breast Cancer	2.2	no	1	0	0	TMB_lo
P-0002792	Male	50-60	0.67	0	Colorectal Cancer	5.6	no	1	0	0	TMB_lo
P-0002794	Female	61-70	2.08	0	Non-Small Cell Lung Cancer	1.1	no	1	0	0	TMB_lo
P-0002806	Male	>71	3.83	0	Non-Small Cell Lung Cancer	4.5	no	1	0	0	TMB_lo
P-0002818	Female	61-70	1.25	0	Head and Neck Cancer	20.1	yes	16	3	0.19	TMB_hi;CpG_lo
P-0002820	Female	31-50	3.17	0	Renal Cell Carcinoma	4.5	no	1	0	0	TMB_lo
P-0002826	Female	61-70	0.33	1	Non-Small Cell Lung Cancer	14.5	yes	13	3	0.23	TMB_hi;CpG_lo
P-0002836	Female	50-60	0.08	1	Glioma	5.6	no	3	2	0.67	TMB_lo
P-0002855	Female	31-50	0.17	1	Colorectal Cancer	5.6	no	4	3	0.75	TMB_lo
P-0002864	Male	61-70	1.08	1	Renal Cell Carcinoma	3.4	no	0	0	NA	TMB_lo
P-0002874	Female	50-60	0.25	1	Non-Small Cell Lung Cancer	14.5	yes	10	0	0	TMB_hi;CpG_lo
P-0002890	Female	31-50	0	1	Non-Small Cell Lung Cancer	6.7	no	4	3	0.75	TMB_lo
P-0002905	Male	>71	0.5	1	Non-Small Cell Lung Cancer	5.6	no	4	1	0.25	TMB_lo
P-0002914	Male	61-70	2	1	Melanoma	25.7	yes	22	7	0.32	TMB_hi;CpG_lo
P-0002917	Female	50-60	2.5	0	Non-Small Cell Lung Cancer	6.7	no	6	0	0	TMB_lo
P-0002921	Female	>71	1	1	Non-Small Cell Lung Cancer	14.5	yes	12	0	0	TMB_hi;CpG_lo
P-0002939	Male	31-50	0.83	1	Head and Neck Cancer	1.1	no	1	1	1	TMB_lo
P-0002940	Male	50-60	1.42	0	Renal Cell Carcinoma	2.2	no	2	0	0	TMB_lo
P-0002941	Male	31-50	0.92	1	Renal Cell Carcinoma	2.2	no	1	0	0	TMB_lo
P-0002965	Male	50-60	0.92	1	Non-Small Cell Lung Cancer	7.8	no	6	0	0	TMB_lo
P-0002969	Male	50-60	0.17	1	Non-Small Cell Lung Cancer	22.3	yes	19	2	0.11	TMB_hi;CpG_lo
P-0002976	Male	>71	1.75	1	Renal Cell Carcinoma	2.2	no	1	0	0	TMB_lo
P-0002981	Female	50-60	1	1	Glioma	0	no	0	0	NA	TMB_lo
P-0002993	Male	>71	4.92	1	Melanoma	4.5	no	4	1	0.25	TMB_lo
P-0003000	Male	61-70	0.25	1	Bladder Cancer	6.7	no	3	0	0	TMB_lo
P-0003003	Male	61-70	1.83	0	Renal Cell Carcinoma	4.5	no	1	0	0	TMB_lo
P-0003009	Female	50-60	2.33	1	Head and Neck Cancer	8.9	no	6	0	0	TMB_lo
P-0003024	Male	>71	0.17	1	Bladder Cancer	34.6	yes	26	0	0	TMB_hi;CpG_lo
P-0003034	Male	>71	0.42	1	Non-Small Cell Lung Cancer	13.8	yes	13	2	0.15	TMB_hi;CpG_lo
P-0003051	Male	31-50	0.58	1	Bladder Cancer	10.8	yes	10	3	0.3	TMB_hi;CpG_lo
P-0003059	Female	31-50	0.83	1	Head and Neck Cancer	3	no	0	0	NA	TMB_lo
P-0003069	Female	>71	0.58	1	Melanoma	35.4	yes	33	1	0.03	TMB_hi;CpG_lo
P-0003097	Female	>71	1.08	1	Bladder Cancer	6.9	no	4	0	0	TMB_lo
P-0003117	Female	50-60	1.08	1	Renal Cell Carcinoma	4.9	no	3	0	0	TMB_lo
P-0003119	Male	50-60	2.33	0	Non-Small Cell Lung Cancer	12.8	yes	11	0	0	TMB_hi;CpG_lo
P-0003131	Male	50-60	2.33	0	Bladder Cancer	7.9	no	6	0	0	TMB_lo
P-0003132	Female	61-70	0.58	1	Non-Small Cell Lung Cancer	33.5	yes	29	4	0.14	TMB_hi;CpG_lo
P-0003157	Male	61-70	0.25	1	Non-Small Cell Lung Cancer	5.9	no	5	0	0	TMB_lo
P-0003197	Male	50-60	0.17	1	Melanoma	2	no	2	0	0	TMB_lo
P-0003224	Female	50-60	2.33	0	Breast Cancer	14.8	yes	13	3	0.23	TMB_hi;CpG_lo
P-0003225	Female	>71	3.08	0	Melanoma	8.9	no	8	0	0	TMB_lo
P-0003229	Male	50-60	1.75	1	Non-Small Cell Lung Cancer	49.2	yes	46	8	0.17	TMB_hi;CpG_lo
P-0003241	Female	31-50	0.17	1	Breast Cancer	3	no	0	0	NA	TMB_lo
P-0003255	Male	61-70	0.17	1	Melanoma	10.8	yes	7	2	0.29	TMB_hi;CpG_lo
P-0003265	Female	50-60	1.58	1	Breast Cancer	3.9	no	4	0	0	TMB_lo
P-0003272	Male	<30	0.67	1	Head and Neck Cancer	1	no	0	0	NA	TMB_lo
P-0003273	Female	31-50	0.5	1	Breast Cancer	1	no	1	0	0	TMB_lo
P-0003275	Male	61-70	1.42	1	Non-Small Cell Lung Cancer	3	no	3	1	0.33	TMB_lo
P-0003278	Female	50-60	0	1	Non-Small Cell Lung Cancer	13.8	yes	10	1	0.1	TMB_hi;CpG_lo
P-0003283	Male	61-70	1.42	0	Renal Cell Carcinoma	3	no	2	0	0	TMB_lo
P-0003285	Female	31-50	0.25	0	Colorectal Cancer	4.9	no	2	1	0.5	TMB_lo
P-0003319	Male	<30	0.33	1	Glioma	1	no	0	0	NA	TMB_lo
P-0003322	Female	>71	1.08	0	Non-Small Cell Lung Cancer	3	no	1	0	0	TMB_lo
P-0003347	Male	50-60	1.25	1	Non-Small Cell Lung Cancer	14.8	yes	13	0	0	TMB_hi;CpG_lo
P-0003350	Male	50-60	1.33	1	Glioma	3.9	no	3	1	0.33	TMB_lo
P-0003359	Male	>71	0.08	1	Melanoma	3	no	3	1	0.33	TMB_lo
P-0003360	Male	61-70	2.42	0	Glioma	3.9	no	3	2	0.67	TMB_lo
P-0003365	Male	31-50	0.58	1	Colorectal Cancer	2	no	1	0	0	TMB_lo
P-0003368	Female	50-60	3.17	0	Non-Small Cell Lung Cancer	8.9	no	9	2	0.22	TMB_lo
P-0003372	Female	50-60	2.75	0	Melanoma	3	no	4	0	0	TMB_lo
P-0003374	Male	50-60	0.08	1	Head and Neck Cancer	2	no	0	0	NA	TMB_lo
P-0003377	Male	61-70	1.92	0	Bladder Cancer	13.8	yes	12	0	0	TMB_hi;CpG_lo
P-0003401	Female	31-50	2.08	1	Melanoma	1	no	1	0	0	TMB_lo
P-0003406	Male	31-50	1.08	1	Renal Cell Carcinoma	3	no	2	0	0	TMB_lo
P-0003432	Male	61-70	0.33	1	Esophagogastric Cancer	5.9	no	6	4	0.67	TMB_lo
P-0003456	Female	31-50	0.75	1	Glioma	3.9	no	3	1	0.33	TMB_lo
P-0003495	Female	>71	1.75	1	Non-Small Cell Lung Cancer	3.9	no	3	0	0	TMB_lo
P-0003507	Male	50-60	0.08	1	Bladder Cancer	4.9	no	4	0	0	TMB_lo
P-0003521	Male	31-50	0.08	1	Esophagogastric Cancer	6.9	no	6	2	0.33	TMB_lo
P-0003524	Male	50-60	3.25	0	Bladder Cancer	42.3	yes	32	29	0.91	TMB_hi;CpG_hi
P-0003543	Male	>71	0.17	1	Esophagogastric Cancer	3	no	2	0	0	TMB_lo
P-0003553	Female	>71	1.75	0	Non-Small Cell Lung Cancer	30.5	yes	25	0	0	TMB_hi;CpG_lo
P-0003555	Male	31-50	2.75	0	Bladder Cancer	71.8	yes	48	31	0.65	TMB_hi;CpG_hi
P-0003559	Female	31-50	0.42	0	Esophagogastric Cancer	0	no	0	0	NA	TMB_lo
P-0003560	Male	61-70	3.42	0	Melanoma	46.2	yes	43	12	0.28	TMB_hi;CpG_lo
P-0003562	Male	50-60	3.75	0	Non-Small Cell Lung Cancer	36.4	yes	34	1	0.03	TMB_hi;CpG_lo
P-0003567	Male	31-50	1	1	Glioma	3.9	no	3	1	0.33	TMB_lo
P-0003568	Male	50-60	3.75	0	Renal Cell Carcinoma	3.9	no	2	0	0	TMB_lo
P-0003583	Male	50-60	2.83	0	Renal Cell Carcinoma	0	no	0	0	NA	TMB_lo
P-0003584	Female	50-60	3	1	Non-Small Cell Lung Cancer	10.8	yes	9	0	0	TMB_hi;CpG_lo
P-0003596	Male	61-70	0.33	1	Bladder Cancer	12.8	yes	9	1	0.11	TMB_hi;CpG_lo
P-0003598	Female	31-50	0.5	1	Glioma	2	no	1	0	0	TMB_lo
P-0003620	Female	50-60	2.75	0	Melanoma	20.7	yes	19	3	0.16	TMB_hi;CpG_lo
P-0003621	Female	31-50	2.92	0	Melanoma	3	no	1	0	0	TMB_lo
P-0003628	Male	61-70	0.42	1	Non-Small Cell Lung Cancer	12.8	yes	12	2	0.17	TMB_hi;CpG_lo
P-0003635	Female	50-60	0.17	1	Non-Small Cell Lung Cancer	6.9	no	5	0	0	TMB_lo
P-0003645	Male	>71	0.25	1	Renal Cell Carcinoma	4.9	no	1	0	0	TMB_lo
P-0003650	Male	>71	0.75	0	Esophagogastric Cancer	62	yes	39	32	0.82	TMB_hi;CpG_hi
P-0003670	Female	>71	1.67	0	Non-Small Cell Lung Cancer	1	no	1	0	0	TMB_lo
P-0003698	Male	61-70	2.83	0	Bladder Cancer	7.9	no	6	1	0.17	TMB_lo
P-0003700	Male	>71	3	0	Melanoma	3.9	no	3	0	0	TMB_lo
P-0003703	Female	61-70	2.5	1	Melanoma	1	no	0	0	NA	TMB_lo
P-0003711	Male	31-50	0.42	1	Head and Neck Cancer	6.9	no	6	2	0.33	TMB_lo
P-0003719	Female	31-50	1.25	1	Bladder Cancer	48.2	yes	48	4	0.08	TMB_hi;CpG_lo
P-0003721	Female	50-60	2.92	0	Renal Cell Carcinoma	3	no	3	0	0	TMB_lo
P-0003726	Female	61-70	1.25	0	Head and Neck Cancer	0	no	0	0	NA	TMB_lo
P-0003728	Male	50-60	2.83	0	Melanoma	49.2	yes	46	10	0.22	TMB_hi;CpG_lo
P-0003738	Female	50-60	2.25	0	Non-Small Cell Lung Cancer	4.9	no	4	0	0	TMB_lo
P-0003742	Female	31-50	1.5	1	Melanoma	5.9	no	5	1	0.2	TMB_lo
P-0003743	Male	61-70	4.25	0	Melanoma	8.9	no	9	3	0.33	TMB_lo
P-0003749	Male	61-70	2	0	Melanoma	4.9	no	4	2	0.5	TMB_lo
P-0003757	Male	61-70	2.92	0	Melanoma	9.8	no	8	1	0.13	TMB_lo
P-0003766	Male	50-60	0.92	1	Renal Cell Carcinoma	4.9	no	2	0	0	TMB_lo
P-0003782	Male	50-60	0.67	1	Non-Small Cell Lung Cancer	3	no	0	0	NA	TMB_lo
P-0003783	Male	50-60	1.08	1	Glioma	3	no	2	0	0	TMB_lo
P-0003811	Female	61-70	0	1	Non-Small Cell Lung Cancer	16.7	yes	15	2	0.13	TMB_hi;CpG_lo
P-0003814	Female	50-60	0.42	0	Bladder Cancer	3	no	2	0	0	TMB_lo
P-0003841	Male	>71	0	0	Bladder Cancer	12.8	yes	12	6	0.5	TMB_hi;CpG_lo
P-0003865	Female	50-60	0.5	1	Glioma	7.9	no	4	0	0	TMB_lo
P-0003868	Male	31-50	4.08	1	Melanoma	13.8	yes	12	1	0.08	TMB_hi;CpG_lo
P-0003869	Female	61-70	3.33	0	Non-Small Cell Lung Cancer	55.1	yes	55	4	0.07	TMB_hi;CpG_lo
P-0003871	Male	>71	0.33	0	Melanoma	91.5	yes	85	17	0.2	TMB_hi;CpG_lo
P-0003872	Female	50-60	5.42	0	Melanoma	19.7	yes	18	2	0.11	TMB_hi;CpG_lo
P-0003881	Male	61-70	2.17	0	Melanoma	4.9	no	3	1	0.33	TMB_lo
P-0003892	Female	>71	0.17	0	Esophagogastric Cancer	3	no	3	1	0.33	TMB_lo
P-0003899	Male	61-70	0.25	0	Melanoma	2	no	1	0	0	TMB_lo
P-0003911	Female	61-70	0.25	1	Bladder Cancer	4.9	no	4	0	0	TMB_lo
P-0003913	Female	31-50	0.08	1	Non-Small Cell Lung Cancer	3.4	no	1	0	0	TMB_lo
P-0003914	Male	61-70	0.08	1	Esophagogastric Cancer	10	yes	6	2	0.33	TMB_hi;CpG_lo
P-0003921	Male	31-50	0.58	0	Melanoma	15.7	yes	14	2	0.14	TMB_hi;CpG_lo
P-0003944	Male	61-70	1.75	1	Esophagogastric Cancer	5.6	no	4	1	0.25	TMB_lo
P-0003955	Male	>71	1.25	1	Bladder Cancer	6.7	no	5	0	0	TMB_lo
P-0003964	Male	>71	0.33	1	Non-Small Cell Lung Cancer	10	yes	8	1	0.13	TMB_hi;CpG_lo
P-0003967	Female	31-50	1.08	0	Non-Small Cell Lung Cancer	4.9	no	5	0	0	TMB_lo
P-0003970	Female	31-50	1	1	Non-Small Cell Lung Cancer	3	no	1	1	1	TMB_lo
P-0003972	Male	61-70	0	1	Non-Small Cell Lung Cancer	5.9	no	6	0	0	TMB_lo
P-0004011	Male	61-70	0.75	0	Colorectal Cancer	64.9	yes	48	40	0.83	TMB_hi;CpG_hi
P-0004016	Male	50-60	0.25	1	Esophagogastric Cancer	5.9	no	5	1	0.2	TMB_lo
P-0004020	Female	50-60	2.33	1	Non-Small Cell Lung Cancer	4.9	no	4	0	0	TMB_lo
P-0004043	Male	>71	0.33	1	Esophagogastric Cancer	5.6	no	3	2	0.67	TMB_lo
P-0004048	Male	50-60	3.42	1	Melanoma	2	no	1	0	0	TMB_lo
P-0004050	Male	50-60	3.58	0	Bladder Cancer	12.3	yes	10	0	0	TMB_hi;CpG_lo
P-0004051	Male	61-70	2.33	0	Colorectal Cancer	68.9	yes	41	15	0.37	TMB_hi;CpG_lo
P-0004054	Male	61-70	0.33	1	Non-Small Cell Lung Cancer	13.8	yes	10	1	0.1	TMB_hi;CpG_lo
P-0004056	Male	61-70	0.5	1	Bladder Cancer	14.8	yes	13	2	0.15	TMB_hi;CpG_lo
P-0004077	Female	31-50	0.58	1	Renal Cell Carcinoma	2	no	2	1	0.5	TMB_lo
P-0004099	Male	61-70	0.25	1	Non-Small Cell Lung Cancer	12.8	yes	10	0	0	TMB_hi;CpG_lo
P-0004103	Female	31-50	1.92	1	Non-Small Cell Lung Cancer	1	no	1	0	0	TMB_lo
P-0004117	Male	50-60	0.17	1	Non-Small Cell Lung Cancer	3.9	no	3	0	0	TMB_lo
P-0004120	Female	50-60	1	0	Non-Small Cell Lung Cancer	1	no	0	0	NA	TMB_lo
P-0004126	Female	<30	1.17	0	Head and Neck Cancer	0	no	0	0	NA	TMB_lo
P-0004132	Male	31-50	1.83	1	Melanoma	5.9	no	4	0	0	TMB_lo
P-0004137	Male	50-60	2.25	0	Bladder Cancer	26.6	yes	23	3	0.13	TMB_hi;CpG_lo
P-0004140	Male	61-70	0.58	1	Colorectal Cancer	10.8	yes	10	3	0.3	TMB_hi;CpG_lo
P-0004142	Female	61-70	2.92	0	Melanoma	23.6	yes	21	4	0.19	TMB_hi;CpG_lo
P-0004150	Male	>71	2.08	0	Renal Cell Carcinoma	5.9	no	4	0	0	TMB_lo
P-0004170	Male	50-60	3.17	0	Renal Cell Carcinoma	3	no	2	1	0.5	TMB_lo
P-0004189	Male	>71	1.33	0	Non-Small Cell Lung Cancer	59	yes	53	4	0.08	TMB_hi;CpG_lo
P-0004203	Male	<30	2.67	0	Melanoma	9.8	no	7	1	0.14	TMB_lo
P-0004214	Male	>71	2.58	1	Melanoma	35.4	yes	33	4	0.12	TMB_hi;CpG_lo
P-0004226	Male	50-60	1.5	0	Bladder Cancer	6.9	no	6	1	0.17	TMB_lo
P-0004232	Male	>71	1.5	1	Non-Small Cell Lung Cancer	6.9	no	4	2	0.5	TMB_lo
P-0004240	Female	>71	0.33	1	Bladder Cancer	5.9	no	4	0	0	TMB_lo
P-0004253	Male	50-60	3.5	1	Melanoma	9.8	no	9	2	0.22	TMB_lo
P-0004256	Male	31-50	0.58	1	Glioma	3.9	no	1	1	1	TMB_lo
P-0004257	Female	>71	0.5	0	Bladder Cancer	9.8	no	6	2	0.33	TMB_lo
P-0004259	Male	31-50	0.17	1	Glioma	5.9	no	4	2	0.5	TMB_lo
P-0004272	Male	>71	0.25	1	Melanoma	10.8	yes	8	1	0.13	TMB_hi;CpG_lo
P-0004279	Female	50-60	1.08	0	Non-Small Cell Lung Cancer	3	no	2	1	0.5	TMB_lo
P-0004294	Male	50-60	0.58	1	Renal Cell Carcinoma	3.9	no	3	1	0.33	TMB_lo
P-0004315	Female	>71	0.08	1	Non-Small Cell Lung Cancer	8.9	no	8	0	0	TMB_lo
P-0004329	Male	<30	1.25	0	Cancer of Unknown Primary	3	no	2	1	0.5	TMB_lo
P-0004348	Female	31-50	2.67	0	Melanoma	24.6	yes	21	7	0.33	TMB_hi;CpG_lo
P-0004349	Female	>71	2.92	0	Melanoma	6.9	no	6	1	0.17	TMB_lo
P-0004362	Male	31-50	2.83	1	Colorectal Cancer	68.9	yes	52	33	0.63	TMB_hi;CpG_hi
P-0004366	Female	61-70	0.75	0	Bladder Cancer	5.9	no	4	1	0.25	TMB_lo
P-0004376	Male	>71	4.08	0	Renal Cell Carcinoma	6.9	no	5	0	0	TMB_lo
P-0004387	Male	>71	0.5	1	Bladder Cancer	3	no	1	0	0	TMB_lo
P-0004395	Female	61-70	0	1	Non-Small Cell Lung Cancer	7.9	no	6	0	0	TMB_lo
P-0004397	Male	31-50	3.17	0	Renal Cell Carcinoma	3.9	no	3	0	0	TMB_lo
P-0004412	Male	50-60	1.75	0	Renal Cell Carcinoma	3.9	no	2	0	0	TMB_lo
P-0004413	Female	>71	3.25	0	Renal Cell Carcinoma	2	no	0	0	NA	TMB_lo
P-0004416	Male	31-50	0.08	1	Head and Neck Cancer	2	no	2	0	0	TMB_lo
P-0004436	Male	>71	2	1	Non-Small Cell Lung Cancer	5.9	no	5	1	0.2	TMB_lo
P-0004437	Female	>71	2.92	0	Melanoma	15.7	yes	14	3	0.21	TMB_hi;CpG_lo
P-0004442	Male	61-70	2.17	0	Non-Small Cell Lung Cancer	34.4	yes	26	1	0.04	TMB_hi;CpG_lo
P-0004457	Female	>71	0.92	1	Melanoma	39.4	yes	39	2	0.05	TMB_hi;CpG_lo
P-0004458	Male	31-50	2	0	Renal Cell Carcinoma	6.9	no	3	2	0.67	TMB_lo
P-0004463	Male	>71	1.08	1	Non-Small Cell Lung Cancer	6.9	no	7	2	0.29	TMB_lo
P-0004472	Female	61-70	0.83	1	Non-Small Cell Lung Cancer	14.8	yes	13	0	0	TMB_hi;CpG_lo
P-0004492	Male	61-70	1.67	1	Head and Neck Cancer	3	no	2	1	0.5	TMB_lo
P-0004494	Female	>71	0.92	0	Colorectal Cancer	9.8	no	7	5	0.71	TMB_lo
P-0004495	Male	31-50	0.67	1	Non-Small Cell Lung Cancer	8.9	no	9	0	0	TMB_lo
P-0004507	Male	50-60	3.5	0	Renal Cell Carcinoma	3.9	no	4	0	0	TMB_lo
P-0004517	Male	61-70	1.83	1	Non-Small Cell Lung Cancer	13.8	yes	14	0	0	TMB_hi;CpG_lo
P-0004518	Female	61-70	3.17	0	Melanoma	25.6	yes	23	4	0.17	TMB_hi;CpG_lo
P-0004527	Female	61-70	3.92	1	Melanoma	5.9	no	6	0	0	TMB_lo
P-0004552	Male	31-50	0.75	1	Esophagogastric Cancer	2	no	2	0	0	TMB_lo
P-0004561	Male	61-70	0.67	1	Renal Cell Carcinoma	6.9	no	5	0	0	TMB_lo
P-0004588	Male	>71	2.5	0	Non-Small Cell Lung Cancer	3.9	no	3	0	0	TMB_lo
P-0004605	Male	31-50	0.58	0	Esophagogastric Cancer	5.9	no	4	1	0.25	TMB_lo
P-0004612	Male	>71	0.33	1	Non-Small Cell Lung Cancer	3.9	no	3	0	0	TMB_lo
P-0004613	Female	61-70	0	0	Non-Small Cell Lung Cancer	3.9	no	2	1	0.5	TMB_lo
P-0004661	Male	31-50	2.67	0	Melanoma	7.9	no	7	0	0	TMB_lo
P-0004686	Female	50-60	0.42	1	Melanoma	3	no	3	0	0	TMB_lo
P-0004693	Female	>71	0.17	1	Non-Small Cell Lung Cancer	9.8	no	10	2	0.2	TMB_lo
P-0004700	Male	50-60	2.67	1	Melanoma	0	no	0	0	NA	TMB_lo
P-0004701	Female	50-60	2.5	0	Non-Small Cell Lung Cancer	19.7	yes	14	0	0	TMB_hi;CpG_lo
P-0004706	Male	31-50	1.08	1	Melanoma	3.9	no	4	2	0.5	TMB_lo
P-0004742	Male	61-70	1.5	0	Non-Small Cell Lung Cancer	7.9	no	8	2	0.25	TMB_lo
P-0004752	Male	>71	2.42	0	Non-Small Cell Lung Cancer	1	no	1	0	0	TMB_lo
P-0004759	Female	61-70	0.17	1	Non-Small Cell Lung Cancer	2	no	1	0	0	TMB_lo
P-0004778	Male	31-50	1.33	1	Glioma	1	no	1	0	0	TMB_lo
P-0004783	Male	31-50	1.75	0	Colorectal Cancer	47.2	yes	38	19	0.5	TMB_hi;CpG_lo
P-0004803	Male	50-60	0.5	0	Colorectal Cancer	7.9	no	7	2	0.29	TMB_lo
P-0004812	Male	31-50	1.75	0	Glioma	3.9	no	2	0	0	TMB_lo
P-0004813	Male	50-60	3.25	0	Renal Cell Carcinoma	3.9	no	3	1	0.33	TMB_lo
P-0004815	Male	>71	0.17	1	Melanoma	3.9	no	4	0	0	TMB_lo
P-0004827	Male	50-60	1.58	1	Non-Small Cell Lung Cancer	7.9	no	7	0	0	TMB_lo
P-0004832	Male	50-60	2.42	1	Melanoma	2	no	2	0	0	TMB_lo
P-0004857	Male	31-50	2.75	0	Glioma	4.9	no	3	1	0.33	TMB_lo
P-0004871	Female	61-70	3.67	0	Melanoma	7.9	no	7	3	0.43	TMB_lo
P-0004890	Female	61-70	1.5	0	Non-Small Cell Lung Cancer	11.8	yes	11	1	0.09	TMB_hi;CpG_lo
P-0004933	Male	50-60	2.75	0	Melanoma	14.8	yes	11	2	0.18	TMB_hi;CpG_lo
P-0004952	Male	50-60	2.67	0	Melanoma	36.4	yes	34	4	0.12	TMB_hi;CpG_lo
P-0004961	Female	61-70	0.75	1	Non-Small Cell Lung Cancer	1	no	0	0	NA	TMB_lo
P-0004971	Male	31-50	1.42	1	Glioma	4.9	no	2	1	0.5	TMB_lo
P-0004983	Male	50-60	2.83	0	Bladder Cancer	2	no	2	1	0.5	TMB_lo
P-0004996	Male	50-60	3.83	1	Non-Small Cell Lung Cancer	3	no	1	0	0	TMB_lo
P-0005021	Male	61-70	2.08	0	Bladder Cancer	209.5	yes	206	77	0.37	TMB_hi;CpG_lo
P-0005039	Female	>71	0.08	1	Melanoma	29.5	yes	26	3	0.12	TMB_hi;CpG_lo
P-0005048	Female	61-70	4.25	0	Non-Small Cell Lung Cancer	3.9	no	3	0	0	TMB_lo
P-0005053	Male	50-60	3	0	Melanoma	12.8	yes	10	0	0	TMB_hi;CpG_lo
P-0005054	Female	61-70	0.25	0	Bladder Cancer	20.7	yes	17	2	0.12	TMB_hi;CpG_lo
P-0005062	Female	50-60	2.58	0	Melanoma	1	no	1	0	0	TMB_lo
P-0005082	Male	50-60	2.83	1	Head and Neck Cancer	0	no	0	0	NA	TMB_lo
P-0005109	Male	50-60	1.5	0	Melanoma	17.7	yes	14	2	0.14	TMB_hi;CpG_lo
P-0005115	Male	50-60	1.25	0	Non-Small Cell Lung Cancer	2	no	1	0	0	TMB_lo
P-0005118	Male	>71	2.33	0	Melanoma	17.7	yes	17	4	0.24	TMB_hi;CpG_lo
P-0005121	Female	50-60	0.92	0	Melanoma	3	no	2	0	0	TMB_lo
P-0005129	Female	>71	0.92	1	Melanoma	9.8	no	8	1	0.13	TMB_lo
P-0005131	Female	61-70	0.42	1	Breast Cancer	2	no	2	0	0	TMB_lo
P-0005132	Male	50-60	2.58	0	Colorectal Cancer	6.9	no	7	2	0.29	TMB_lo
P-0005141	Male	50-60	2.75	0	Glioma	2	no	1	0	0	TMB_lo
P-0005144	Male	50-60	3.33	1	Melanoma	6.9	no	6	0	0	TMB_lo
P-0005146	Female	>71	2.67	0	Melanoma	8.9	no	8	0	0	TMB_lo
P-0005150	Male	>71	0.08	0	Bladder Cancer	1	no	1	1	1	TMB_lo
P-0005151	Male	31-50	2.5	0	Colorectal Cancer	65.9	yes	52	18	0.35	TMB_hi;CpG_lo
P-0005157	Male	<30	0.58	1	Melanoma	3.9	no	3	0	0	TMB_lo
P-0005159	Male	>71	2.25	1	Melanoma	102.3	yes	97	22	0.23	TMB_hi;CpG_lo
P-0005176	Female	31-50	0.42	1	Breast Cancer	2	no	0	0	NA	TMB_lo
P-0005177	Male	50-60	1.58	1	Renal Cell Carcinoma	1	no	1	1	1	TMB_lo
P-0005180	Male	>71	0.92	1	Melanoma	2	no	1	0	0	TMB_lo
P-0005187	Female	31-50	2.75	0	Renal Cell Carcinoma	6.9	no	2	0	0	TMB_lo
P-0005201	Male	50-60	2.67	0	Melanoma	8.9	no	7	3	0.43	TMB_lo
P-0005222	Male	31-50	5.75	0	Melanoma	15.7	yes	15	3	0.2	TMB_hi;CpG_lo
P-0005226	Male	50-60	2.42	1	Renal Cell Carcinoma	3	no	1	0	0	TMB_lo
P-0005228	Male	>71	3.25	0	Melanoma	92.5	yes	87	11	0.13	TMB_hi;CpG_lo
P-0005235	Male	50-60	2.25	1	Melanoma	1	no	1	1	1	TMB_lo
P-0005239	Female	50-60	1.5	0	Cancer of Unknown Primary	3.9	no	4	0	0	TMB_lo
P-0005252	Female	>71	0.17	1	Non-Small Cell Lung Cancer	12.8	yes	13	0	0	TMB_hi;CpG_lo
P-0005254	Female	50-60	0.42	1	Glioma	2	no	1	1	1	TMB_lo
P-0005260	Female	>71	1.08	0	Melanoma	11.8	yes	7	3	0.43	TMB_hi;CpG_lo
P-0005266	Male	61-70	0.58	0	Bladder Cancer	5.9	no	6	2	0.33	TMB_lo
P-0005271	Male	61-70	4.17	1	Renal Cell Carcinoma	7.9	no	6	0	0	TMB_lo
P-0005274	Female	61-70	0.17	1	Breast Cancer	5.9	no	4	0	0	TMB_lo
P-0005289	Male	61-70	0.42	1	Non-Small Cell Lung Cancer	9.8	no	10	0	0	TMB_lo
P-0005295	Male	>71	2.42	0	Non-Small Cell Lung Cancer	3.9	no	4	0	0	TMB_lo
P-0005304	Female	31-50	0.08	1	Melanoma	2	no	2	0	0	TMB_lo
P-0005309	Male	31-50	0.08	1	Cancer of Unknown Primary	25.6	yes	21	1	0.05	TMB_hi;CpG_lo
P-0005320	Male	31-50	1.42	1	Non-Small Cell Lung Cancer	7.9	no	6	0	0	TMB_lo
P-0005328	Male	>71	4.67	0	Renal Cell Carcinoma	5.9	no	2	1	0.5	TMB_lo
P-0005332	Female	61-70	1.67	1	Renal Cell Carcinoma	3.9	no	3	1	0.33	TMB_lo
P-0005352	Female	61-70	2.5	0	Melanoma	10.8	yes	9	1	0.11	TMB_hi;CpG_lo
P-0005354	Male	50-60	3.67	1	Renal Cell Carcinoma	5.9	no	5	0	0	TMB_lo
P-0005361	Female	50-60	2.08	0	Glioma	3.9	no	2	1	0.5	TMB_lo
P-0005366	Male	>71	1.08	1	Melanoma	150.5	yes	143	29	0.2	TMB_hi;CpG_lo
P-0005383	Male	31-50	4.08	0	Melanoma	21.6	yes	19	4	0.21	TMB_hi;CpG_lo
P-0005421	Male	>71	2.67	0	Melanoma	15.7	yes	14	3	0.21	TMB_hi;CpG_lo
P-0005437	Female	61-70	3.08	0	Renal Cell Carcinoma	0	no	0	0	NA	TMB_lo
P-0005456	Male	>71	0.17	1	Non-Small Cell Lung Cancer	5.9	no	6	0	0	TMB_lo
P-0005458	Female	61-70	3	0	Renal Cell Carcinoma	3.9	no	3	0	0	TMB_lo
P-0005464	Female	61-70	0.92	1	Non-Small Cell Lung Cancer	6.9	no	4	1	0.25	TMB_lo
P-0005488	Male	50-60	1.75	1	Esophagogastric Cancer	10.8	yes	9	4	0.44	TMB_hi;CpG_lo
P-0005489	Male	31-50	1.33	1	Bladder Cancer	12.8	yes	11	1	0.09	TMB_hi;CpG_lo
P-0005493	Male	<30	2.58	0	Melanoma	7.9	no	5	2	0.4	TMB_lo
P-0005494	Male	>71	2.75	0	Renal Cell Carcinoma	0	no	0	0	NA	TMB_lo
P-0005500	Male	61-70	0.08	1	Esophagogastric Cancer	24.6	yes	15	8	0.53	TMB_hi;CpG_lo
P-0005510	Female	61-70	4.58	0	Non-Small Cell Lung Cancer	5.9	no	5	0	0	TMB_lo
P-0005522	Female	>71	1.42	0	Colorectal Cancer	6.9	no	5	1	0.2	TMB_lo
P-0005534	Male	50-60	0	0	Cancer of Unknown Primary	4.9	no	5	2	0.4	TMB_lo
P-0005539	Female	50-60	0.67	1	Glioma	3	no	1	0	0	TMB_lo
P-0005553	Male	31-50	0.08	1	Non-Small Cell Lung Cancer	4.9	no	3	1	0.33	TMB_lo
P-0005579	Female	50-60	0.08	1	Non-Small Cell Lung Cancer	2	no	2	0	0	TMB_lo
P-0005583	Female	<30	0.08	1	Melanoma	6.9	no	4	1	0.25	TMB_lo
P-0005593	Male	61-70	4.92	0	Renal Cell Carcinoma	1	no	0	0	NA	TMB_lo
P-0005604	Male	31-50	2.5	0	Melanoma	5.9	no	3	0	0	TMB_lo
P-0005627	Male	61-70	2.33	0	Bladder Cancer	27.5	yes	24	4	0.17	TMB_hi;CpG_lo
P-0005629	Female	>71	0.42	1	Non-Small Cell Lung Cancer	5.9	no	3	0	0	TMB_lo
P-0005634	Male	31-50	0.33	1	Colorectal Cancer	8.9	no	8	2	0.25	TMB_lo
P-0005635	Female	31-50	0.08	0	Glioma	5.9	no	5	2	0.4	TMB_lo
P-0005641	Male	>71	0.58	1	Renal Cell Carcinoma	2	no	1	0	0	TMB_lo
P-0005650	Male	>71	0.67	1	Bladder Cancer	4.9	no	4	1	0.25	TMB_lo
P-0005655	Female	>71	1.92	0	Melanoma	3.9	no	2	1	0.5	TMB_lo
P-0005682	Male	61-70	1.67	1	Renal Cell Carcinoma	3.9	no	1	0	0	TMB_lo
P-0005687	Male	50-60	0.92	1	Melanoma	3	no	2	0	0	TMB_lo
P-0005711	Male	31-50	0.5	1	Non-Small Cell Lung Cancer	3	no	1	1	1	TMB_lo
P-0005712	Female	31-50	1.67	0	Breast Cancer	3.9	no	3	2	0.67	TMB_lo
P-0005719	Male	61-70	4	0	Renal Cell Carcinoma	3.9	no	1	0	0	TMB_lo
P-0005721	Male	>71	1.17	1	Non-Small Cell Lung Cancer	6.9	no	6	1	0.17	TMB_lo
P-0005725	Male	61-70	1.08	0	Melanoma	26.6	yes	24	2	0.08	TMB_hi;CpG_lo
P-0005727	Male	50-60	0.92	1	Bladder Cancer	2	no	2	0	0	TMB_lo
P-0005731	Male	50-60	0.08	1	Bladder Cancer	24.6	yes	24	7	0.29	TMB_hi;CpG_lo
P-0005733	Female	61-70	3.67	1	Melanoma	17.7	yes	17	4	0.24	TMB_hi;CpG_lo
P-0005747	Male	61-70	2.42	0	Renal Cell Carcinoma	3	no	3	0	0	TMB_lo
P-0005750	Male	>71	1.75	0	Renal Cell Carcinoma	7.9	no	5	2	0.4	TMB_lo
P-0005752	Male	61-70	1.17	1	Non-Small Cell Lung Cancer	3.9	no	3	0	0	TMB_lo
P-0005762	Male	31-50	0.83	0	Colorectal Cancer	2	no	2	1	0.5	TMB_lo
P-0005783	Female	50-60	0.58	0	Cancer of Unknown Primary	65.9	yes	60	3	0.05	TMB_hi;CpG_lo
P-0005791	Male	50-60	2.08	0	Head and Neck Cancer	3.9	no	3	0	0	TMB_lo
P-0005792	Male	50-60	0.83	1	Non-Small Cell Lung Cancer	10.8	yes	8	0	0	TMB_hi;CpG_lo
P-0005794	Male	31-50	1.17	0	Renal Cell Carcinoma	2	no	0	0	NA	TMB_lo
P-0005795	Male	50-60	0.83	1	Cancer of Unknown Primary	0	no	0	0	NA	TMB_lo
P-0005808	Male	31-50	4	0	Renal Cell Carcinoma	4.9	no	4	0	0	TMB_lo
P-0005822	Female	50-60	0.33	1	Renal Cell Carcinoma	3	no	2	0	0	TMB_lo
P-0005823	Male	61-70	2.42	0	Colorectal Cancer	89.5	yes	60	34	0.57	TMB_hi;CpG_lo
P-0005842	Male	61-70	1.25	0	Bladder Cancer	40.3	yes	26	20	0.77	TMB_hi;CpG_hi
P-0005848	Female	>71	1.17	0	Non-Small Cell Lung Cancer	17.7	yes	16	0	0	TMB_hi;CpG_lo
P-0005851	Male	>71	1.5	0	Non-Small Cell Lung Cancer	20.7	yes	21	2	0.1	TMB_hi;CpG_lo
P-0005855	Female	50-60	0.25	1	Breast Cancer	5.9	no	3	0	0	TMB_lo
P-0005869	Male	61-70	0.58	1	Head and Neck Cancer	2	no	2	0	0	TMB_lo
P-0005882	Male	50-60	0.42	1	Glioma	3	no	2	1	0.5	TMB_lo
P-0005897	Male	31-50	0.42	1	Non-Small Cell Lung Cancer	5.9	no	3	1	0.33	TMB_lo
P-0005898	Female	>71	1.75	0	Non-Small Cell Lung Cancer	3.9	no	2	1	0.5	TMB_lo
P-0005912	Male	50-60	2.42	1	Glioma	3.9	no	3	1	0.33	TMB_lo
P-0005913	Male	50-60	2.17	0	Renal Cell Carcinoma	8.9	no	6	0	0	TMB_lo
P-0005928	Male	61-70	2.42	0	Melanoma	18.7	yes	17	2	0.12	TMB_hi;CpG_lo
P-0005929	Female	>71	1.25	1	Glioma	5.9	no	6	1	0.17	TMB_lo
P-0005947	Female	61-70	0.17	0	Bladder Cancer	28.5	yes	14	9	0.64	TMB_hi;CpG_hi
P-0005954	Male	50-60	3.17	0	Renal Cell Carcinoma	3	no	3	2	0.67	TMB_lo
P-0005958	Male	61-70	3.25	0	Renal Cell Carcinoma	3.9	no	0	0	NA	TMB_lo
P-0005963	Male	<30	0.25	1	Glioma	3	no	2	1	0.5	TMB_lo
P-0005965	Female	61-70	1.58	0	Renal Cell Carcinoma	4.9	no	3	0	0	TMB_lo
P-0005971	Female	<30	1.08	1	Melanoma	3.9	no	2	1	0.5	TMB_lo
P-0005981	Male	50-60	3.92	0	Non-Small Cell Lung Cancer	9.8	no	8	1	0.13	TMB_lo
P-0005998	Male	31-50	0.75	1	Colorectal Cancer	3.9	no	3	1	0.33	TMB_lo
P-0006008	Male	61-70	0.58	1	Head and Neck Cancer	9.8	no	5	2	0.4	TMB_lo
P-0006026	Male	61-70	1	0	Esophagogastric Cancer	6.9	no	6	4	0.67	TMB_lo
P-0006034	Male	>71	2.5	0	Melanoma	45.3	yes	37	5	0.14	TMB_hi;CpG_lo
P-0006045	Female	61-70	1.67	1	Glioma	3	no	1	0	0	TMB_lo
P-0006046	Male	50-60	1.17	0	Non-Small Cell Lung Cancer	20.7	yes	19	3	0.16	TMB_hi;CpG_lo
P-0006047	Female	61-70	2	0	Non-Small Cell Lung Cancer	2	no	2	0	0	TMB_lo
P-0006055	Female	31-50	2	1	Renal Cell Carcinoma	5.9	no	5	0	0	TMB_lo
P-0006071	Female	50-60	1.58	0	Non-Small Cell Lung Cancer	17.7	yes	18	0	0	TMB_hi;CpG_lo
P-0006077	Female	>71	0.08	1	Esophagogastric Cancer	4.9	no	4	0	0	TMB_lo
P-0006084	Male	61-70	1.75	1	Non-Small Cell Lung Cancer	6.9	no	4	1	0.25	TMB_lo
P-0006095	Male	61-70	0.5	1	Renal Cell Carcinoma	5.9	no	3	0	0	TMB_lo
P-0006097	Male	>71	0.83	0	Bladder Cancer	7.9	no	5	0	0	TMB_lo
P-0006109	Female	50-60	0.42	0	Melanoma	1	no	0	0	NA	TMB_lo
P-0006114	Female	50-60	0.58	1	Non-Small Cell Lung Cancer	3	no	2	0	0	TMB_lo
P-0006121	Female	>71	4.17	0	Melanoma	3	no	2	0	0	TMB_lo
P-0006155	Male	>71	0.33	0	Melanoma	74.8	yes	62	13	0.21	TMB_hi;CpG_lo
P-0006177	Male	61-70	0.67	1	Melanoma	43.3	yes	43	4	0.09	TMB_hi;CpG_lo
P-0006192	Female	31-50	2.5	0	Melanoma	7.9	no	7	0	0	TMB_lo
P-0006193	Female	>71	0.17	1	Melanoma	10.8	yes	9	2	0.22	TMB_hi;CpG_lo
P-0006213	Male	50-60	0.42	1	Colorectal Cancer	8.9	no	6	2	0.33	TMB_lo
P-0006220	Male	61-70	0.08	1	Renal Cell Carcinoma	2	no	2	0	0	TMB_lo
P-0006221	Female	31-50	1.08	1	Non-Small Cell Lung Cancer	0	no	0	0	NA	TMB_lo
P-0006222	Female	61-70	2	1	Renal Cell Carcinoma	4.9	no	2	1	0.5	TMB_lo
P-0006227	Female	31-50	0.33	1	Breast Cancer	6.9	no	4	0	0	TMB_lo
P-0006239	Male	>71	3.5	0	Renal Cell Carcinoma	3.9	no	3	0	0	TMB_lo
P-0006268	Male	>71	1	1	Non-Small Cell Lung Cancer	2	no	2	0	0	TMB_lo
P-0006270	Female	>71	0.75	1	Bladder Cancer	3.9	no	2	0	0	TMB_lo
P-0006281	Male	>71	2.33	0	Bladder Cancer	24.6	yes	22	1	0.05	TMB_hi;CpG_lo
P-0006282	Male	61-70	0.25	1	Renal Cell Carcinoma	3	no	0	0	NA	TMB_lo
P-0006294	Female	61-70	1.25	1	Non-Small Cell Lung Cancer	3.9	no	3	0	0	TMB_lo
P-0006318	Female	<30	0	1	Esophagogastric Cancer	1	no	1	0	0	TMB_lo
P-0006321	Male	61-70	0	1	Non-Small Cell Lung Cancer	3	no	1	0	0	TMB_lo
P-0006330	Male	31-50	0.58	1	Cancer of Unknown Primary	2	no	1	1	1	TMB_lo
P-0006334	Female	50-60	3.17	0	Renal Cell Carcinoma	3	no	2	0	0	TMB_lo
P-0006339	Female	61-70	0.08	0	Melanoma	64.9	yes	62	16	0.26	TMB_hi;CpG_lo
P-0006343	Female	50-60	2.33	0	Non-Small Cell Lung Cancer	5.9	no	6	0	0	TMB_lo
P-0006381	Male	61-70	2	1	Renal Cell Carcinoma	2	no	1	1	1	TMB_lo
P-0006392	Male	>71	2.08	0	Renal Cell Carcinoma	3.9	no	2	0	0	TMB_lo
P-0006414	Female	61-70	1.58	0	Esophagogastric Cancer	7.9	no	5	2	0.4	TMB_lo
P-0006415	Male	>71	1	1	Non-Small Cell Lung Cancer	4.9	no	4	1	0.25	TMB_lo
P-0006416	Male	61-70	1.83	1	Glioma	3	no	2	1	0.5	TMB_lo
P-0006428	Female	<30	0.17	1	Glioma	7.9	no	2	1	0.5	TMB_lo
P-0006439	Male	61-70	0.17	0	Head and Neck Cancer	4.9	no	4	1	0.25	TMB_lo
P-0006441	Male	50-60	0.67	1	Glioma	4.9	no	2	1	0.5	TMB_lo
P-0006467	Male	>71	2.42	0	Melanoma	3	no	3	2	0.67	TMB_lo
P-0006476	Male	31-50	4.83	1	Melanoma	12.8	yes	12	5	0.42	TMB_hi;CpG_lo
P-0006488	Female	61-70	4.17	0	Melanoma	6.9	no	4	1	0.25	TMB_lo
P-0006498	Male	50-60	2.75	1	Renal Cell Carcinoma	0	no	0	0	NA	TMB_lo
P-0006500	Male	50-60	0.42	1	Glioma	5.9	no	4	2	0.5	TMB_lo
P-0006503	Male	50-60	2.25	1	Renal Cell Carcinoma	4.9	no	2	0	0	TMB_lo
P-0006510	Female	61-70	3.58	0	Renal Cell Carcinoma	17.7	yes	16	0	0	TMB_hi;CpG_lo
P-0006516	Male	>71	0.08	1	Non-Small Cell Lung Cancer	2	no	0	0	NA	TMB_lo
P-0006525	Female	61-70	0.17	1	Head and Neck Cancer	3.9	no	3	0	0	TMB_lo
P-0006528	Female	61-70	0.08	1	Cancer of Unknown Primary	6.9	no	7	1	0.14	TMB_lo
P-0006535	Female	50-60	1.58	1	Bladder Cancer	5.9	no	5	1	0.2	TMB_lo
P-0006539	Male	31-50	1.75	1	Renal Cell Carcinoma	4.9	no	5	1	0.2	TMB_lo
P-0006541	Male	>71	3.92	1	Melanoma	33.5	yes	31	6	0.19	TMB_hi;CpG_lo
P-0006542	Male	>71	2.67	0	Renal Cell Carcinoma	9.8	no	9	0	0	TMB_lo
P-0006545	Male	<30	0.33	1	Glioma	4.9	no	4	0	0	TMB_lo
P-0006546	Male	<30	2.67	0	Glioma	6.9	no	4	1	0.25	TMB_lo
P-0006550	Male	31-50	3.25	0	Renal Cell Carcinoma	2	no	1	0	0	TMB_lo
P-0006557	Male	61-70	2.5	0	Renal Cell Carcinoma	8.9	no	8	2	0.25	TMB_lo
P-0006570	Male	61-70	0.92	1	Bladder Cancer	3	no	1	0	0	TMB_lo
P-0006572	Male	>71	1.67	0	Non-Small Cell Lung Cancer	0	no	0	0	NA	TMB_lo
P-0006582	Female	>71	1.58	0	Non-Small Cell Lung Cancer	4.9	no	3	0	0	TMB_lo
P-0006586	Male	61-70	0.92	1	Renal Cell Carcinoma	3.9	no	3	0	0	TMB_lo
P-0006587	Male	50-60	0.75	0	Colorectal Cancer	10.8	yes	7	5	0.71	TMB_hi;CpG_hi
P-0006628	Male	61-70	1.58	0	Bladder Cancer	4.9	no	2	0	0	TMB_lo
P-0006639	Male	61-70	3.67	0	Renal Cell Carcinoma	3	no	1	0	0	TMB_lo
P-0006641	Female	>71	0.75	1	Head and Neck Cancer	4.9	no	5	2	0.4	TMB_lo
P-0006642	Female	61-70	1.17	1	Non-Small Cell Lung Cancer	20.7	yes	20	0	0	TMB_hi;CpG_lo
P-0006653	Female	50-60	3	1	Renal Cell Carcinoma	4.9	no	2	0	0	TMB_lo
P-0006667	Male	50-60	0.42	1	Glioma	3.9	no	3	0	0	TMB_lo
P-0006672	Male	31-50	0.58	1	Glioma	5.9	no	5	2	0.4	TMB_lo
P-0006674	Female	61-70	0.58	1	Non-Small Cell Lung Cancer	16.7	yes	15	2	0.13	TMB_hi;CpG_lo
P-0006708	Female	31-50	0.33	1	Colorectal Cancer	9.8	no	8	1	0.13	TMB_lo
P-0006713	Female	50-60	1.92	0	Non-Small Cell Lung Cancer	45.3	yes	39	2	0.05	TMB_hi;CpG_lo
P-0006719	Female	>71	2.33	0	Melanoma	38.4	yes	32	5	0.16	TMB_hi;CpG_lo
P-0006724	Female	31-50	1.5	0	Non-Small Cell Lung Cancer	23.6	yes	20	0	0	TMB_hi;CpG_lo
P-0006728	Female	>71	0.25	1	Non-Small Cell Lung Cancer	13.8	yes	13	2	0.15	TMB_hi;CpG_lo
P-0006731	Female	50-60	2.42	0	Melanoma	15.7	yes	14	3	0.21	TMB_hi;CpG_lo
P-0006735	Male	>71	1.67	0	Colorectal Cancer	3.9	no	4	1	0.25	TMB_lo
P-0006738	Male	50-60	1.5	0	Renal Cell Carcinoma	3.9	no	4	2	0.5	TMB_lo
P-0006743	Female	31-50	0.17	0	Colorectal Cancer	5.9	no	3	1	0.33	TMB_lo
P-0006746	Female	<30	0.58	1	Renal Cell Carcinoma	0	no	0	0	NA	TMB_lo
P-0006762	Female	50-60	5.67	1	Renal Cell Carcinoma	3.9	no	1	0	0	TMB_lo
P-0006765	Female	50-60	0.17	1	Cancer of Unknown Primary	3.9	no	4	2	0.5	TMB_lo
P-0006768	Male	61-70	1.33	0	Non-Small Cell Lung Cancer	7.9	no	8	2	0.25	TMB_lo
P-0006773	Female	61-70	0.75	1	Melanoma	4.9	no	4	2	0.5	TMB_lo
P-0006800	Male	>71	0.58	1	Bladder Cancer	8.9	no	7	4	0.57	TMB_lo
P-0006826	Male	50-60	2.33	1	Head and Neck Cancer	4.9	no	5	2	0.4	TMB_lo
P-0006842	Female	31-50	0.75	1	Breast Cancer	5.9	no	5	0	0	TMB_lo
P-0006845	Male	61-70	2.42	0	Melanoma	4.9	no	5	1	0.2	TMB_lo
P-0006848	Female	50-60	0.83	1	Glioma	6.9	no	5	1	0.2	TMB_lo
P-0006869	Male	>71	0.33	1	Esophagogastric Cancer	2	no	0	0	NA	TMB_lo
P-0006895	Male	61-70	1.58	0	Non-Small Cell Lung Cancer	36.4	yes	34	3	0.09	TMB_hi;CpG_lo
P-0006904	Male	31-50	6.5	0	Renal Cell Carcinoma	2	no	0	0	NA	TMB_lo
P-0006911	Male	31-50	0.08	1	Esophagogastric Cancer	0	no	0	0	NA	TMB_lo
P-0006933	Female	50-60	1.17	1	Colorectal Cancer	4.9	no	3	0	0	TMB_lo
P-0006934	Male	61-70	1.67	0	Bladder Cancer	4.9	no	3	0	0	TMB_lo
P-0006935	Male	31-50	2.5	1	Renal Cell Carcinoma	3	no	0	0	NA	TMB_lo
P-0006946	Male	31-50	1.08	1	Melanoma	3	no	2	0	0	TMB_lo
P-0006952	Male	31-50	5.75	0	Melanoma	18.7	yes	9	3	0.33	TMB_hi;CpG_lo
P-0006954	Female	61-70	0.25	1	Non-Small Cell Lung Cancer	7.9	no	8	1	0.13	TMB_lo
P-0006959	Male	50-60	2.5	0	Renal Cell Carcinoma	2	no	1	1	1	TMB_lo
P-0006970	Male	31-50	1	1	Glioma	4.9	no	4	0	0	TMB_lo
P-0006971	Male	61-70	1.08	1	Melanoma	2	no	1	0	0	TMB_lo
P-0006973	Male	31-50	5.08	0	Melanoma	11.8	yes	9	1	0.11	TMB_hi;CpG_lo
P-0006993	Male	61-70	0.25	1	Non-Small Cell Lung Cancer	7.9	no	6	0	0	TMB_lo
P-0007010	Male	<30	0.42	1	Glioma	1	no	0	0	NA	TMB_lo
P-0007014	Female	31-50	0.42	1	Breast Cancer	3	no	1	0	0	TMB_lo
P-0007051	Male	>71	0.17	1	Non-Small Cell Lung Cancer	13.8	yes	13	1	0.08	TMB_hi;CpG_lo
P-0007061	Female	61-70	2.33	0	Melanoma	2	no	1	0	0	TMB_lo
P-0007068	Male	61-70	0.5	1	Non-Small Cell Lung Cancer	8.9	no	9	1	0.11	TMB_lo
P-0007081	Male	31-50	0.25	1	Colorectal Cancer	3	no	1	1	1	TMB_lo
P-0007083	Male	>71	1	1	Non-Small Cell Lung Cancer	14	yes	13	1	0.08	TMB_hi;CpG_lo
P-0007088	Female	31-50	2.67	1	Non-Small Cell Lung Cancer	4.9	no	4	2	0.5	TMB_lo
P-0007090	Male	50-60	1.08	1	Colorectal Cancer	4.9	no	4	2	0.5	TMB_lo
P-0007099	Female	>71	0.08	1	Non-Small Cell Lung Cancer	10.8	yes	11	0	0	TMB_hi;CpG_lo
P-0007101	Male	>71	0.5	1	Non-Small Cell Lung Cancer	11.8	yes	12	0	0	TMB_hi;CpG_lo
P-0007104	Male	61-70	1.25	0	Glioma	3.9	no	4	2	0.5	TMB_lo
P-0007114	Male	>71	0.08	1	Non-Small Cell Lung Cancer	8.9	no	8	0	0	TMB_lo
P-0007118	Female	50-60	0.08	0	Esophagogastric Cancer	6.9	no	4	0	0	TMB_lo
P-0007119	Male	61-70	1.75	0	Non-Small Cell Lung Cancer	22.6	yes	22	1	0.05	TMB_hi;CpG_lo
P-0007121	Female	50-60	1.42	0	Non-Small Cell Lung Cancer	7.9	no	7	0	0	TMB_lo
P-0007123	Female	61-70	2	0	Non-Small Cell Lung Cancer	8.9	no	7	0	0	TMB_lo
P-0007124	Male	31-50	0.17	1	Glioma	4.9	no	3	2	0.67	TMB_lo
P-0007127	Female	>71	1.25	1	Breast Cancer	3.9	no	3	1	0.33	TMB_lo
P-0007142	Male	50-60	2.33	0	Melanoma	4.9	no	5	0	0	TMB_lo
P-0007210	Female	61-70	0.33	1	Renal Cell Carcinoma	3.9	no	3	1	0.33	TMB_lo
P-0007220	Male	61-70	1.25	0	Head and Neck Cancer	10.8	yes	8	5	0.63	TMB_hi;CpG_hi
P-0007232	Male	50-60	0.83	0	Melanoma	0	no	0	0	NA	TMB_lo
P-0007235	Female	>71	0.75	1	Melanoma	8.9	no	7	0	0	TMB_lo
P-0007238	Male	<30	2.33	0	Melanoma	3	no	2	0	0	TMB_lo
P-0007274	Male	50-60	0.5	0	Bladder Cancer	3	no	3	1	0.33	TMB_lo
P-0007278	Female	50-60	0.67	1	Non-Small Cell Lung Cancer	7.9	no	6	0	0	TMB_lo
P-0007281	Male	>71	0.5	1	Melanoma	11.8	yes	10	1	0.1	TMB_hi;CpG_lo
P-0007293	Female	>71	2.42	0	Melanoma	5.9	no	5	1	0.2	TMB_lo
P-0007310	Female	31-50	2.58	0	Renal Cell Carcinoma	8.9	no	7	1	0.14	TMB_lo
P-0007314	Male	31-50	0.75	1	Glioma	1	no	0	0	NA	TMB_lo
P-0007349	Female	31-50	1.17	1	Breast Cancer	4.9	no	4	0	0	TMB_lo
P-0007384	Male	31-50	1	1	Head and Neck Cancer	4.9	no	4	3	0.75	TMB_lo
P-0007388	Female	<30	1.25	1	Head and Neck Cancer	11.8	yes	10	1	0.1	TMB_hi;CpG_lo
P-0007399	Male	61-70	2.33	0	Renal Cell Carcinoma	3	no	3	2	0.67	TMB_lo
P-0007405	Male	50-60	2.5	0	Colorectal Cancer	6.9	no	6	0	0	TMB_lo
P-0007407	Male	61-70	0.92	1	Head and Neck Cancer	12.8	yes	8	0	0	TMB_hi;CpG_lo
P-0007410	Male	31-50	2.42	0	Colorectal Cancer	2	no	2	0	0	TMB_lo
P-0007418	Female	50-60	1.83	0	Non-Small Cell Lung Cancer	16.7	yes	14	0	0	TMB_hi;CpG_lo
P-0007420	Female	>71	0.67	1	Non-Small Cell Lung Cancer	3.9	no	1	0	0	TMB_lo
P-0007421	Male	61-70	2.25	0	Bladder Cancer	2	no	0	0	NA	TMB_lo
P-0007484	Female	50-60	0.58	0	Bladder Cancer	5.9	no	6	1	0.17	TMB_lo
P-0007486	Female	50-60	0.17	1	Colorectal Cancer	5.9	no	3	1	0.33	TMB_lo
P-0007493	Male	>71	1.08	0	Non-Small Cell Lung Cancer	18.7	yes	18	0	0	TMB_hi;CpG_lo
P-0007495	Male	>71	0.42	0	Colorectal Cancer	13.8	yes	11	2	0.18	TMB_hi;CpG_lo
P-0007504	Male	31-50	1.33	1	Glioma	3	no	2	1	0.5	TMB_lo
P-0007514	Female	>71	0.17	1	Non-Small Cell Lung Cancer	3.9	no	3	0	0	TMB_lo
P-0007517	Male	>71	0.33	1	Melanoma	7.9	no	5	0	0	TMB_lo
P-0007525	Female	61-70	0.17	1	Non-Small Cell Lung Cancer	3.9	no	1	0	0	TMB_lo
P-0007531	Female	31-50	2.25	1	Esophagogastric Cancer	9.8	no	6	0	0	TMB_lo
P-0007540	Female	50-60	1.58	0	Renal Cell Carcinoma	5.9	no	3	0	0	TMB_lo
P-0007543	Male	61-70	0.92	0	Head and Neck Cancer	3.9	no	4	2	0.5	TMB_lo
P-0007556	Male	50-60	2.42	0	Renal Cell Carcinoma	8.9	no	6	1	0.17	TMB_lo
P-0007561	Female	31-50	0	1	Melanoma	33.5	yes	28	6	0.21	TMB_hi;CpG_lo
P-0007567	Male	50-60	0.58	0	Colorectal Cancer	7.9	no	8	4	0.5	TMB_lo
P-0007575	Male	61-70	0.33	1	Head and Neck Cancer	5.9	no	5	1	0.2	TMB_lo
P-0007580	Female	61-70	0.83	1	Non-Small Cell Lung Cancer	3	no	3	0	0	TMB_lo
P-0007582	Male	>71	0.25	1	Non-Small Cell Lung Cancer	4.9	no	4	0	0	TMB_lo
P-0007583	Female	61-70	0.58	1	Non-Small Cell Lung Cancer	13.8	yes	11	1	0.09	TMB_hi;CpG_lo
P-0007597	Male	>71	0.42	1	Non-Small Cell Lung Cancer	15.7	yes	15	1	0.07	TMB_hi;CpG_lo
P-0007619	Male	>71	0.08	1	Non-Small Cell Lung Cancer	9.8	no	9	0	0	TMB_lo
P-0007620	Male	50-60	2.67	0	Head and Neck Cancer	5.9	no	6	0	0	TMB_lo
P-0007622	Male	50-60	0.17	1	Head and Neck Cancer	5.9	no	6	2	0.33	TMB_lo
P-0007633	Male	>71	4	0	Non-Small Cell Lung Cancer	3	no	1	0	0	TMB_lo
P-0007656	Male	50-60	1.5	0	Bladder Cancer	14.8	yes	12	0	0	TMB_hi;CpG_lo
P-0007674	Male	>71	0.58	1	Esophagogastric Cancer	0	no	0	0	NA	TMB_lo
P-0007693	Male	50-60	1.42	1	Glioma	5.9	no	4	1	0.25	TMB_lo
P-0007736	Female	<30	5.92	0	Melanoma	11.8	yes	10	5	0.5	TMB_hi;CpG_lo
P-0007748	Male	31-50	0.17	1	Esophagogastric Cancer	2	no	2	1	0.5	TMB_lo
P-0007771	Female	50-60	0.42	1	Colorectal Cancer	4.9	no	4	3	0.75	TMB_lo
P-0007806	Female	50-60	1.5	1	Renal Cell Carcinoma	3	no	2	1	0.5	TMB_lo
P-0007810	Male	61-70	2.25	0	Melanoma	43.3	yes	40	6	0.15	TMB_hi;CpG_lo
P-0007834	Female	61-70	1.92	0	Renal Cell Carcinoma	6.9	no	6	1	0.17	TMB_lo
P-0007839	Male	50-60	0.92	1	Head and Neck Cancer	2	no	2	0	0	TMB_lo
P-0007845	Male	50-60	0.33	0	Esophagogastric Cancer	2	no	2	1	0.5	TMB_lo
P-0007861	Female	>71	1	1	Non-Small Cell Lung Cancer	3	no	2	1	0.5	TMB_lo
P-0007876	Female	>71	1	0	Melanoma	37.4	yes	36	5	0.14	TMB_hi;CpG_lo
P-0007879	Female	61-70	2.58	0	Non-Small Cell Lung Cancer	9.8	no	9	1	0.11	TMB_lo
P-0007895	Male	31-50	0.08	1	Esophagogastric Cancer	3.9	no	4	0	0	TMB_lo
P-0007916	Male	61-70	1.83	0	Non-Small Cell Lung Cancer	14.8	yes	13	0	0	TMB_hi;CpG_lo
P-0007917	Male	50-60	1	1	Glioma	3.9	no	3	0	0	TMB_lo
P-0007918	Male	61-70	0.08	1	Melanoma	56.1	yes	48	12	0.25	TMB_hi;CpG_lo
P-0007925	Male	50-60	0.42	1	Head and Neck Cancer	4.9	no	3	0	0	TMB_lo
P-0007927	Male	50-60	0.33	1	Melanoma	1	no	1	1	1	TMB_lo
P-0007961	Male	61-70	1.92	1	Renal Cell Carcinoma	7.9	no	6	1	0.17	TMB_lo
P-0007970	Male	50-60	0.25	0	Melanoma	11.8	yes	12	0	0	TMB_hi;CpG_lo
P-0007971	Male	61-70	2.42	1	Head and Neck Cancer	5.9	no	2	0	0	TMB_lo
P-0007977	Female	61-70	0.25	1	Non-Small Cell Lung Cancer	6.9	no	5	1	0.2	TMB_lo
P-0007978	Female	31-50	0.5	1	Non-Small Cell Lung Cancer	10.8	yes	9	0	0	TMB_hi;CpG_lo
P-0007995	Female	50-60	2.92	0	Esophagogastric Cancer	29.5	yes	18	7	0.39	TMB_hi;CpG_lo
P-0007997	Female	50-60	0.08	1	Colorectal Cancer	52.1	yes	31	11	0.35	TMB_hi;CpG_lo
P-0008004	Female	61-70	0.33	1	Esophagogastric Cancer	2	no	0	0	NA	TMB_lo
P-0008005	Male	31-50	2.25	0	Renal Cell Carcinoma	3.9	no	2	0	0	TMB_lo
P-0008009	Male	50-60	2	0	Melanoma	9.8	no	8	2	0.25	TMB_lo
P-0008033	Male	61-70	0.67	1	Head and Neck Cancer	3.9	no	4	1	0.25	TMB_lo
P-0008036	Female	>71	0.17	1	Head and Neck Cancer	3.9	no	4	2	0.5	TMB_lo
P-0008050	Male	50-60	1.25	0	Melanoma	1	no	1	0	0	TMB_lo
P-0008053	Male	50-60	2.25	0	Renal Cell Carcinoma	3	no	0	0	NA	TMB_lo
P-0008061	Male	61-70	0.08	1	Renal Cell Carcinoma	8.9	no	6	2	0.33	TMB_lo
P-0008062	Female	>71	1.5	0	Bladder Cancer	7.9	no	4	1	0.25	TMB_lo
P-0008080	Male	>71	3.25	0	Melanoma	48.2	yes	35	5	0.14	TMB_hi;CpG_lo
P-0008137	Male	50-60	2.75	0	Renal Cell Carcinoma	3	no	1	1	1	TMB_lo
P-0008161	Male	>71	0.25	0	Non-Small Cell Lung Cancer	4.9	no	3	1	0.33	TMB_lo
P-0008166	Male	61-70	1.33	1	Glioma	3.9	no	3	1	0.33	TMB_lo
P-0008168	Male	>71	0.33	0	Bladder Cancer	6.9	no	3	0	0	TMB_lo
P-0008169	Female	50-60	0.5	1	Head and Neck Cancer	6.9	no	5	1	0.2	TMB_lo
P-0008176	Female	>71	1.92	0	Non-Small Cell Lung Cancer	3.9	no	1	0	0	TMB_lo
P-0008187	Male	61-70	0.92	0	Esophagogastric Cancer	5.9	no	5	1	0.2	TMB_lo
P-0008188	Female	>71	0.42	1	Esophagogastric Cancer	47.2	yes	32	13	0.41	TMB_hi;CpG_lo
P-0008228	Male	>71	2.33	0	Melanoma	44.3	yes	41	6	0.15	TMB_hi;CpG_lo
P-0008239	Female	>71	1.25	1	Non-Small Cell Lung Cancer	15.7	yes	15	0	0	TMB_hi;CpG_lo
P-0008248	Male	31-50	0.17	1	Head and Neck Cancer	12.8	yes	10	1	0.1	TMB_hi;CpG_lo
P-0008249	Male	61-70	2	0	Renal Cell Carcinoma	3	no	2	1	0.5	TMB_lo
P-0008257	Male	61-70	0.83	1	Glioma	7.9	no	5	3	0.6	TMB_lo
P-0008258	Female	50-60	0.17	1	Glioma	3.9	no	2	1	0.5	TMB_lo
P-0008290	Male	>71	1.92	0	Bladder Cancer	7.9	no	6	0	0	TMB_lo
P-0008295	Male	50-60	1.17	0	Non-Small Cell Lung Cancer	5.9	no	5	0	0	TMB_lo
P-0008305	Male	31-50	0.08	1	Esophagogastric Cancer	3	no	3	2	0.67	TMB_lo
P-0008322	Male	61-70	2.42	0	Non-Small Cell Lung Cancer	3	no	3	1	0.33	TMB_lo
P-0008323	Male	>71	0.33	1	Head and Neck Cancer	0	no	0	0	NA	TMB_lo
P-0008328	Female	31-50	2.08	1	Head and Neck Cancer	10.8	yes	11	2	0.18	TMB_hi;CpG_lo
P-0008332	Female	50-60	2.17	0	Non-Small Cell Lung Cancer	3.9	no	4	1	0.25	TMB_lo
P-0008340	Female	31-50	0.42	1	Renal Cell Carcinoma	3.9	no	2	2	1	TMB_lo
P-0008353	Male	>71	0.67	1	Head and Neck Cancer	24.6	yes	22	3	0.14	TMB_hi;CpG_lo
P-0008375	Female	50-60	0.08	1	Melanoma	9.8	no	9	1	0.11	TMB_lo
P-0008380	Male	31-50	0.83	1	Glioma	3	no	2	1	0.5	TMB_lo
P-0008382	Male	31-50	0	1	Glioma	8.9	no	6	2	0.33	TMB_lo
P-0008399	Female	61-70	2.83	1	Renal Cell Carcinoma	4.9	no	3	1	0.33	TMB_lo
P-0008403	Male	31-50	2	0	Melanoma	21.6	yes	20	6	0.3	TMB_hi;CpG_lo
P-0008425	Male	61-70	0.58	1	Bladder Cancer	6.9	no	6	1	0.17	TMB_lo
P-0008434	Female	31-50	1.92	0	Melanoma	52.1	yes	47	8	0.17	TMB_hi;CpG_lo
P-0008438	Male	61-70	0	0	Non-Small Cell Lung Cancer	3	no	2	0	0	TMB_lo
P-0008439	Female	>71	0.5	1	Bladder Cancer	19.7	yes	10	4	0.4	TMB_hi;CpG_lo
P-0008442	Female	61-70	0.92	1	Non-Small Cell Lung Cancer	4.9	no	4	0	0	TMB_lo
P-0008445	Male	31-50	1.5	0	Melanoma	6.9	no	5	0	0	TMB_lo
P-0008459	Male	50-60	2.42	0	Renal Cell Carcinoma	1	no	1	0	0	TMB_lo
P-0008490	Female	61-70	2	0	Melanoma	5.9	no	3	0	0	TMB_lo
P-0008492	Male	<30	1.17	1	Melanoma	3	no	3	0	0	TMB_lo
P-0008518	Male	>71	0.17	1	Head and Neck Cancer	1	no	1	1	1	TMB_lo
P-0008522	Female	61-70	1.33	1	Renal Cell Carcinoma	7.9	no	5	1	0.2	TMB_lo
P-0008528	Male	61-70	0.42	1	Head and Neck Cancer	8.9	no	7	1	0.14	TMB_lo
P-0008532	Male	61-70	0.75	1	Bladder Cancer	3.9	no	2	1	0.5	TMB_lo
P-0008537	Male	61-70	0.25	1	Renal Cell Carcinoma	0	no	0	0	NA	TMB_lo
P-0008571	Female	31-50	1.25	0	Breast Cancer	2	no	2	2	1	TMB_lo
P-0008575	Male	61-70	0.92	1	Bladder Cancer	3	no	1	0	0	TMB_lo
P-0008595	Female	>71	2	0	Bladder Cancer	21.6	yes	17	2	0.12	TMB_hi;CpG_lo
P-0008651	Female	50-60	1.25	0	Colorectal Cancer	6.9	no	4	1	0.25	TMB_lo
P-0008659	Male	61-70	0.67	1	Melanoma	8.9	no	7	2	0.29	TMB_lo
P-0008662	Female	>71	0.75	0	Colorectal Cancer	2	no	0	0	NA	TMB_lo
P-0008678	Female	>71	2.08	0	Non-Small Cell Lung Cancer	7.9	no	6	0	0	TMB_lo
P-0008718	Male	50-60	0.67	0	Bladder Cancer	12.8	yes	8	1	0.13	TMB_hi;CpG_lo
P-0008728	Female	50-60	2.08	0	Melanoma	44.3	yes	42	7	0.17	TMB_hi;CpG_lo
P-0008733	Male	61-70	1	1	Melanoma	8.9	no	7	0	0	TMB_lo
P-0008746	Female	61-70	0.92	0	Colorectal Cancer	48.2	yes	36	16	0.44	TMB_hi;CpG_lo
P-0008765	Male	50-60	0.25	0	Non-Small Cell Lung Cancer	6.9	no	7	1	0.14	TMB_lo
P-0008772	Male	61-70	1.75	0	Renal Cell Carcinoma	3.9	no	3	0	0	TMB_lo
P-0008784	Female	61-70	0.67	1	Melanoma	8.9	no	5	0	0	TMB_lo
P-0008785	Female	50-60	0.92	1	Renal Cell Carcinoma	3.9	no	3	0	0	TMB_lo
P-0008786	Male	61-70	2	0	Non-Small Cell Lung Cancer	4.9	no	3	0	0	TMB_lo
P-0008792	Male	61-70	1.75	0	Head and Neck Cancer	10.8	yes	10	0	0	TMB_hi;CpG_lo
P-0008798	Male	31-50	0.25	1	Head and Neck Cancer	1	no	0	0	NA	TMB_lo
P-0008800	Male	50-60	0.42	1	Head and Neck Cancer	3	no	3	0	0	TMB_lo
P-0008816	Female	50-60	0.25	1	Bladder Cancer	1	no	1	0	0	TMB_lo
P-0008830	Male	50-60	1.75	0	Renal Cell Carcinoma	2	no	1	0	0	TMB_lo
P-0008841	Female	61-70	1.33	0	Colorectal Cancer	3.9	no	3	2	0.67	TMB_lo
P-0008848	Male	>71	0.42	1	Non-Small Cell Lung Cancer	5.9	no	5	0	0	TMB_lo
P-0008851	Male	61-70	0.25	1	Non-Small Cell Lung Cancer	7.9	no	7	0	0	TMB_lo
P-0008857	Female	>71	2	0	Melanoma	51.2	yes	46	9	0.2	TMB_hi;CpG_lo
P-0008870	Female	>71	1.58	0	Melanoma	1	no	1	0	0	TMB_lo
P-0008874	Male	50-60	0.08	1	Non-Small Cell Lung Cancer	10.8	yes	9	0	0	TMB_hi;CpG_lo
P-0008904	Female	<30	0.92	1	Melanoma	2	no	1	0	0	TMB_lo
P-0008912	Female	<30	0.08	1	Melanoma	15.7	yes	14	2	0.14	TMB_hi;CpG_lo
P-0008922	Male	61-70	0.08	1	Non-Small Cell Lung Cancer	3	no	2	0	0	TMB_lo
P-0008935	Female	>71	0.42	1	Non-Small Cell Lung Cancer	10.8	yes	10	1	0.1	TMB_hi;CpG_lo
P-0008939	Female	>71	1.25	1	Glioma	3.9	no	1	0	0	TMB_lo
P-0008942	Male	61-70	2.08	0	Melanoma	35.4	yes	32	5	0.16	TMB_hi;CpG_lo
P-0008944	Female	31-50	0.92	1	Non-Small Cell Lung Cancer	10.8	yes	11	1	0.09	TMB_hi;CpG_lo
P-0008946	Female	>71	1.92	0	Melanoma	16.7	yes	15	6	0.4	TMB_hi;CpG_lo
P-0008963	Male	31-50	3.67	0	Melanoma	8.9	no	8	2	0.25	TMB_lo
P-0008964	Male	50-60	1.75	0	Renal Cell Carcinoma	2	no	1	0	0	TMB_lo
P-0008974	Male	>71	0.33	1	Melanoma	36.4	yes	33	6	0.18	TMB_hi;CpG_lo
P-0008997	Female	50-60	1.92	0	Melanoma	65.9	yes	63	7	0.11	TMB_hi;CpG_lo
P-0008999	Male	50-60	0.5	1	Melanoma	11.8	yes	10	3	0.3	TMB_hi;CpG_lo
P-0009005	Male	>71	0.33	1	Bladder Cancer	11.8	yes	9	2	0.22	TMB_hi;CpG_lo
P-0009017	Male	>71	0.83	0	Non-Small Cell Lung Cancer	33.5	yes	28	2	0.07	TMB_hi;CpG_lo
P-0009019	Male	61-70	1.08	1	Melanoma	3	no	3	1	0.33	TMB_lo
P-0009020	Female	>71	0.67	1	Non-Small Cell Lung Cancer	12.8	yes	12	1	0.08	TMB_hi;CpG_lo
P-0009057	Female	61-70	0.83	1	Esophagogastric Cancer	43.3	yes	24	7	0.29	TMB_hi;CpG_lo
P-0009066	Male	50-60	0.42	1	Esophagogastric Cancer	9.8	no	9	1	0.11	TMB_lo
P-0009068	Female	>71	1.83	0	Non-Small Cell Lung Cancer	19.7	yes	19	3	0.16	TMB_hi;CpG_lo
P-0009072	Male	50-60	2	0	Melanoma	4.9	no	3	1	0.33	TMB_lo
P-0009074	Female	61-70	1.17	1	Melanoma	3	no	2	1	0.5	TMB_lo
P-0009080	Male	>71	0.58	1	Non-Small Cell Lung Cancer	5.9	no	5	0	0	TMB_lo
P-0009084	Male	31-50	1.5	1	Melanoma	3.9	no	4	1	0.25	TMB_lo
P-0009088	Male	50-60	0.17	1	Esophagogastric Cancer	4.9	no	4	3	0.75	TMB_lo
P-0009100	Male	50-60	0.17	1	Esophagogastric Cancer	3	no	3	0	0	TMB_lo
P-0009101	Male	50-60	1.67	0	Bladder Cancer	10.8	yes	8	1	0.13	TMB_hi;CpG_lo
P-0009105	Female	61-70	3.25	0	Melanoma	33.5	yes	24	2	0.08	TMB_hi;CpG_lo
P-0009106	Female	61-70	2.58	0	Melanoma	12.8	yes	11	3	0.27	TMB_hi;CpG_lo
P-0009108	Male	61-70	1.67	0	Melanoma	40.3	yes	37	8	0.22	TMB_hi;CpG_lo
P-0009119	Male	61-70	1.5	1	Glioma	7.9	no	5	3	0.6	TMB_lo
P-0009148	Male	31-50	3.75	0	Melanoma	14.8	yes	13	2	0.15	TMB_hi;CpG_lo
P-0009152	Male	31-50	2.08	0	Bladder Cancer	61	yes	42	30	0.71	TMB_hi;CpG_hi
P-0009161	Female	61-70	1.08	0	Non-Small Cell Lung Cancer	10.8	yes	10	0	0	TMB_hi;CpG_lo
P-0009177	Female	50-60	0.67	1	Melanoma	7.9	no	4	1	0.25	TMB_lo
P-0009180	Female	31-50	0.33	1	Melanoma	2	no	0	0	NA	TMB_lo
P-0009188	Male	>71	2.25	0	Head and Neck Cancer	6.9	no	7	0	0	TMB_lo
P-0009189	Male	>71	2	0	Melanoma	66.9	yes	56	9	0.16	TMB_hi;CpG_lo
P-0009202	Male	61-70	1.25	0	Head and Neck Cancer	11.8	yes	11	1	0.09	TMB_hi;CpG_lo
P-0009245	Male	>71	0.92	1	Melanoma	24.6	yes	21	6	0.29	TMB_hi;CpG_lo
P-0009256	Female	>71	2.17	0	Non-Small Cell Lung Cancer	9.8	no	9	0	0	TMB_lo
P-0009263	Male	31-50	1	1	Bladder Cancer	24.6	yes	16	3	0.19	TMB_hi;CpG_lo
P-0009274	Female	>71	0.58	1	Non-Small Cell Lung Cancer	3.9	no	4	2	0.5	TMB_lo
P-0009292	Male	50-60	2	0	Melanoma	8.9	no	6	1	0.17	TMB_lo
P-0009293	Female	>71	2.08	0	Non-Small Cell Lung Cancer	21.6	yes	20	2	0.1	TMB_hi;CpG_lo
P-0009297	Female	31-50	1.17	1	Breast Cancer	7.9	no	6	1	0.17	TMB_lo
P-0009308	Female	31-50	1.83	0	Melanoma	2	no	1	0	0	TMB_lo
P-0009311	Female	>71	0.58	1	Melanoma	31.5	yes	29	0	0	TMB_hi;CpG_lo
P-0009319	Male	61-70	2.92	0	Non-Small Cell Lung Cancer	2	no	2	1	0.5	TMB_lo
P-0009324	Male	>71	1.75	0	Melanoma	22.6	yes	18	1	0.06	TMB_hi;CpG_lo
P-0009336	Female	61-70	0	0	Cancer of Unknown Primary	5.9	no	5	0	0	TMB_lo
P-0009337	Male	>71	0.08	1	Esophagogastric Cancer	3.9	no	2	1	0.5	TMB_lo
P-0009345	Female	50-60	1.92	0	Melanoma	2	no	1	0	0	TMB_lo
P-0009347	Male	>71	2.08	0	Renal Cell Carcinoma	9.8	no	8	2	0.25	TMB_lo
P-0009348	Male	50-60	2.5	0	Renal Cell Carcinoma	3.9	no	1	0	0	TMB_lo
P-0009349	Female	>71	1.75	0	Melanoma	35.4	yes	27	5	0.19	TMB_hi;CpG_lo
P-0009363	Female	61-70	0.33	1	Colorectal Cancer	6.9	no	5	2	0.4	TMB_lo
P-0009364	Female	61-70	1.58	0	Breast Cancer	27.6	yes	27	3	0.11	TMB_hi;CpG_lo
P-0009365	Female	50-60	0.75	1	Glioma	4.9	no	3	0	0	TMB_lo
P-0009368	Male	31-50	3.17	0	Esophagogastric Cancer	2	no	2	0	0	TMB_lo
P-0009370	Female	61-70	0.08	0	Non-Small Cell Lung Cancer	8.9	no	7	0	0	TMB_lo
P-0009379	Male	61-70	0.08	1	Non-Small Cell Lung Cancer	8.9	no	5	0	0	TMB_lo
P-0009411	Female	50-60	1.75	1	Glioma	63	yes	56	7	0.13	TMB_hi;CpG_lo
P-0009414	Male	50-60	0.75	1	Bladder Cancer	3.9	no	0	0	NA	TMB_lo
P-0009419	Male	50-60	1.67	0	Non-Small Cell Lung Cancer	11.8	yes	12	1	0.08	TMB_hi;CpG_lo
P-0009426	Female	61-70	0.92	1	Non-Small Cell Lung Cancer	10.8	yes	10	1	0.1	TMB_hi;CpG_lo
P-0009431	Female	>71	0.08	1	Non-Small Cell Lung Cancer	8.9	no	7	4	0.57	TMB_lo
P-0009434	Male	50-60	0	0	Non-Small Cell Lung Cancer	4.9	no	4	1	0.25	TMB_lo
P-0009435	Female	61-70	1.67	0	Melanoma	1	no	1	0	0	TMB_lo
P-0009451	Male	61-70	1.08	1	Glioma	5.9	no	4	2	0.5	TMB_lo
P-0009453	Female	61-70	0.58	1	Glioma	3.9	no	3	2	0.67	TMB_lo
P-0009469	Female	31-50	0.25	0	Non-Small Cell Lung Cancer	3	no	2	0	0	TMB_lo
P-0009473	Male	>71	1.92	0	Non-Small Cell Lung Cancer	8.9	no	8	1	0.13	TMB_lo
P-0009476	Female	50-60	0.42	1	Non-Small Cell Lung Cancer	7.9	no	4	1	0.25	TMB_lo
P-0009483	Female	>71	0.75	1	Non-Small Cell Lung Cancer	9.8	no	7	2	0.29	TMB_lo
P-0009497	Male	61-70	4.67	0	Melanoma	3	no	2	0	0	TMB_lo
P-0009498	Female	50-60	1.08	0	Breast Cancer	4.9	no	3	0	0	TMB_lo
P-0009499	Male	31-50	0.42	1	Glioma	51.2	yes	46	1	0.02	TMB_hi;CpG_lo
P-0009501	Male	>71	1.92	1	Non-Small Cell Lung Cancer	5.9	no	4	0	0	TMB_lo
P-0009505	Female	61-70	0.25	1	Non-Small Cell Lung Cancer	3	no	2	0	0	TMB_lo
P-0009517	Male	>71	1.92	1	Renal Cell Carcinoma	4.9	no	5	2	0.4	TMB_lo
P-0009521	Female	>71	0.58	1	Cancer of Unknown Primary	2	no	2	0	0	TMB_lo
P-0009526	Male	61-70	0.42	1	Non-Small Cell Lung Cancer	11.8	yes	9	4	0.44	TMB_hi;CpG_lo
P-0009527	Female	31-50	1.58	0	Melanoma	13.8	yes	11	0	0	TMB_hi;CpG_lo
P-0009532	Male	50-60	0.17	1	Non-Small Cell Lung Cancer	10.8	yes	10	1	0.1	TMB_hi;CpG_lo
P-0009539	Female	>71	0.08	1	Non-Small Cell Lung Cancer	0	no	0	0	NA	TMB_lo
P-0009563	Male	50-60	0.08	1	Esophagogastric Cancer	8.9	no	9	1	0.11	TMB_lo
P-0009586	Female	50-60	2	0	Non-Small Cell Lung Cancer	11.8	yes	10	2	0.2	TMB_hi;CpG_lo
P-0009588	Male	31-50	0.67	1	Head and Neck Cancer	3	no	2	0	0	TMB_lo
P-0009638	Male	>71	0.17	1	Non-Small Cell Lung Cancer	17.7	yes	12	0	0	TMB_hi;CpG_lo
P-0009648	Male	50-60	1.25	1	Melanoma	1	no	1	0	0	TMB_lo
P-0009655	Female	61-70	4.67	0	Non-Small Cell Lung Cancer	3	no	1	0	0	TMB_lo
P-0009660	Male	61-70	1.67	0	Non-Small Cell Lung Cancer	23.6	yes	23	1	0.04	TMB_hi;CpG_lo
P-0009706	Male	50-60	2.17	0	Renal Cell Carcinoma	22.6	yes	14	2	0.14	TMB_hi;CpG_lo
P-0009711	Male	50-60	1.83	1	Glioma	3.9	no	3	1	0.33	TMB_lo
P-0009714	Male	50-60	0.42	1	Non-Small Cell Lung Cancer	19.7	yes	15	0	0	TMB_hi;CpG_lo
P-0009717	Male	31-50	2	0	Renal Cell Carcinoma	3.9	no	2	0	0	TMB_lo
P-0009727	Female	31-50	0.33	1	Breast Cancer	1	no	1	0	0	TMB_lo
P-0009736	Male	61-70	1.92	0	Melanoma	13.8	yes	12	2	0.17	TMB_hi;CpG_lo
P-0009743	Male	61-70	0.17	1	Bladder Cancer	0	no	0	0	NA	TMB_lo
P-0009747	Male	>71	1.58	1	Melanoma	25.6	yes	22	7	0.32	TMB_hi;CpG_lo
P-0009756	Female	>71	0.33	1	Cancer of Unknown Primary	5.9	no	4	1	0.25	TMB_lo
P-0009762	Male	>71	1.33	1	Non-Small Cell Lung Cancer	7.9	no	5	1	0.2	TMB_lo
P-0009764	Female	31-50	1.33	0	Non-Small Cell Lung Cancer	22.6	yes	21	1	0.05	TMB_hi;CpG_lo
P-0009788	Male	31-50	2	0	Renal Cell Carcinoma	2	no	1	0	0	TMB_lo
P-0009790	Male	61-70	1.33	1	Glioma	3	no	1	0	0	TMB_lo
P-0009830	Male	<30	2.5	0	Colorectal Cancer	44.3	yes	25	10	0.4	TMB_hi;CpG_lo
P-0009831	Female	61-70	1.25	1	Melanoma	2	no	2	1	0.5	TMB_lo
P-0009833	Female	50-60	1.67	0	Non-Small Cell Lung Cancer	32.5	yes	31	0	0	TMB_hi;CpG_lo
P-0009846	Male	>71	0.08	1	Bladder Cancer	12.8	yes	9	1	0.11	TMB_hi;CpG_lo
P-0009898	Male	>71	0.08	1	Bladder Cancer	8.9	no	8	0	0	TMB_lo
P-0009906	Male	50-60	2	0	Renal Cell Carcinoma	3.9	no	1	1	1	TMB_lo
P-0009910	Female	61-70	0.42	1	Bladder Cancer	14.8	yes	14	3	0.21	TMB_hi;CpG_lo
P-0009915	Male	50-60	0.58	1	Non-Small Cell Lung Cancer	7.9	no	5	0	0	TMB_lo
P-0009918	Male	>71	1.92	0	Esophagogastric Cancer	62	yes	43	21	0.49	TMB_hi;CpG_lo
P-0009924	Male	>71	1.08	0	Non-Small Cell Lung Cancer	17.7	yes	17	1	0.06	TMB_hi;CpG_lo
P-0009944	Female	>71	1.92	0	Melanoma	2	no	1	0	0	TMB_lo
P-0009950	Male	50-60	2	0	Melanoma	69.9	yes	70	13	0.19	TMB_hi;CpG_lo
P-0009959	Male	61-70	1.08	1	Non-Small Cell Lung Cancer	3	no	2	0	0	TMB_lo
P-0009969	Male	50-60	0.25	0	Head and Neck Cancer	3.9	no	2	0	0	TMB_lo
P-0010004	Female	31-50	0.75	1	Glioma	3.9	no	3	1	0.33	TMB_lo
P-0010008	Male	61-70	0.17	1	Melanoma	5.9	no	4	0	0	TMB_lo
P-0010013	Male	>71	0.25	1	Non-Small Cell Lung Cancer	2	no	1	0	0	TMB_lo
P-0010024	Male	>71	2.25	0	Non-Small Cell Lung Cancer	3.9	no	3	0	0	TMB_lo
P-0010025	Female	50-60	0.83	1	Non-Small Cell Lung Cancer	10.8	yes	11	0	0	TMB_hi;CpG_lo
P-0010046	Female	50-60	0.92	1	Renal Cell Carcinoma	1	no	1	1	1	TMB_lo
P-0010065	Male	31-50	0.75	0	Non-Small Cell Lung Cancer	2	no	1	0	0	TMB_lo
P-0010079	Male	>71	1.25	0	Bladder Cancer	3	no	2	0	0	TMB_lo
P-0010082	Male	>71	0.08	1	Head and Neck Cancer	3.9	no	3	1	0.33	TMB_lo
P-0010088	Male	61-70	1.5	0	Head and Neck Cancer	12.8	yes	10	1	0.1	TMB_hi;CpG_lo
P-0010094	Male	50-60	0.5	1	Bladder Cancer	3.9	no	2	1	0.5	TMB_lo
P-0010099	Male	31-50	0	0	Esophagogastric Cancer	1	no	0	0	NA	TMB_lo
P-0010104	Male	31-50	0.25	1	Head and Neck Cancer	4.9	no	5	3	0.6	TMB_lo
P-0010111	Female	31-50	1.08	0	Melanoma	3	no	2	0	0	TMB_lo
P-0010115	Male	50-60	1.92	0	Melanoma	53.1	yes	49	15	0.31	TMB_hi;CpG_lo
P-0010140	Female	31-50	1.75	0	Melanoma	0	no	0	0	NA	TMB_lo
P-0010161	Male	50-60	0.17	1	Head and Neck Cancer	0	no	0	0	NA	TMB_lo
P-0010174	Male	61-70	0.58	0	Head and Neck Cancer	11.8	yes	11	1	0.09	TMB_hi;CpG_lo
P-0010184	Female	50-60	2.08	0	Renal Cell Carcinoma	3	no	3	0	0	TMB_lo
P-0010199	Male	50-60	1.42	0	Bladder Cancer	17.7	yes	16	5	0.31	TMB_hi;CpG_lo
P-0010212	Male	61-70	0.75	0	Renal Cell Carcinoma	3.9	no	4	0	0	TMB_lo
P-0010213	Female	31-50	2.08	0	Non-Small Cell Lung Cancer	15.7	yes	12	1	0.08	TMB_hi;CpG_lo
P-0010215	Female	>71	0.25	1	Non-Small Cell Lung Cancer	6.9	no	6	0	0	TMB_lo
P-0010222	Male	>71	0.33	1	Head and Neck Cancer	3	no	2	0	0	TMB_lo
P-0010232	Male	50-60	2.08	0	Melanoma	14.8	yes	12	2	0.17	TMB_hi;CpG_lo
P-0010236	Male	61-70	2.08	0	Bladder Cancer	13.8	yes	11	3	0.27	TMB_hi;CpG_lo
P-0010238	Female	50-60	1.75	1	Colorectal Cancer	7.9	no	6	1	0.17	TMB_lo
P-0010241	Female	31-50	1.33	0	Head and Neck Cancer	66.9	yes	46	16	0.35	TMB_hi;CpG_lo
P-0010249	Male	61-70	2.33	0	Melanoma	19.7	yes	17	4	0.24	TMB_hi;CpG_lo
P-0010252	Female	50-60	1.5	0	Breast Cancer	4.9	no	4	1	0.25	TMB_lo
P-0010254	Female	50-60	0.25	1	Bladder Cancer	2	no	1	1	1	TMB_lo
P-0010256	Female	>71	1.75	1	Non-Small Cell Lung Cancer	3.9	no	4	0	0	TMB_lo
P-0010257	Female	50-60	0	1	Non-Small Cell Lung Cancer	9.8	no	8	0	0	TMB_lo
P-0010311	Male	50-60	2.83	0	Renal Cell Carcinoma	7.9	no	5	1	0.2	TMB_lo
P-0010312	Male	50-60	2.42	1	Head and Neck Cancer	1	no	0	0	NA	TMB_lo
P-0010317	Male	61-70	0.75	1	Esophagogastric Cancer	3	no	3	1	0.33	TMB_lo
P-0010327	Male	50-60	1.92	0	Melanoma	1	no	1	0	0	TMB_lo
P-0010340	Male	50-60	1.92	0	Melanoma	53.1	yes	45	4	0.09	TMB_hi;CpG_lo
P-0010344	Male	50-60	0.17	1	Glioma	3.9	no	3	1	0.33	TMB_lo
P-0010355	Female	61-70	0.08	1	Non-Small Cell Lung Cancer	6.9	no	6	0	0	TMB_lo
P-0010362	Female	50-60	0.25	1	Non-Small Cell Lung Cancer	3	no	3	0	0	TMB_lo
P-0010380	Male	>71	0.42	1	Glioma	6.9	no	5	2	0.4	TMB_lo
P-0010381	Male	31-50	0.08	0	Cancer of Unknown Primary	2	no	1	0	0	TMB_lo
P-0010385	Male	>71	0	1	Non-Small Cell Lung Cancer	7.9	no	5	0	0	TMB_lo
P-0010389	Male	61-70	0.75	1	Non-Small Cell Lung Cancer	0	no	0	0	NA	TMB_lo
P-0010450	Male	>71	1.17	1	Head and Neck Cancer	8.9	no	6	0	0	TMB_lo
P-0010495	Female	61-70	0.17	1	Melanoma	4.9	no	4	1	0.25	TMB_lo
P-0010499	Male	61-70	0.17	1	Colorectal Cancer	153.5	yes	151	49	0.32	TMB_hi;CpG_lo
P-0010501	Male	>71	0.33	1	Esophagogastric Cancer	9.8	no	7	2	0.29	TMB_lo
P-0010516	Female	31-50	1.83	0	Glioma	3	no	3	2	0.67	TMB_lo
P-0010556	Male	31-50	1.25	1	Glioma	1	no	1	0	0	TMB_lo
P-0010581	Male	>71	2.5	0	Colorectal Cancer	66.9	yes	48	20	0.42	TMB_hi;CpG_lo
P-0010587	Female	61-70	0.92	0	Colorectal Cancer	84.6	yes	59	40	0.68	TMB_hi;CpG_hi
P-0010588	Female	>71	0.33	1	Head and Neck Cancer	5.9	no	3	1	0.33	TMB_lo
P-0010603	Male	61-70	1	0	Renal Cell Carcinoma	5.9	no	5	0	0	TMB_lo
P-0010613	Female	>71	0.25	0	Glioma	9.8	no	8	2	0.25	TMB_lo
P-0010614	Female	61-70	0.92	1	Melanoma	2	no	1	0	0	TMB_lo
P-0010636	Male	61-70	1.33	1	Non-Small Cell Lung Cancer	5.9	no	7	3	0.43	TMB_lo
P-0010644	Male	31-50	0.83	1	Melanoma	1	no	1	1	1	TMB_lo
P-0010645	Male	50-60	0.25	1	Non-Small Cell Lung Cancer	3.9	no	3	0	0	TMB_lo
P-0010648	Male	>71	1.5	1	Non-Small Cell Lung Cancer	2	no	2	0	0	TMB_lo
P-0010669	Female	61-70	0.17	0	Breast Cancer	3.9	no	3	0	0	TMB_lo
P-0010670	Male	>71	1.08	0	Melanoma	11.8	yes	11	5	0.45	TMB_hi;CpG_lo
P-0010707	Male	>71	1.25	1	Head and Neck Cancer	3.9	no	4	0	0	TMB_lo
P-0010715	Male	61-70	1.25	0	Non-Small Cell Lung Cancer	50.2	yes	46	3	0.07	TMB_hi;CpG_lo
P-0010736	Male	>71	1.5	1	Non-Small Cell Lung Cancer	25.6	yes	23	3	0.13	TMB_hi;CpG_lo
P-0010737	Male	50-60	1.83	1	Melanoma	3	no	3	0	0	TMB_lo
P-0010742	Female	31-50	1.25	1	Colorectal Cancer	4.9	no	3	1	0.33	TMB_lo
P-0010744	Female	50-60	0.42	0	Glioma	100.4	yes	94	5	0.05	TMB_hi;CpG_lo
P-0010755	Male	61-70	0.17	1	Head and Neck Cancer	2	no	2	2	1	TMB_lo
P-0010760	Male	50-60	1.83	0	Non-Small Cell Lung Cancer	4.9	no	5	2	0.4	TMB_lo
P-0010791	Male	31-50	2	0	Renal Cell Carcinoma	3.9	no	0	0	NA	TMB_lo
P-0010800	Female	61-70	0.83	1	Breast Cancer	3.9	no	3	0	0	TMB_lo
P-0010816	Male	31-50	0.58	1	Head and Neck Cancer	7.9	no	4	1	0.25	TMB_lo
P-0010818	Male	>71	0.83	1	Melanoma	15.7	yes	14	2	0.14	TMB_hi;CpG_lo
P-0010825	Male	31-50	0.67	0	Esophagogastric Cancer	0	no	0	0	NA	TMB_lo
P-0010826	Male	50-60	0.58	0	Bladder Cancer	4.9	no	3	1	0.33	TMB_lo
P-0010840	Female	50-60	0.17	1	Non-Small Cell Lung Cancer	10.8	yes	9	0	0	TMB_hi;CpG_lo
P-0010842	Male	>71	0	1	Non-Small Cell Lung Cancer	0	no	0	0	NA	TMB_lo
P-0010847	Male	50-60	1.83	0	Melanoma	19.7	yes	20	5	0.25	TMB_hi;CpG_lo
P-0010855	Female	>71	0.58	1	Non-Small Cell Lung Cancer	6.9	no	7	2	0.29	TMB_lo
P-0010891	Female	31-50	0.17	1	Non-Small Cell Lung Cancer	1	no	0	0	NA	TMB_lo
P-0010915	Female	61-70	1.08	1	Melanoma	19.7	yes	16	4	0.25	TMB_hi;CpG_lo
P-0010921	Male	61-70	0.92	1	Bladder Cancer	47.2	yes	45	3	0.07	TMB_hi;CpG_lo
P-0010937	Male	>71	1	1	Melanoma	37.4	yes	34	5	0.15	TMB_hi;CpG_lo
P-0010945	Male	50-60	0.08	1	Non-Small Cell Lung Cancer	0	no	0	0	NA	TMB_lo
P-0010963	Male	50-60	0.25	1	Renal Cell Carcinoma	1	no	1	0	0	TMB_lo
P-0010966	Male	31-50	0.33	0	Colorectal Cancer	3.9	no	2	1	0.5	TMB_lo
P-0010975	Female	61-70	0	1	Melanoma	4.9	no	3	1	0.33	TMB_lo
P-0010986	Female	50-60	0.17	1	Non-Small Cell Lung Cancer	7.9	no	6	1	0.17	TMB_lo
P-0010994	Female	50-60	0.33	1	Breast Cancer	3.9	no	4	0	0	TMB_lo
P-0011012	Male	>71	0.25	1	Non-Small Cell Lung Cancer	3.9	no	2	1	0.5	TMB_lo
P-0011030	Male	61-70	0.08	1	Non-Small Cell Lung Cancer	1	no	1	0	0	TMB_lo
P-0011033	Female	61-70	0.92	1	Non-Small Cell Lung Cancer	3	no	1	0	0	TMB_lo
P-0011036	Male	50-60	0.33	1	Non-Small Cell Lung Cancer	11.8	yes	10	2	0.2	TMB_hi;CpG_lo
P-0011047	Female	>71	1.5	0	Melanoma	36.4	yes	34	2	0.06	TMB_hi;CpG_lo
P-0011068	Male	61-70	0.75	0	Colorectal Cancer	43.3	yes	24	11	0.46	TMB_hi;CpG_lo
P-0011071	Male	50-60	0.17	1	Colorectal Cancer	80.7	yes	54	21	0.39	TMB_hi;CpG_lo
P-0011095	Male	31-50	2	0	Renal Cell Carcinoma	0	no	0	0	NA	TMB_lo
P-0011097	Male	>71	1.42	0	Renal Cell Carcinoma	5.9	no	5	1	0.2	TMB_lo
P-0011119	Female	61-70	1.67	1	Glioma	2	no	1	1	1	TMB_lo
P-0011144	Female	<30	0.33	1	Colorectal Cancer	4.9	no	4	0	0	TMB_lo
P-0011149	Female	50-60	0.58	1	Cancer of Unknown Primary	11.8	yes	9	1	0.11	TMB_hi;CpG_lo
P-0011162	Male	61-70	1	1	Renal Cell Carcinoma	3.9	no	2	1	0.5	TMB_lo
P-0011180	Female	50-60	0.58	0	Non-Small Cell Lung Cancer	2	no	2	0	0	TMB_lo
P-0011187	Male	61-70	0.75	1	Bladder Cancer	9.8	no	5	0	0	TMB_lo
P-0011192	Female	>71	0.17	0	Non-Small Cell Lung Cancer	10.8	yes	11	2	0.18	TMB_hi;CpG_lo
P-0011195	Female	31-50	0.42	1	Colorectal Cancer	3	no	2	1	0.5	TMB_lo
P-0011219	Male	61-70	1.08	1	Glioma	4.9	no	3	1	0.33	TMB_lo
P-0011244	Male	>71	0.25	1	Non-Small Cell Lung Cancer	3	no	3	0	0	TMB_lo
P-0011245	Male	61-70	0.33	1	Bladder Cancer	2	no	1	1	1	TMB_lo
P-0011246	Female	61-70	0.42	0	Renal Cell Carcinoma	3	no	1	0	0	TMB_lo
P-0011288	Female	>71	0.33	0	Colorectal Cancer	10.8	yes	9	5	0.56	TMB_hi;CpG_lo
P-0011297	Male	31-50	5.5	0	Melanoma	4.9	no	3	0	0	TMB_lo
P-0011357	Male	50-60	1.42	0	Colorectal Cancer	203.6	yes	202	70	0.35	TMB_hi;CpG_lo
P-0011378	Male	61-70	0.17	1	Non-Small Cell Lung Cancer	8.9	no	8	1	0.13	TMB_lo
P-0011401	Female	50-60	1.58	1	Glioma	3	no	3	1	0.33	TMB_lo
P-0011418	Male	61-70	1.83	0	Renal Cell Carcinoma	3.9	no	2	0	0	TMB_lo
P-0011439	Male	>71	0.25	1	Bladder Cancer	22.6	yes	19	3	0.16	TMB_hi;CpG_lo
P-0011440	Male	61-70	0.17	1	Bladder Cancer	27.5	yes	23	2	0.09	TMB_hi;CpG_lo
P-0011453	Male	61-70	0.08	1	Non-Small Cell Lung Cancer	5.9	no	5	0	0	TMB_lo
P-0011476	Male	31-50	1.33	0	Melanoma	6.9	no	7	1	0.14	TMB_lo
P-0011499	Female	61-70	0.5	1	Non-Small Cell Lung Cancer	7.9	no	7	0	0	TMB_lo
P-0011508	Male	61-70	0.08	1	Non-Small Cell Lung Cancer	6.9	no	6	0	0	TMB_lo
P-0011522	Female	>71	1.33	0	Renal Cell Carcinoma	6.9	no	5	2	0.4	TMB_lo
P-0011523	Female	61-70	1.75	0	Bladder Cancer	5.9	no	3	2	0.67	TMB_lo
P-0011524	Female	50-60	0	1	Bladder Cancer	16.7	yes	16	3	0.19	TMB_hi;CpG_lo
P-0011535	Female	>71	0.67	1	Non-Small Cell Lung Cancer	3	no	2	0	0	TMB_lo
P-0011538	Male	50-60	0.25	1	Cancer of Unknown Primary	1	no	1	0	0	TMB_lo
P-0011541	Female	>71	1.08	0	Non-Small Cell Lung Cancer	3.9	no	4	0	0	TMB_lo
P-0011546	Female	61-70	0.25	0	Non-Small Cell Lung Cancer	9.8	no	8	0	0	TMB_lo
P-0011552	Female	>71	0.33	1	Breast Cancer	5.9	no	3	0	0	TMB_lo
P-0011559	Male	>71	0.58	1	Non-Small Cell Lung Cancer	3.9	no	3	0	0	TMB_lo
P-0012037	Male	>71	0.25	1	Bladder Cancer	5.9	no	1	0	0	TMB_lo
P-0012040	Male	61-70	0.42	1	Renal Cell Carcinoma	3.9	no	3	1	0.33	TMB_lo
P-0012049	Female	61-70	0.92	0	Non-Small Cell Lung Cancer	10.8	yes	11	1	0.09	TMB_hi;CpG_lo
P-0012080	Male	50-60	1.75	0	Melanoma	25.6	yes	20	4	0.2	TMB_hi;CpG_lo
P-0012102	Male	61-70	0.75	1	Renal Cell Carcinoma	3.9	no	2	0	0	TMB_lo
P-0012107	Male	61-70	1.75	0	Head and Neck Cancer	11.8	yes	12	4	0.33	TMB_hi;CpG_lo
P-0012115	Male	31-50	1.58	0	Colorectal Cancer	54.1	yes	23	13	0.57	TMB_hi;CpG_lo
P-0012133	Male	31-50	1	1	Colorectal Cancer	3.9	no	3	0	0	TMB_lo
P-0012137	Female	>71	0.33	1	Renal Cell Carcinoma	1	no	0	0	NA	TMB_lo
P-0012183	Male	>71	1.33	0	Bladder Cancer	8.9	no	6	0	0	TMB_lo
P-0012188	Male	61-70	1.5	0	Cancer of Unknown Primary	20.7	yes	20	1	0.05	TMB_hi;CpG_lo
P-0012189	Female	50-60	0.17	1	Head and Neck Cancer	8.9	no	5	2	0.4	TMB_lo
P-0012221	Male	50-60	1.92	0	Renal Cell Carcinoma	3.9	no	1	1	1	TMB_lo
P-0012249	Female	61-70	1	0	Colorectal Cancer	37.4	yes	25	12	0.48	TMB_hi;CpG_lo
P-0012256	Male	61-70	2	0	Renal Cell Carcinoma	6.9	no	5	1	0.2	TMB_lo
P-0012267	Female	61-70	3.75	0	Renal Cell Carcinoma	3.9	no	4	1	0.25	TMB_lo
P-0012279	Male	61-70	1.17	1	Renal Cell Carcinoma	8.9	no	5	1	0.2	TMB_lo
P-0012281	Male	31-50	0.83	0	Colorectal Cancer	3	no	3	0	0	TMB_lo
P-0012282	Male	61-70	1.42	0	Melanoma	10.8	yes	8	1	0.13	TMB_hi;CpG_lo
P-0012315	Female	61-70	1.5	0	Melanoma	13.8	yes	9	0	0	TMB_hi;CpG_lo
P-0012323	Female	31-50	0.42	1	Renal Cell Carcinoma	4.9	no	3	0	0	TMB_lo
P-0012341	Female	>71	0.25	1	Non-Small Cell Lung Cancer	5.9	no	6	0	0	TMB_lo
P-0012361	Male	>71	1.33	1	Melanoma	47.2	yes	39	8	0.21	TMB_hi;CpG_lo
P-0012370	Male	61-70	1.17	1	Head and Neck Cancer	1	no	1	0	0	TMB_lo
P-0012408	Male	>71	1.42	0	Melanoma	15.7	yes	14	1	0.07	TMB_hi;CpG_lo
P-0012420	Male	>71	1.58	0	Melanoma	11.8	yes	10	1	0.1	TMB_hi;CpG_lo
P-0012427	Male	61-70	0.58	1	Non-Small Cell Lung Cancer	5.9	no	4	1	0.25	TMB_lo
P-0012446	Female	31-50	1.67	0	Melanoma	26.6	yes	24	5	0.21	TMB_hi;CpG_lo
P-0012516	Male	61-70	1.83	0	Renal Cell Carcinoma	3.9	no	3	0	0	TMB_lo
P-0012519	Male	50-60	1.83	0	Renal Cell Carcinoma	4.9	no	4	0	0	TMB_lo
P-0012529	Male	31-50	0.33	1	Melanoma	11.8	yes	9	2	0.22	TMB_hi;CpG_lo
P-0012550	Female	50-60	1.33	0	Melanoma	59	yes	50	6	0.12	TMB_hi;CpG_lo
P-0012551	Female	50-60	1.67	0	Melanoma	11.8	yes	11	4	0.36	TMB_hi;CpG_lo
P-0012629	Male	>71	1.5	1	Non-Small Cell Lung Cancer	3	no	1	0	0	TMB_lo
P-0012678	Male	>71	1.67	0	Non-Small Cell Lung Cancer	23.6	yes	21	3	0.14	TMB_hi;CpG_lo
P-0012682	Male	50-60	1.92	0	Renal Cell Carcinoma	5.9	no	3	0	0	TMB_lo
P-0012687	Male	>71	0.83	1	Glioma	4.9	no	2	1	0.5	TMB_lo
P-0012706	Male	>71	1.83	0	Bladder Cancer	2	no	1	0	0	TMB_lo
P-0012708	Female	50-60	0.42	0	Colorectal Cancer	4.9	no	3	0	0	TMB_lo
P-0012720	Male	<30	0.08	1	Esophagogastric Cancer	3	no	2	1	0.5	TMB_lo
P-0012728	Female	61-70	0.58	1	Colorectal Cancer	9.8	no	7	6	0.86	TMB_lo
P-0012729	Male	61-70	0.75	1	Non-Small Cell Lung Cancer	6.9	no	6	1	0.17	TMB_lo
P-0012780	Female	50-60	0.92	1	Melanoma	6.9	no	6	0	0	TMB_lo
P-0012783	Male	50-60	2.5	0	Melanoma	18.7	yes	13	0	0	TMB_hi;CpG_lo
P-0012803	Female	31-50	0.25	0	Breast Cancer	4.9	no	3	0	0	TMB_lo
P-0012817	Male	50-60	1.5	0	Non-Small Cell Lung Cancer	34.4	yes	29	2	0.07	TMB_hi;CpG_lo
P-0012822	Female	>71	0.17	1	Melanoma	0	no	0	0	NA	TMB_lo
P-0012825	Female	31-50	1.17	0	Breast Cancer	0.9	no	0	0	NA	TMB_lo
P-0012840	Male	>71	1.25	1	Bladder Cancer	6.9	no	4	3	0.75	TMB_lo
P-0012846	Female	50-60	1.67	0	Non-Small Cell Lung Cancer	7.9	no	8	0	0	TMB_lo
P-0012849	Male	61-70	0.17	1	Non-Small Cell Lung Cancer	9.8	no	10	0	0	TMB_lo
P-0012856	Male	50-60	1.5	0	Melanoma	38.4	yes	34	4	0.12	TMB_hi;CpG_lo
P-0012860	Male	>71	0.83	0	Melanoma	95.4	yes	81	14	0.17	TMB_hi;CpG_lo
P-0012866	Female	31-50	1.58	1	Non-Small Cell Lung Cancer	5.9	no	5	0	0	TMB_lo
P-0012869	Female	<30	1.17	1	Melanoma	5.9	no	5	2	0.4	TMB_lo
P-0012870	Male	>71	0.92	1	Bladder Cancer	9.7	no	9	1	0.11	TMB_lo
P-0012883	Male	61-70	0.25	0	Head and Neck Cancer	15.7	yes	15	3	0.2	TMB_hi;CpG_lo
P-0012905	Male	<30	1.33	0	Cancer of Unknown Primary	2	no	2	1	0.5	TMB_lo
P-0012908	Male	>71	1.08	1	Non-Small Cell Lung Cancer	6.9	no	5	1	0.2	TMB_lo
P-0012925	Male	>71	0.83	1	Non-Small Cell Lung Cancer	5.9	no	5	1	0.2	TMB_lo
P-0012931	Male	>71	0.17	0	Non-Small Cell Lung Cancer	9.8	no	7	0	0	TMB_lo
P-0012966	Female	50-60	1	1	Melanoma	3	no	3	0	0	TMB_lo
P-0012968	Male	61-70	1.58	0	Melanoma	10.8	yes	9	1	0.11	TMB_hi;CpG_lo
P-0012993	Male	>71	0.33	1	Non-Small Cell Lung Cancer	5.9	no	5	2	0.4	TMB_lo
P-0012999	Male	61-70	1.08	1	Melanoma	21.6	yes	20	2	0.1	TMB_hi;CpG_lo
P-0013025	Male	50-60	3.58	0	Melanoma	13.8	yes	12	3	0.25	TMB_hi;CpG_lo
P-0013029	Male	31-50	0.25	1	Glioma	30.5	yes	28	4	0.14	TMB_hi;CpG_lo
P-0013035	Female	31-50	4.58	0	Melanoma	3.9	no	4	1	0.25	TMB_lo
P-0013063	Male	50-60	0	1	Non-Small Cell Lung Cancer	10.8	yes	10	1	0.1	TMB_hi;CpG_lo
P-0013078	Female	31-50	1.58	0	Renal Cell Carcinoma	3	no	1	1	1	TMB_lo
P-0013087	Male	50-60	0.67	0	Colorectal Cancer	6.9	no	6	0	0	TMB_lo
P-0013089	Female	61-70	0.75	1	Renal Cell Carcinoma	5.9	no	3	0	0	TMB_lo
P-0013094	Female	>71	0.58	1	Cancer of Unknown Primary	7.9	no	6	1	0.17	TMB_lo
P-0013096	Male	31-50	1.58	0	Colorectal Cancer	3	no	3	2	0.67	TMB_lo
P-0013106	Male	31-50	4.08	0	Esophagogastric Cancer	14.8	yes	15	1	0.07	TMB_hi;CpG_lo
P-0013111	Male	61-70	1.67	0	Melanoma	20.7	yes	19	0	0	TMB_hi;CpG_lo
P-0013147	Male	>71	0.75	1	Cancer of Unknown Primary	5.9	no	4	1	0.25	TMB_lo
P-0013189	Female	50-60	1.67	0	Non-Small Cell Lung Cancer	2	no	1	0	0	TMB_lo
P-0013200	Female	61-70	1.58	0	Melanoma	2	no	2	0	0	TMB_lo
P-0013204	Male	61-70	1.25	0	Glioma	4.9	no	3	0	0	TMB_lo
P-0013210	Female	50-60	0.25	1	Breast Cancer	3	no	1	0	0	TMB_lo
P-0013232	Male	61-70	0.92	0	Melanoma	48.2	yes	44	7	0.16	TMB_hi;CpG_lo
P-0013233	Female	61-70	1.08	0	Non-Small Cell Lung Cancer	7.9	no	7	0	0	TMB_lo
P-0013240	Male	50-60	0.75	1	Renal Cell Carcinoma	3.9	no	1	1	1	TMB_lo
P-0013243	Female	31-50	0.67	1	Glioma	5.9	no	3	1	0.33	TMB_lo
P-0013259	Female	31-50	1.08	1	Glioma	3.9	no	1	0	0	TMB_lo
P-0013274	Male	61-70	1.08	1	Melanoma	7.9	no	6	0	0	TMB_lo
P-0013278	Male	>71	2.75	1	Head and Neck Cancer	7.9	no	7	0	0	TMB_lo
P-0013283	Male	31-50	0.17	1	Bladder Cancer	6.9	no	7	3	0.43	TMB_lo
P-0013294	Female	50-60	0.33	1	Glioma	3.9	no	3	0	0	TMB_lo
P-0013304	Male	>71	0.42	1	Bladder Cancer	1	no	1	1	1	TMB_lo
P-0013309	Female	>71	1.58	0	Melanoma	1	no	1	0	0	TMB_lo
P-0013313	Male	>71	0.92	1	Melanoma	5.9	no	6	1	0.17	TMB_lo
P-0013314	Female	61-70	1.67	1	Esophagogastric Cancer	1	no	1	0	0	TMB_lo
P-0013318	Male	61-70	1.5	0	Melanoma	7.9	no	5	1	0.2	TMB_lo
P-0013335	Male	31-50	0.5	1	Renal Cell Carcinoma	2	no	1	1	1	TMB_lo
P-0013343	Female	50-60	5	1	Melanoma	19.7	yes	17	4	0.24	TMB_hi;CpG_lo
P-0013347	Male	50-60	1.17	1	Glioma	6.9	no	5	3	0.6	TMB_lo
P-0013354	Female	50-60	0.17	1	Colorectal Cancer	4.9	no	4	1	0.25	TMB_lo
P-0013360	Male	50-60	1.08	0	Glioma	4.9	no	2	0	0	TMB_lo
P-0013368	Male	50-60	1.67	0	Renal Cell Carcinoma	2	no	2	0	0	TMB_lo
P-0013380	Male	50-60	1.42	0	Glioma	3	no	1	1	1	TMB_lo
P-0013383	Female	>71	1.42	0	Melanoma	48.2	yes	44	9	0.2	TMB_hi;CpG_lo
P-0013389	Male	61-70	1.5	0	Melanoma	5.9	no	4	1	0.25	TMB_lo
P-0013412	Male	50-60	1.08	0	Melanoma	3.9	no	4	0	0	TMB_lo
P-0013413	Male	>71	1.17	1	Melanoma	25.6	yes	23	3	0.13	TMB_hi;CpG_lo
P-0013448	Male	>71	1.58	0	Melanoma	13.8	yes	12	0	0	TMB_hi;CpG_lo
P-0013451	Female	50-60	1.42	0	Melanoma	3.9	no	3	1	0.33	TMB_lo
P-0013462	Female	>71	1.25	0	Colorectal Cancer	43.3	yes	25	6	0.24	TMB_hi;CpG_lo
P-0013463	Male	50-60	1.67	0	Renal Cell Carcinoma	4.9	no	4	0	0	TMB_lo
P-0013506	Female	50-60	0.67	0	Glioma	57.1	yes	55	1	0.02	TMB_hi;CpG_lo
P-0013525	Female	61-70	1.58	0	Melanoma	10.8	yes	9	2	0.22	TMB_hi;CpG_lo
P-0013544	Male	31-50	1.08	1	Glioma	4.4	no	4	1	0.25	TMB_lo
P-0013596	Male	50-60	0.67	1	Melanoma	11.8	yes	9	3	0.33	TMB_hi;CpG_lo
P-0013603	Male	50-60	1.25	1	Glioma	2	no	0	0	NA	TMB_lo
P-0013652	Male	50-60	0.25	1	Head and Neck Cancer	9.8	no	9	3	0.33	TMB_lo
P-0013656	Female	50-60	0.42	1	Non-Small Cell Lung Cancer	3.9	no	2	0	0	TMB_lo
P-0013659	Male	>71	1.42	0	Melanoma	9.8	no	10	1	0.1	TMB_lo
P-0013728	Male	50-60	3.83	0	Renal Cell Carcinoma	2	no	2	0	0	TMB_lo
P-0013765	Male	61-70	1.25	0	Melanoma	7.9	no	7	3	0.43	TMB_lo
P-0013814	Male	>71	1.25	0	Glioma	5.9	no	3	2	0.67	TMB_lo
P-0013826	Male	>71	0.08	0	Melanoma	163.3	yes	147	18	0.12	TMB_hi;CpG_lo
P-0013845	Male	61-70	2.33	0	Melanoma	2	no	2	0	0	TMB_lo
P-0013854	Male	>71	2.75	1	Melanoma	5.9	no	5	0	0	TMB_lo
P-0013861	Male	61-70	0.58	0	Bladder Cancer	3	no	0	0	NA	TMB_lo
P-0013873	Male	61-70	0.58	1	Bladder Cancer	4.9	no	3	0	0	TMB_lo
P-0013892	Male	61-70	1.33	1	Head and Neck Cancer	2	no	2	0	0	TMB_lo
P-0013920	Male	61-70	0.67	1	Head and Neck Cancer	9.8	no	4	1	0.25	TMB_lo
P-0013923	Female	61-70	1.08	0	Cancer of Unknown Primary	17.7	yes	8	2	0.25	TMB_hi;CpG_lo
P-0013938	Male	50-60	1.75	1	Glioma	2	no	1	1	1	TMB_lo
P-0013951	Male	>71	0.83	1	Melanoma	1	no	0	0	NA	TMB_lo
P-0013956	Female	31-50	0.67	1	Melanoma	6.9	no	4	0	0	TMB_lo
P-0013967	Male	50-60	1.5	0	Renal Cell Carcinoma	7.9	no	6	0	0	TMB_lo
P-0014006	Male	61-70	1.5	1	Glioma	2	no	1	0	0	TMB_lo
P-0014010	Female	31-50	0.25	1	Colorectal Cancer	6.9	no	4	0	0	TMB_lo
P-0014015	Male	61-70	1.58	0	Head and Neck Cancer	10.8	yes	9	2	0.22	TMB_hi;CpG_lo
P-0014022	Male	61-70	0.75	1	Head and Neck Cancer	0	no	0	0	NA	TMB_lo
P-0014060	Female	61-70	0.58	0	Head and Neck Cancer	5.9	no	2	1	0.5	TMB_lo
P-0014064	Male	50-60	1.67	0	Renal Cell Carcinoma	2	no	1	0	0	TMB_lo
P-0014071	Male	61-70	0.5	1	Glioma	5.9	no	5	1	0.2	TMB_lo
P-0014099	Female	>71	0.5	1	Glioma	3.9	no	2	1	0.5	TMB_lo
P-0014118	Male	<30	0.17	1	Esophagogastric Cancer	0	no	0	0	NA	TMB_lo
P-0014124	Female	50-60	1.08	0	Melanoma	0	no	0	0	NA	TMB_lo
P-0014137	Male	>71	0.75	0	Melanoma	25.6	yes	25	1	0.04	TMB_hi;CpG_lo
P-0014147	Male	50-60	0.83	1	Renal Cell Carcinoma	6.9	no	4	1	0.25	TMB_lo
P-0014148	Female	31-50	6.67	0	Melanoma	47.2	yes	46	6	0.13	TMB_hi;CpG_lo
P-0014159	Male	50-60	0.17	1	Melanoma	19.7	yes	16	4	0.25	TMB_hi;CpG_lo
P-0014172	Male	>71	0.75	1	Non-Small Cell Lung Cancer	18.7	yes	17	1	0.06	TMB_hi;CpG_lo
P-0014182	Male	61-70	0.17	0	Colorectal Cancer	7.9	no	7	2	0.29	TMB_lo
P-0014206	Male	50-60	1.42	0	Melanoma	24.6	yes	23	4	0.17	TMB_hi;CpG_lo
P-0014207	Male	>71	0.33	1	Non-Small Cell Lung Cancer	7	no	6	0	0	TMB_lo
P-0014220	Male	61-70	1.17	0	Glioma	5.3	no	4	0	0	TMB_lo
P-0014229	Female	31-50	1.33	0	Melanoma	30.7	yes	31	7	0.23	TMB_hi;CpG_lo
P-0014236	Male	>71	1.42	0	Melanoma	1.8	no	2	1	0.5	TMB_lo
P-0014242	Male	50-60	1.5	0	Melanoma	26.3	yes	29	9	0.31	TMB_hi;CpG_lo
P-0014269	Male	>71	0.75	1	Non-Small Cell Lung Cancer	0.9	no	1	1	1	TMB_lo
P-0014323	Female	31-50	0.67	1	Cancer of Unknown Primary	14.9	yes	11	6	0.55	TMB_hi;CpG_lo
P-0014328	Female	61-70	0.08	1	Non-Small Cell Lung Cancer	4.4	no	5	1	0.2	TMB_lo
P-0014379	Male	31-50	1.42	0	Melanoma	1.8	no	0	0	NA	TMB_lo
P-0014402	Female	61-70	0.17	1	Bladder Cancer	8.8	no	9	0	0	TMB_lo
P-0014418	Male	31-50	0.42	1	Bladder Cancer	14.9	yes	12	4	0.33	TMB_hi;CpG_lo
P-0014421	Male	>71	2.92	0	Bladder Cancer	7	no	4	0	0	TMB_lo
P-0014422	Female	>71	0.92	0	Bladder Cancer	18.4	yes	18	3	0.17	TMB_hi;CpG_lo
P-0014449	Male	61-70	0.92	1	Melanoma	1.8	no	2	0	0	TMB_lo
P-0014451	Female	61-70	0.67	1	Non-Small Cell Lung Cancer	9.7	no	11	1	0.09	TMB_lo
P-0014465	Male	31-50	0.17	0	Head and Neck Cancer	8.8	no	6	0	0	TMB_lo
P-0014470	Male	>71	1.33	0	Bladder Cancer	21.9	yes	22	2	0.09	TMB_hi;CpG_lo
P-0014507	Female	50-60	0.5	0	Bladder Cancer	8.8	no	8	0	0	TMB_lo
P-0014513	Female	61-70	0.25	0	Non-Small Cell Lung Cancer	2.6	no	3	1	0.33	TMB_lo
P-0014529	Female	61-70	1.33	0	Non-Small Cell Lung Cancer	21.1	yes	20	0	0	TMB_hi;CpG_lo
P-0014556	Male	>71	0.42	1	Melanoma	17.6	yes	16	1	0.06	TMB_hi;CpG_lo
P-0014562	Male	61-70	0.5	0	Non-Small Cell Lung Cancer	12.3	yes	12	0	0	TMB_hi;CpG_lo
P-0014565	Female	50-60	1	1	Colorectal Cancer	6.1	no	5	2	0.4	TMB_lo
P-0014594	Male	50-60	1.33	0	Renal Cell Carcinoma	2.6	no	2	0	0	TMB_lo
P-0014599	Male	61-70	1.42	0	Non-Small Cell Lung Cancer	14.9	yes	11	1	0.09	TMB_hi;CpG_lo
P-0014600	Male	>71	0.08	1	Renal Cell Carcinoma	5.3	no	4	0	0	TMB_lo
P-0014619	Male	50-60	1.5	0	Renal Cell Carcinoma	2.6	no	1	0	0	TMB_lo
P-0014648	Male	61-70	1.75	0	Bladder Cancer	6.1	no	4	0	0	TMB_lo
P-0014666	Female	<30	1.42	0	Melanoma	0	no	0	0	NA	TMB_lo
P-0014677	Male	31-50	1.42	0	Glioma	2.6	no	2	0	0	TMB_lo
P-0014682	Male	>71	1.33	0	Melanoma	0.9	no	1	0	0	TMB_lo
P-0014736	Male	61-70	0.08	1	Non-Small Cell Lung Cancer	5.3	no	5	1	0.2	TMB_lo
P-0014772	Female	>71	0.42	1	Non-Small Cell Lung Cancer	8.8	no	7	0	0	TMB_lo
P-0014786	Female	61-70	0.5	1	Non-Small Cell Lung Cancer	11.4	yes	11	1	0.09	TMB_hi;CpG_lo
P-0014815	Female	50-60	0.58	1	Bladder Cancer	6.1	no	5	0	0	TMB_lo
P-0014818	Male	>71	1	1	Non-Small Cell Lung Cancer	29	yes	31	2	0.06	TMB_hi;CpG_lo
P-0014898	Male	50-60	0.17	1	Head and Neck Cancer	5.3	no	4	1	0.25	TMB_lo
P-0014909	Male	61-70	0.33	1	Bladder Cancer	6.1	no	5	0	0	TMB_lo
P-0014910	Male	>71	1.67	0	Melanoma	36	yes	35	2	0.06	TMB_hi;CpG_lo
P-0014965	Male	50-60	1	0	Head and Neck Cancer	1.8	no	1	0	0	TMB_lo
P-0014966	Male	61-70	1.42	0	Melanoma	6.1	no	6	4	0.67	TMB_lo
P-0015007	Male	<30	1.58	0	Melanoma	7	no	6	1	0.17	TMB_lo
P-0015010	Male	>71	1.08	0	Melanoma	1.8	no	1	0	0	TMB_lo
P-0015047	Female	>71	1.25	0	Non-Small Cell Lung Cancer	13.2	yes	16	0	0	TMB_hi;CpG_lo
P-0015067	Male	>71	1.17	0	Bladder Cancer	8.8	no	5	1	0.2	TMB_lo
P-0015078	Female	61-70	2.08	0	Non-Small Cell Lung Cancer	7.9	no	8	1	0.13	TMB_lo
P-0015085	Female	31-50	0.83	1	Non-Small Cell Lung Cancer	7	no	6	1	0.17	TMB_lo
P-0015122	Female	>71	0.17	0	Melanoma	10.5	yes	10	0	0	TMB_hi;CpG_lo
P-0015137	Male	>71	1.42	1	Bladder Cancer	14	yes	11	2	0.18	TMB_hi;CpG_lo
P-0015177	Male	>71	0.08	1	Non-Small Cell Lung Cancer	8.8	no	8	0	0	TMB_lo
P-0015182	Male	>71	1.42	0	Melanoma	3.5	no	1	0	0	TMB_lo
P-0015186	Female	>71	0.25	1	Bladder Cancer	12.3	yes	12	0	0	TMB_hi;CpG_lo
P-0015214	Female	>71	1.08	1	Non-Small Cell Lung Cancer	24.6	yes	25	0	0	TMB_hi;CpG_lo
P-0015222	Male	61-70	0	1	Non-Small Cell Lung Cancer	7.9	no	7	0	0	TMB_lo
P-0015237	Female	>71	1	0	Colorectal Cancer	52.7	yes	35	12	0.34	TMB_hi;CpG_lo
P-0015251	Male	61-70	0.5	1	Esophagogastric Cancer	8.8	no	10	3	0.3	TMB_lo
P-0015257	Female	61-70	1.17	0	Melanoma	60.6	yes	60	6	0.1	TMB_hi;CpG_lo
P-0015259	Male	>71	1.17	0	Non-Small Cell Lung Cancer	2.6	no	2	0	0	TMB_lo
P-0015289	Male	<30	1.33	0	Glioma	2.6	no	2	1	0.5	TMB_lo
P-0015296	Male	61-70	1.25	0	Non-Small Cell Lung Cancer	20.2	yes	21	1	0.05	TMB_hi;CpG_lo
P-0015331	Male	31-50	0.08	1	Esophagogastric Cancer	17.6	yes	18	2	0.11	TMB_hi;CpG_lo
P-0015342	Male	50-60	1.5	0	Renal Cell Carcinoma	2.6	no	1	0	0	TMB_lo
P-0015344	Male	50-60	0.5	0	Bladder Cancer	58.8	yes	46	37	0.8	TMB_hi;CpG_hi
P-0015346	Female	31-50	0.67	0	Glioma	2.6	no	1	0	0	TMB_lo
P-0015348	Male	61-70	1.25	0	Non-Small Cell Lung Cancer	10.5	yes	9	0	0	TMB_hi;CpG_lo
P-0015369	Male	61-70	0	0	Glioma	1.8	no	1	0	0	TMB_lo
P-0015373	Male	31-50	1.42	0	Melanoma	30.7	yes	30	4	0.13	TMB_hi;CpG_lo
P-0015407	Male	61-70	1.67	0	Melanoma	35.1	yes	33	6	0.18	TMB_hi;CpG_lo
P-0015415	Male	61-70	0.42	1	Melanoma	79.9	yes	85	8	0.09	TMB_hi;CpG_lo
P-0015433	Male	61-70	1.08	0	Renal Cell Carcinoma	0.9	no	0	0	NA	TMB_lo
P-0015438	Male	>71	1.25	0	Melanoma	69.3	yes	68	15	0.22	TMB_hi;CpG_lo
P-0015445	Female	50-60	0.17	1	Breast Cancer	2.6	no	3	1	0.33	TMB_lo
P-0015456	Female	31-50	0.83	0	Bladder Cancer	6.1	no	6	1	0.17	TMB_lo
P-0015471	Male	61-70	1.08	0	Melanoma	1.8	no	2	1	0.5	TMB_lo
P-0015501	Male	61-70	1.17	1	Bladder Cancer	15.8	yes	16	2	0.13	TMB_hi;CpG_lo
P-0015511	Male	31-50	1.25	0	Melanoma	13.2	yes	14	4	0.29	TMB_hi;CpG_lo
P-0015512	Male	>71	1.33	0	Melanoma	100.1	yes	102	18	0.18	TMB_hi;CpG_lo
P-0015521	Male	50-60	1.25	0	Melanoma	19.3	yes	19	7	0.37	TMB_hi;CpG_lo
P-0015530	Male	50-60	1.25	0	Melanoma	6.1	no	6	0	0	TMB_lo
P-0015531	Female	50-60	0.75	1	Non-Small Cell Lung Cancer	5.3	no	5	1	0.2	TMB_lo
P-0015556	Male	61-70	2.5	0	Non-Small Cell Lung Cancer	4.4	no	3	0	0	TMB_lo
P-0015573	Male	50-60	0.67	0	Glioma	52.7	yes	51	6	0.12	TMB_hi;CpG_lo
P-0015591	Male	61-70	1.17	1	Head and Neck Cancer	0	no	0	0	NA	TMB_lo
P-0015593	Female	61-70	1.17	0	Non-Small Cell Lung Cancer	4.4	no	4	2	0.5	TMB_lo
P-0015600	Female	31-50	1.08	1	Non-Small Cell Lung Cancer	4.4	no	3	1	0.33	TMB_lo
P-0015603	Male	61-70	1.17	0	Glioma	4.4	no	2	0	0	TMB_lo
P-0015612	Female	61-70	1.25	0	Melanoma	21.1	yes	16	3	0.19	TMB_hi;CpG_lo
P-0015615	Male	61-70	1.75	0	Bladder Cancer	2.6	no	1	1	1	TMB_lo
P-0015644	Female	50-60	2.17	0	Bladder Cancer	4.4	no	3	1	0.33	TMB_lo
P-0015648	Male	61-70	1.67	0	Non-Small Cell Lung Cancer	4.4	no	5	3	0.6	TMB_lo
P-0015649	Male	>71	2	1	Bladder Cancer	46.5	yes	49	3	0.06	TMB_hi;CpG_lo
P-0015660	Male	61-70	2.33	1	Bladder Cancer	9.7	no	7	2	0.29	TMB_lo
P-0015661	Male	50-60	0.83	0	Bladder Cancer	4.4	no	2	0	0	TMB_lo
P-0015663	Female	>71	0.42	0	Bladder Cancer	6.1	no	3	0	0	TMB_lo
P-0015679	Male	31-50	1.5	0	Melanoma	5.3	no	3	1	0.33	TMB_lo
P-0015697	Female	61-70	1.17	0	Melanoma	18.4	yes	18	2	0.11	TMB_hi;CpG_lo
P-0015713	Female	31-50	0.75	0	Breast Cancer	0.9	no	1	1	1	TMB_lo
P-0015716	Male	>71	1.25	0	Bladder Cancer	6.1	no	5	0	0	TMB_lo
P-0015717	Male	50-60	1.5	0	Melanoma	1.8	no	1	0	0	TMB_lo
P-0015745	Male	>71	1.17	0	Head and Neck Cancer	5.3	no	5	2	0.4	TMB_lo
P-0015758	Female	>71	1.08	0	Non-Small Cell Lung Cancer	5.3	no	4	0	0	TMB_lo
P-0015780	Male	50-60	1.5	0	Non-Small Cell Lung Cancer	6.1	no	6	0	0	TMB_lo
P-0015785	Female	50-60	0.75	1	Non-Small Cell Lung Cancer	22.8	yes	24	2	0.08	TMB_hi;CpG_lo
P-0015791	Male	50-60	4.83	1	Melanoma	7.9	no	6	1	0.17	TMB_lo
P-0015830	Male	>71	1.17	0	Melanoma	51.8	yes	52	8	0.15	TMB_hi;CpG_lo
P-0015851	Male	50-60	0.42	0	Colorectal Cancer	30.7	yes	24	14	0.58	TMB_hi;CpG_lo
P-0015855	Male	50-60	1.33	0	Melanoma	11.4	yes	8	2	0.25	TMB_hi;CpG_lo
P-0015904	Male	31-50	0.5	0	Esophagogastric Cancer	11.4	yes	10	3	0.3	TMB_hi;CpG_lo
P-0015905	Female	50-60	0.08	1	Breast Cancer	4.4	no	5	2	0.4	TMB_lo
P-0015920	Male	>71	1.25	0	Bladder Cancer	43	yes	46	7	0.15	TMB_hi;CpG_lo
P-0015923	Male	>71	3.17	0	Bladder Cancer	32.5	yes	32	7	0.22	TMB_hi;CpG_lo
P-0015928	Male	>71	1.33	0	Cancer of Unknown Primary	7	no	7	0	0	TMB_lo
P-0015937	Female	>71	1.25	0	Non-Small Cell Lung Cancer	10.5	yes	11	1	0.09	TMB_hi;CpG_lo
P-0015955	Female	>71	1.17	1	Non-Small Cell Lung Cancer	7	no	6	0	0	TMB_lo
P-0015965	Female	61-70	0.5	1	Bladder Cancer	3.5	no	2	1	0.5	TMB_lo
P-0015966	Male	61-70	1.25	0	Bladder Cancer	23.7	yes	20	3	0.15	TMB_hi;CpG_lo
P-0015967	Male	50-60	0.17	0	Cancer of Unknown Primary	3.5	no	2	0	0	TMB_lo
P-0015977	Female	31-50	1.42	0	Melanoma	2.6	no	3	1	0.33	TMB_lo
P-0015983	Female	61-70	1.92	0	Renal Cell Carcinoma	5.3	no	3	1	0.33	TMB_lo
P-0015984	Female	61-70	0.5	1	Non-Small Cell Lung Cancer	24.6	yes	21	3	0.14	TMB_hi;CpG_lo
P-0015987	Female	61-70	0.83	1	Non-Small Cell Lung Cancer	7.9	no	7	0	0	TMB_lo
P-0015989	Male	61-70	1.17	0	Melanoma	2.6	no	3	0	0	TMB_lo
P-0016025	Female	>71	1.25	0	Head and Neck Cancer	24.6	yes	24	8	0.33	TMB_hi;CpG_lo
P-0016028	Female	61-70	0.42	0	Cancer of Unknown Primary	2.6	no	3	1	0.33	TMB_lo
P-0016033	Male	>71	1.25	0	Non-Small Cell Lung Cancer	29.8	yes	30	2	0.07	TMB_hi;CpG_lo
P-0016046	Female	61-70	1.33	0	Non-Small Cell Lung Cancer	5.3	no	4	0	0	TMB_lo
P-0016048	Female	<30	1	1	Glioma	4.4	no	4	0	0	TMB_lo
P-0016062	Male	61-70	1.17	0	Head and Neck Cancer	10.5	yes	9	1	0.11	TMB_hi;CpG_lo
P-0016063	Male	61-70	0.17	1	Cancer of Unknown Primary	3.5	no	3	1	0.33	TMB_lo
P-0016149	Male	61-70	0.58	0	Bladder Cancer	16.7	yes	16	2	0.13	TMB_hi;CpG_lo
P-0016174	Female	>71	1.17	0	Non-Small Cell Lung Cancer	14	yes	12	1	0.08	TMB_hi;CpG_lo
P-0016175	Female	>71	0.08	1	Non-Small Cell Lung Cancer	14.9	yes	16	2	0.13	TMB_hi;CpG_lo
P-0016177	Male	>71	1.25	0	Melanoma	5.3	no	5	1	0.2	TMB_lo
P-0016181	Female	>71	5.58	0	Colorectal Cancer	66.7	yes	52	25	0.48	TMB_hi;CpG_lo
P-0016185	Male	>71	0.75	1	Non-Small Cell Lung Cancer	6.1	no	5	0	0	TMB_lo
P-0016188	Male	>71	0.67	0	Cancer of Unknown Primary	26.3	yes	23	3	0.13	TMB_hi;CpG_lo
P-0016191	Male	>71	0.58	0	Head and Neck Cancer	8.8	no	8	2	0.25	TMB_lo
P-0016197	Male	>71	0.25	1	Melanoma	28.1	yes	28	3	0.11	TMB_hi;CpG_lo
P-0016210	Male	>71	1.17	0	Head and Neck Cancer	4.4	no	5	3	0.6	TMB_lo
P-0016226	Female	50-60	1.83	1	Breast Cancer	3.5	no	3	0	0	TMB_lo
P-0016233	Male	>71	0.25	1	Esophagogastric Cancer	4.4	no	5	1	0.2	TMB_lo
P-0016237	Male	61-70	0.25	1	Cancer of Unknown Primary	1.8	no	2	1	0.5	TMB_lo
P-0016238	Male	50-60	1.92	0	Glioma	2.6	no	1	1	1	TMB_lo
P-0016240	Female	50-60	0.83	0	Head and Neck Cancer	3.5	no	3	3	1	TMB_lo
P-0016241	Female	50-60	1.25	0	Cancer of Unknown Primary	8.8	no	9	1	0.11	TMB_lo
P-0016243	Male	31-50	0.25	1	Head and Neck Cancer	0	no	0	0	NA	TMB_lo
P-0016256	Male	50-60	0.42	1	Glioma	4.4	no	4	1	0.25	TMB_lo
P-0016258	Female	50-60	0.08	1	Cancer of Unknown Primary	10.5	yes	9	0	0	TMB_hi;CpG_lo
P-0016276	Female	>71	1	0	Melanoma	6.1	no	6	0	0	TMB_lo
P-0016284	Male	>71	1.67	0	Non-Small Cell Lung Cancer	0.9	no	0	0	NA	TMB_lo
P-0016287	Male	>71	0.92	1	Melanoma	4.4	no	3	0	0	TMB_lo
P-0016289	Male	50-60	0.67	1	Cancer of Unknown Primary	3.5	no	4	0	0	TMB_lo
P-0016290	Female	>71	0.17	1	Non-Small Cell Lung Cancer	7.9	no	4	1	0.25	TMB_lo
P-0016308	Female	61-70	1.17	1	Non-Small Cell Lung Cancer	14.9	yes	15	3	0.2	TMB_hi;CpG_lo
P-0016311	Male	50-60	1.92	0	Esophagogastric Cancer	3.5	no	4	1	0.25	TMB_lo
P-0016314	Female	61-70	0.25	1	Colorectal Cancer	112.3	yes	82	27	0.33	TMB_hi;CpG_lo
P-0016316	Female	61-70	1.83	0	Bladder Cancer	3.5	no	4	3	0.75	TMB_lo
P-0016340	Female	31-50	0.08	1	Cancer of Unknown Primary	1.8	no	2	1	0.5	TMB_lo
P-0016402	Male	31-50	0.25	1	Bladder Cancer	1.8	no	0	0	NA	TMB_lo
P-0016481	Male	61-70	0.5	1	Non-Small Cell Lung Cancer	20.2	yes	21	3	0.14	TMB_hi;CpG_lo
P-0016506	Female	31-50	1.17	0	Melanoma	3.5	no	3	1	0.33	TMB_lo
P-0016522	Male	50-60	0.67	0	Colorectal Cancer	44.8	yes	35	22	0.63	TMB_hi;CpG_hi
P-0016531	Male	61-70	1.17	0	Melanoma	3.5	no	1	0	0	TMB_lo
P-0016542	Male	>71	0.08	1	Non-Small Cell Lung Cancer	19.3	yes	20	2	0.1	TMB_hi;CpG_lo
P-0016546	Male	>71	0.92	1	Bladder Cancer	23.7	yes	23	2	0.09	TMB_hi;CpG_lo
P-0016558	Female	50-60	0.83	1	Cancer of Unknown Primary	1.8	no	0	0	NA	TMB_lo
P-0016562	Male	31-50	1.33	0	Head and Neck Cancer	7.9	no	8	2	0.25	TMB_lo
P-0016614	Female	50-60	0.33	1	Non-Small Cell Lung Cancer	7.9	no	7	1	0.14	TMB_lo
P-0016618	Female	>71	0.83	0	Bladder Cancer	0.9	no	0	0	NA	TMB_lo
P-0016624	Male	61-70	1.17	0	Bladder Cancer	11.4	yes	10	0	0	TMB_hi;CpG_lo
P-0016634	Female	50-60	0.83	1	Cancer of Unknown Primary	8.8	no	5	0	0	TMB_lo
P-0016646	Male	>71	0.33	1	Non-Small Cell Lung Cancer	9.7	no	8	0	0	TMB_lo
P-0016648	Male	>71	1.17	0	Melanoma	1.8	no	1	0	0	TMB_lo
P-0016691	Male	50-60	1.08	0	Glioma	1.8	no	0	0	NA	TMB_lo
P-0016697	Female	61-70	1.17	0	Melanoma	0.9	no	1	1	1	TMB_lo
P-0016720	Male	61-70	1.17	0	Bladder Cancer	5.3	no	6	2	0.33	TMB_lo
P-0016724	Male	50-60	0.08	1	Cancer of Unknown Primary	2.6	no	3	2	0.67	TMB_lo
P-0016767	Female	50-60	0.83	0	Colorectal Cancer	13.2	yes	11	6	0.55	TMB_hi;CpG_lo
P-0016775	Female	31-50	0.42	0	Cancer of Unknown Primary	1.8	no	1	0	0	TMB_lo
P-0016782	Female	50-60	0.25	0	Non-Small Cell Lung Cancer	21.9	yes	19	5	0.26	TMB_hi;CpG_lo
P-0016809	Female	>71	1.08	0	Cancer of Unknown Primary	3.5	no	4	1	0.25	TMB_lo
P-0016835	Female	61-70	0.42	0	Head and Neck Cancer	6.1	no	7	2	0.29	TMB_lo
P-0016855	Male	61-70	1	0	Bladder Cancer	7.9	no	4	2	0.5	TMB_lo
P-0016875	Female	>71	0.08	0	Non-Small Cell Lung Cancer	5.3	no	5	0	0	TMB_lo
P-0016910	Female	61-70	1.08	0	Non-Small Cell Lung Cancer	2.6	no	2	0	0	TMB_lo
P-0016915	Male	>71	0.58	0	Bladder Cancer	10.5	yes	7	0	0	TMB_hi;CpG_lo
P-0016918	Male	61-70	1.75	0	Cancer of Unknown Primary	12.3	yes	14	3	0.21	TMB_hi;CpG_lo
P-0016925	Male	61-70	0.33	1	Bladder Cancer	24.6	yes	25	6	0.24	TMB_hi;CpG_lo
P-0016931	Male	50-60	0.08	0	Esophagogastric Cancer	6.1	no	6	1	0.17	TMB_lo
P-0017044	Male	50-60	1.08	0	Bladder Cancer	5.3	no	5	2	0.4	TMB_lo
P-0017159	Female	31-50	0.33	0	Cancer of Unknown Primary	35.1	yes	29	17	0.59	TMB_hi;CpG_lo
P-0017208	Male	61-70	0.25	1	Bladder Cancer	17.6	yes	17	2	0.12	TMB_hi;CpG_lo
P-0017241	Male	61-70	0.33	1	Bladder Cancer	5.3	no	3	1	0.33	TMB_lo
P-0017263	Male	>71	0.17	0	Colorectal Cancer	3.5	no	2	1	0.5	TMB_lo
P-0017276	Male	50-60	1.5	1	Bladder Cancer	5.3	no	6	2	0.33	TMB_lo
P-0017285	Female	<30	0.58	0	Cancer of Unknown Primary	0.9	no	0	0	NA	TMB_lo
P-0017313	Male	>71	1.58	1	Bladder Cancer	3.5	no	4	1	0.25	TMB_lo
P-0017370	Male	61-70	0.5	0	Esophagogastric Cancer	37.7	yes	28	16	0.57	TMB_hi;CpG_lo
P-0017414	Male	50-60	1	0	Head and Neck Cancer	0	no	0	0	NA	TMB_lo
P-0017472	Male	>71	0.5	0	Bladder Cancer	21.9	yes	20	2	0.1	TMB_hi;CpG_lo
P-0017508	Female	61-70	0.17	1	Head and Neck Cancer	5.3	no	4	0	0	TMB_lo
P-0017599	Male	61-70	0.58	1	Bladder Cancer	6.9	no	4	0	0	TMB_lo
P-0017602	Female	31-50	0.08	1	Cancer of Unknown Primary	3	no	1	1	1	TMB_lo
P-0017658	Male	>71	0.25	0	Bladder Cancer	10.8	yes	9	1	0.11	TMB_hi;CpG_lo
P-0017678	Male	31-50	1.17	0	Head and Neck Cancer	10.5	yes	9	0	0	TMB_hi;CpG_lo
P-0017687	Female	>71	0.92	0	Head and Neck Cancer	7.9	no	5	2	0.4	TMB_lo
P-0017697	Female	50-60	0.67	1	Colorectal Cancer	91.3	yes	65	32	0.49	TMB_hi;CpG_lo
P-0017712	Male	61-70	0.17	1	Bladder Cancer	8.8	no	5	0	0	TMB_lo
P-0017717	Male	61-70	1	0	Head and Neck Cancer	4.4	no	2	0	0	TMB_lo
P-0017755	Female	61-70	0.25	0	Cancer of Unknown Primary	2.6	no	2	0	0	TMB_lo
P-0017766	Male	61-70	0.5	0	Colorectal Cancer	7.9	no	7	2	0.29	TMB_lo
P-0017769	Male	31-50	0.75	1	Head and Neck Cancer	6.1	no	7	2	0.29	TMB_lo
P-0017986	Female	31-50	0.17	0	Colorectal Cancer	61.4	yes	62	30	0.48	TMB_hi;CpG_lo
P-0018028	Male	>71	0.25	1	Bladder Cancer	8.8	no	6	0	0	TMB_lo
P-0018143	Female	61-70	0	1	Esophagogastric Cancer	5.3	no	4	1	0.25	TMB_lo
P-0018185	Female	31-50	1.17	0	Head and Neck Cancer	5.3	no	4	3	0.75	TMB_lo
P-0018188	Female	50-60	0.33	1	Head and Neck Cancer	7.9	no	8	2	0.25	TMB_lo
P-0018216	Male	61-70	0.08	0	Bladder Cancer	8.8	no	9	3	0.33	TMB_lo
P-0018229	Female	61-70	0.42	0	Bladder Cancer	4.4	no	4	0	0	TMB_lo
P-0018277	Male	<30	0.08	0	Colorectal Cancer	8.8	no	8	4	0.5	TMB_lo
P-0018340	Male	61-70	1	0	Esophagogastric Cancer	4.4	no	5	4	0.8	TMB_lo
P-0018341	Female	50-60	0.17	0	Cancer of Unknown Primary	3.5	no	4	0	0	TMB_lo
P-0018371	Male	>71	1.08	0	Esophagogastric Cancer	4.4	no	3	0	0	TMB_lo
P-0018457	Male	31-50	0.17	1	Cancer of Unknown Primary	3.5	no	1	1	1	TMB_lo
P-0018464	Male	<30	1.83	0	Esophagogastric Cancer	6.1	no	6	0	0	TMB_lo
P-0018541	Male	>71	0.25	0	Bladder Cancer	8.8	no	8	2	0.25	TMB_lo
P-0018563	Female	61-70	0.5	1	Cancer of Unknown Primary	16.7	yes	13	3	0.23	TMB_hi;CpG_lo
P-0018568	Female	61-70	1	0	Esophagogastric Cancer	5.3	no	6	2	0.33	TMB_lo
P-0018580	Female	31-50	0.42	1	Colorectal Cancer	4.4	no	2	0	0	TMB_lo
P-0018601	Male	50-60	0.08	1	Cancer of Unknown Primary	6.1	no	3	1	0.33	TMB_lo
P-0018665	Male	31-50	0.08	0	Cancer of Unknown Primary	7.9	no	7	3	0.43	TMB_lo
P-0018671	Male	>71	1.25	0	Cancer of Unknown Primary	1.8	no	2	1	0.5	TMB_lo
P-0018673	Female	>71	1.17	0	Cancer of Unknown Primary	29	yes	32	2	0.06	TMB_hi;CpG_lo
P-0018683	Female	61-70	0.75	0	Esophagogastric Cancer	6.1	no	5	1	0.2	TMB_lo
P-0018771	Male	61-70	1.08	0	Esophagogastric Cancer	8.8	no	8	1	0.13	TMB_lo
P-0018782	Male	61-70	0.83	0	Esophagogastric Cancer	1.8	no	2	2	1	TMB_lo
P-0018800	Male	31-50	0.25	0	Esophagogastric Cancer	8.8	no	9	3	0.33	TMB_lo
P-0018925	Male	61-70	0.17	1	Head and Neck Cancer	17.6	yes	17	12	0.71	TMB_hi;CpG_hi
P-0018927	Female	61-70	1.08	0	Esophagogastric Cancer	7.9	no	7	2	0.29	TMB_lo
P-0018931	Female	61-70	0.08	0	Cancer of Unknown Primary	4.4	no	3	0	0	TMB_lo
P-0018960	Female	50-60	0.17	1	Cancer of Unknown Primary	10.5	yes	11	0	0	TMB_hi;CpG_lo
P-0018986	Female	>71	1	0	Esophagogastric Cancer	10.5	yes	8	4	0.5	TMB_hi;CpG_lo
P-0019003	Male	>71	0.08	0	Cancer of Unknown Primary	4.4	no	4	2	0.5	TMB_lo
P-0019012	Male	>71	0.92	1	Cancer of Unknown Primary	1.8	no	1	0	0	TMB_lo
P-0019027	Female	31-50	0.42	1	Cancer of Unknown Primary	4.4	no	5	0	0	TMB_lo
P-0019034	Female	50-60	0.83	0	Cancer of Unknown Primary	0	no	0	0	NA	TMB_lo
P-0019036	Male	50-60	0.5	0	Bladder Cancer	6.1	no	3	0	0	TMB_lo
P-0019101	Female	50-60	0.33	0	Bladder Cancer	16.7	yes	16	1	0.06	TMB_hi;CpG_lo
P-0019226	Male	<30	0.75	0	Head and Neck Cancer	4.4	no	3	2	0.67	TMB_lo
P-0019240	Male	50-60	0.25	1	Head and Neck Cancer	1.8	no	0	0	NA	TMB_lo
P-0019258	Male	61-70	0.25	1	Head and Neck Cancer	7	no	8	0	0	TMB_lo
P-0019267	Female	31-50	0.58	0	Colorectal Cancer	5.3	no	5	2	0.4	TMB_lo
P-0019271	Male	31-50	0.75	0	Esophagogastric Cancer	7.9	no	5	1	0.2	TMB_lo
P-0019272	Female	31-50	1	0	Esophagogastric Cancer	7.9	no	8	3	0.38	TMB_lo
P-0019297	Female	31-50	0.92	0	Head and Neck Cancer	5.3	no	5	5	1	TMB_lo
P-0019316	Male	31-50	0.83	1	Head and Neck Cancer	8.8	no	8	1	0.13	TMB_lo
P-0019351	Male	61-70	0.83	0	Esophagogastric Cancer	5.3	no	6	2	0.33	TMB_lo
P-0019407	Male	>71	0.42	1	Head and Neck Cancer	12.3	yes	11	1	0.09	TMB_hi;CpG_lo
P-0019413	Male	61-70	0.17	0	Esophagogastric Cancer	7	no	6	0	0	TMB_lo
P-0019417	Male	>71	1.17	1	Bladder Cancer	17.6	yes	17	2	0.12	TMB_hi;CpG_lo
P-0019428	Female	61-70	0.42	0	Colorectal Cancer	46.5	yes	36	19	0.53	TMB_hi;CpG_lo
P-0019475	Male	31-50	0.08	1	Colorectal Cancer	93	yes	66	20	0.3	TMB_hi;CpG_lo
P-0019540	Male	31-50	0.17	1	Head and Neck Cancer	7	no	6	1	0.17	TMB_lo
P-0019648	Male	61-70	0.75	0	Cancer of Unknown Primary	0.9	no	0	0	NA	TMB_lo
P-0019657	Male	61-70	0.25	1	Esophagogastric Cancer	5.3	no	4	0	0	TMB_lo
P-0019691	Male	31-50	0.67	0	Esophagogastric Cancer	28.1	yes	19	7	0.37	TMB_hi;CpG_lo
P-0019710	Male	50-60	0.58	1	Colorectal Cancer	7	no	5	2	0.4	TMB_lo
P-0019717	Male	61-70	1	0	Bladder Cancer	14.9	yes	13	0	0	TMB_hi;CpG_lo
P-0019754	Male	50-60	0.83	0	Esophagogastric Cancer	5.3	no	6	4	0.67	TMB_lo
P-0019771	Female	50-60	0.58	0	Bladder Cancer	7	no	5	2	0.4	TMB_lo
P-0019916	Female	31-50	0.17	0	Esophagogastric Cancer	3.5	no	4	1	0.25	TMB_lo
P-0019949	Male	<30	0.67	0	Colorectal Cancer	38.6	yes	25	17	0.68	TMB_hi;CpG_hi
P-0020040	Male	61-70	0.83	1	Head and Neck Cancer	3.5	no	3	1	0.33	TMB_lo
P-0020047	Female	>71	1	0	Bladder Cancer	11.4	yes	5	1	0.2	TMB_hi;CpG_lo
P-0020065	Male	>71	0.83	0	Bladder Cancer	17.6	yes	18	0	0	TMB_hi;CpG_lo
P-0020086	Female	>71	0.83	0	Bladder Cancer	17.6	yes	12	1	0.08	TMB_hi;CpG_lo
P-0020109	Male	61-70	0.25	1	Esophagogastric Cancer	6.1	no	5	2	0.4	TMB_lo
P-0020113	Male	31-50	0.75	1	Head and Neck Cancer	2.6	no	2	0	0	TMB_lo
P-0020121	Female	>71	0.67	0	Bladder Cancer	17.6	yes	15	3	0.2	TMB_hi;CpG_lo
P-0020122	Female	61-70	0.75	0	Bladder Cancer	22.8	yes	24	6	0.25	TMB_hi;CpG_lo
P-0020140	Male	>71	0.42	1	Cancer of Unknown Primary	9.7	no	7	0	0	TMB_lo
P-0020146	Female	61-70	0.17	1	Head and Neck Cancer	11.4	yes	12	2	0.17	TMB_hi;CpG_lo
P-0020147	Male	61-70	0.75	0	Head and Neck Cancer	5.3	no	4	2	0.5	TMB_lo
P-0020156	Female	61-70	0.67	0	Head and Neck Cancer	18.4	yes	17	4	0.24	TMB_hi;CpG_lo
P-0020167	Male	61-70	0.17	1	Bladder Cancer	4.4	no	2	2	1	TMB_lo
P-0020169	Male	50-60	0.33	1	Esophagogastric Cancer	6.1	no	6	4	0.67	TMB_lo
P-0020175	Male	61-70	0.67	0	Esophagogastric Cancer	4.4	no	3	1	0.33	TMB_lo
P-0020226	Male	31-50	0.75	0	Esophagogastric Cancer	0.9	no	0	0	NA	TMB_lo
P-0020252	Female	61-70	0.75	0	Colorectal Cancer	65	yes	39	22	0.56	TMB_hi;CpG_lo
P-0020399	Male	61-70	1.25	0	Colorectal Cancer	61.4	yes	38	18	0.47	TMB_hi;CpG_lo
P-0020422	Female	61-70	0.25	1	Cancer of Unknown Primary	27.2	yes	27	2	0.07	TMB_hi;CpG_lo
P-0020489	Male	61-70	0.75	1	Cancer of Unknown Primary	8.8	no	8	1	0.13	TMB_lo
P-0020542	Male	>71	1	0	Bladder Cancer	6.1	no	3	0	0	TMB_lo
P-0020591	Male	>71	0.25	0	Cancer of Unknown Primary	20.2	yes	22	3	0.14	TMB_hi;CpG_lo
P-0020592	Male	>71	0.75	0	Bladder Cancer	7	no	3	0	0	TMB_lo
P-0020594	Female	61-70	0.33	1	Cancer of Unknown Primary	5.3	no	4	1	0.25	TMB_lo
P-0020649	Male	61-70	0.67	0	Head and Neck Cancer	1.8	no	2	2	1	TMB_lo
P-0020714	Female	61-70	0.08	1	Cancer of Unknown Primary	3.5	no	3	0	0	TMB_lo
P-0020770	Male	61-70	0.33	0	Cancer of Unknown Primary	5.3	no	5	4	0.8	TMB_lo
P-0020835	Male	61-70	0.67	0	Bladder Cancer	7.9	no	6	0	0	TMB_lo
P-0020846	Male	61-70	0.25	1	Head and Neck Cancer	5.3	no	5	4	0.8	TMB_lo
P-0020878	Male	31-50	1.5	0	Colorectal Cancer	2.6	no	2	1	0.5	TMB_lo
P-0020903	Male	50-60	0.67	0	Esophagogastric Cancer	7	no	5	2	0.4	TMB_lo
P-0020965	Male	50-60	0.33	1	Head and Neck Cancer	4.4	no	4	2	0.5	TMB_lo
P-0020986	Female	>71	1.17	0	Cancer of Unknown Primary	14	yes	13	1	0.08	TMB_hi;CpG_lo
P-0020995	Male	61-70	0.42	1	Bladder Cancer	6.1	no	4	0	0	TMB_lo
P-0021004	Male	>71	0.42	0	Bladder Cancer	5.3	no	5	2	0.4	TMB_lo
P-0021255	Male	61-70	0.42	0	Bladder Cancer	15.8	yes	13	1	0.08	TMB_hi;CpG_lo
P-0021266	Female	50-60	0.5	0	Cancer of Unknown Primary	23.7	yes	24	1	0.04	TMB_hi;CpG_lo
P-0021304	Male	31-50	0.5	0	Colorectal Cancer	85.1	yes	63	43	0.68	TMB_hi;CpG_hi
P-0021403	Male	>71	0.08	0	Esophagogastric Cancer	6.1	no	6	2	0.33	TMB_lo
P-0021454	Female	61-70	0.58	0	Cancer of Unknown Primary	7.9	no	9	1	0.11	TMB_lo
P-0021471	Female	61-70	0.5	0	Bladder Cancer	6.1	no	4	1	0.25	TMB_lo
P-0021474	Male	61-70	4.25	0	Head and Neck Cancer	2.6	no	1	1	1	TMB_lo
P-0021484	Male	61-70	0.75	0	Bladder Cancer	14	yes	13	1	0.08	TMB_hi;CpG_lo
P-0021503	Male	>71	0.58	1	Bladder Cancer	21.9	yes	24	4	0.17	TMB_hi;CpG_lo
P-0021507	Male	61-70	0.08	1	Cancer of Unknown Primary	8.8	no	9	0	0	TMB_lo
P-0021528	Male	>71	0.92	0	Bladder Cancer	14.9	yes	15	2	0.13	TMB_hi;CpG_lo
P-0021532	Female	>71	0.58	0	Bladder Cancer	14	yes	13	2	0.15	TMB_hi;CpG_lo
P-0021621	Female	50-60	1.58	0	Head and Neck Cancer	3.5	no	3	2	0.67	TMB_lo
P-0021622	Male	>71	0.67	0	Bladder Cancer	7.9	no	9	1	0.11	TMB_lo
P-0021644	Male	>71	0.75	0	Bladder Cancer	0	no	0	0	NA	TMB_lo
P-0021651	Male	>71	0.17	0	Cancer of Unknown Primary	10.5	yes	11	2	0.18	TMB_hi;CpG_lo
P-0021756	Male	50-60	0.42	0	Cancer of Unknown Primary	1.8	no	1	0	0	TMB_lo
P-0021774	Male	50-60	0.5	0	Cancer of Unknown Primary	91.3	yes	92	20	0.22	TMB_hi;CpG_lo
P-0021834	Male	61-70	2.25	0	Colorectal Cancer	6.1	no	6	2	0.33	TMB_lo
P-0021841	Female	31-50	0.5	0	Cancer of Unknown Primary	5.3	no	6	1	0.17	TMB_lo
P-0021848	Male	50-60	0.33	1	Bladder Cancer	5.3	no	3	0	0	TMB_lo
P-0021911	Female	61-70	0.33	1	Cancer of Unknown Primary	7.9	no	5	2	0.4	TMB_lo
P-0021915	Male	61-70	0.58	1	Head and Neck Cancer	7	no	7	2	0.29	TMB_lo
P-0021993	Female	61-70	0.42	0	Esophagogastric Cancer	4.4	no	5	1	0.2	TMB_lo
P-0022001	Female	61-70	0.17	0	Cancer of Unknown Primary	2.6	no	3	0	0	TMB_lo
P-0022034	Male	31-50	0.17	1	Bladder Cancer	0.9	no	0	0	NA	TMB_lo
P-0022068	Female	>71	0.25	0	Bladder Cancer	7	no	7	2	0.29	TMB_lo
P-0022154	Male	>71	0.58	0	Esophagogastric Cancer	2.6	no	3	2	0.67	TMB_lo
P-0022441	Female	61-70	0.25	0	Head and Neck Cancer	11.4	yes	10	2	0.2	TMB_hi;CpG_lo
P-0022502	Male	61-70	0.5	0	Head and Neck Cancer	12.3	yes	14	6	0.43	TMB_hi;CpG_lo
P-0022510	Male	61-70	0.5	1	Esophagogastric Cancer	5.3	no	6	2	0.33	TMB_lo
P-0022520	Male	31-50	0.5	0	Bladder Cancer	70.2	yes	55	30	0.55	TMB_hi;CpG_lo
P-0022543	Male	<30	0.25	0	Cancer of Unknown Primary	4.4	no	4	0	0	TMB_lo
P-0022688	Male	50-60	0.5	0	Esophagogastric Cancer	3.5	no	3	1	0.33	TMB_lo
P-0022703	Male	>71	0.5	0	Cancer of Unknown Primary	6.1	no	7	3	0.43	TMB_lo
P-0022788	Male	50-60	0.33	0	Esophagogastric Cancer	8.8	no	9	2	0.22	TMB_lo
P-0022847	Male	61-70	0.42	1	Esophagogastric Cancer	5.3	no	5	0	0	TMB_lo
P-0022952	Male	50-60	0.75	0	Esophagogastric Cancer	8.8	no	10	4	0.4	TMB_lo
P-0022977	Female	31-50	0.42	0	Colorectal Cancer	2.6	no	1	1	1	TMB_lo
P-0022995	Male	61-70	0.58	1	Esophagogastric Cancer	6.1	no	4	0	0	TMB_lo
P-0023015	Male	>71	0.25	0	Head and Neck Cancer	7	no	7	0	0	TMB_lo
P-0023086	Male	50-60	0.08	0	Cancer of Unknown Primary	5.3	no	1	0	0	TMB_lo
P-0023128	Male	31-50	0.92	0	Colorectal Cancer	12.3	yes	12	3	0.25	TMB_hi;CpG_lo
P-0023138	Male	>71	0.67	1	Bladder Cancer	11.4	yes	11	2	0.18	TMB_hi;CpG_lo
P-0023194	Male	50-60	0.42	0	Esophagogastric Cancer	2.6	no	3	0	0	TMB_lo
P-0023425	Male	50-60	0.5	1	Bladder Cancer	12.3	yes	10	0	0	TMB_hi;CpG_lo
P-0023450	Male	>71	0.17	0	Bladder Cancer	17.6	yes	16	1	0.06	TMB_hi;CpG_lo
P-0023553	Male	50-60	0.83	0	Esophagogastric Cancer	9.7	no	11	5	0.45	TMB_lo
P-0023557	Male	50-60	0.42	0	Head and Neck Cancer	6.1	no	5	0	0	TMB_lo
P-0023603	Male	61-70	0.25	1	Esophagogastric Cancer	7.9	no	7	1	0.14	TMB_lo
P-0023627	Male	50-60	0.67	0	Esophagogastric Cancer	0	no	0	0	NA	TMB_lo
P-0023731	Female	50-60	0.17	0	Colorectal Cancer	6.1	no	5	1	0.2	TMB_lo
P-0023749	Male	50-60	0.17	0	Head and Neck Cancer	7	no	6	1	0.17	TMB_lo
P-0023785	Male	50-60	0.33	0	Cancer of Unknown Primary	17.6	yes	12	1	0.08	TMB_hi;CpG_lo
P-0023790	Female	31-50	0.33	0	Cancer of Unknown Primary	4.4	no	3	0	0	TMB_lo
P-0023896	Male	61-70	1.17	0	Head and Neck Cancer	3.5	no	4	2	0.5	TMB_lo
P-0023948	Male	>71	0.33	0	Head and Neck Cancer	14.9	yes	13	0	0	TMB_hi;CpG_lo
P-0023963	Female	>71	0.17	0	Esophagogastric Cancer	24.6	yes	18	14	0.78	TMB_hi;CpG_hi
P-0023966	Male	>71	0.25	0	Cancer of Unknown Primary	21.9	yes	21	2	0.1	TMB_hi;CpG_lo
P-0024054	Male	61-70	0.33	0	Esophagogastric Cancer	8.8	no	7	2	0.29	TMB_lo
P-0024068	Female	61-70	0.08	0	Esophagogastric Cancer	33.4	yes	25	10	0.4	TMB_hi;CpG_lo
P-0024084	Male	>71	0.25	0	Cancer of Unknown Primary	1.8	no	1	0	0	TMB_lo
P-0024205	Male	50-60	0.25	0	Esophagogastric Cancer	7	no	7	3	0.43	TMB_lo
P-0024243	Female	50-60	0.17	0	Esophagogastric Cancer	43.9	yes	30	16	0.53	TMB_hi;CpG_lo
P-0024263	Male	61-70	0.25	0	Bladder Cancer	7	no	6	0	0	TMB_lo
P-0024270	Male	31-50	0.17	0	Esophagogastric Cancer	4.4	no	5	1	0.2	TMB_lo
P-0024386	Male	31-50	0.17	0	Head and Neck Cancer	7	no	7	0	0	TMB_lo
P-0024419	Male	50-60	0.33	0	Esophagogastric Cancer	0	no	0	0	NA	TMB_lo
P-0024527	Male	50-60	0.58	0	Esophagogastric Cancer	2.6	no	1	0	0	TMB_lo
P-0024530	Male	61-70	0.33	0	Esophagogastric Cancer	6.1	no	7	2	0.29	TMB_lo
P-0024544	Female	>71	1.33	0	Bladder Cancer	36	yes	35	6	0.17	TMB_hi;CpG_lo
P-0024576	Male	61-70	0.25	0	Head and Neck Cancer	9.7	no	9	3	0.33	TMB_lo
P-0024731	Male	>71	0.17	0	Skin Cancer. Non-Melanoma	65	yes	56	19	0.34	TMB_hi;CpG_lo
P-0024753	Female	<30	0.25	0	Cancer of Unknown Primary	0.9	no	1	0	0	TMB_lo
P-0024795	Female	>71	0.25	0	Bladder Cancer	12.3	yes	10	2	0.2	TMB_hi;CpG_lo
P-0024824	Male	50-60	0.25	0	Colorectal Cancer	10.5	yes	10	2	0.2	TMB_hi;CpG_lo
P-0024827	Male	>71	0.08	0	Bladder Cancer	7.9	no	6	1	0.17	TMB_lo
P-0024866	Male	61-70	0.25	0	Head and Neck Cancer	59.7	yes	63	8	0.13	TMB_hi;CpG_lo
P-0025079	Male	>71	0.5	0	Bladder Cancer	3.5	no	2	0	0	TMB_lo
P-0025115	Male	50-60	0.17	0	Cancer of Unknown Primary	14	yes	15	4	0.27	TMB_hi;CpG_lo
P-0025120	Female	50-60	0.33	0	Bladder Cancer	4.4	no	3	1	0.33	TMB_lo
P-0025146	Male	>71	0.42	0	Esophagogastric Cancer	0.9	no	1	1	1	TMB_lo
P-0025174	Female	61-70	0.5	0	Bladder Cancer	4.4	no	4	2	0.5	TMB_lo
P-0025224	Male	31-50	0.33	0	Esophagogastric Cancer	13.2	yes	12	2	0.17	TMB_hi;CpG_lo
P-0025313	Female	>71	0.67	0	Bladder Cancer	5.3	no	5	0	0	TMB_lo
P-0025373	Male	50-60	0.08	0	Head and Neck Cancer	12.3	yes	12	5	0.42	TMB_hi;CpG_lo
P-0025394	Male	>71	0.17	0	Esophagogastric Cancer	7	no	6	2	0.33	TMB_lo
P-0025471	Male	31-50	0.17	0	Esophagogastric Cancer	4.4	no	4	3	0.75	TMB_lo
P-0025532	Female	61-70	0.25	0	Colorectal Cancer	41.3	yes	33	24	0.73	TMB_hi;CpG_hi
P-0025544	Male	31-50	0.25	0	Head and Neck Cancer	8.8	no	9	4	0.44	TMB_lo
P-0025720	Male	50-60	0.17	0	Head and Neck Cancer	6.1	no	5	1	0.2	TMB_lo
P-0025766	Male	>71	0.17	0	Cancer of Unknown Primary	5.3	no	4	0	0	TMB_lo
P-0025827	Male	61-70	0.33	0	Bladder Cancer	8.8	no	6	1	0.17	TMB_lo
P-0025888	Female	>71	0.67	0	Bladder Cancer	4.4	no	5	2	0.4	TMB_lo
P-0026063	Male	>71	0.67	0	Cancer of Unknown Primary	15.8	yes	17	3	0.18	TMB_hi;CpG_lo
P-0026114	Female	>71	0.17	0	Esophagogastric Cancer	4.4	no	4	2	0.5	TMB_lo
P-0026160	Male	>71	0.08	0	Bladder Cancer	2.6	no	1	0	0	TMB_lo
P-0026250	Female	>71	0.25	0	Esophagogastric Cancer	3.5	no	4	2	0.5	TMB_lo
P-0026282	Male	61-70	0.25	0	Head and Neck Cancer	2.6	no	3	0	0	TMB_lo
P-0026298	Male	61-70	0.08	0	Cancer of Unknown Primary	4.4	no	4	0	0	TMB_lo
P-0026350	Male	>71	0.08	0	Cancer of Unknown Primary	60.6	yes	58	11	0.19	TMB_hi;CpG_lo
P-0026723	Male	50-60	0.08	0	Bladder Cancer	7.9	no	7	1	0.14	TMB_lo
P-0026892	Male	>71	0.25	0	Bladder Cancer	6.1	no	7	2	0.29	TMB_lo
P-0026970	Male	61-70	0.33	0	Bladder Cancer	27.2	yes	29	2	0.07	TMB_hi;CpG_lo
P-0027031	Female	31-50	0.42	0	Esophagogastric Cancer	2.6	no	2	1	0.5	TMB_lo
P-0027041	Female	61-70	3.42	0	Cancer of Unknown Primary	6.1	no	6	0	0	TMB_lo
P-0027346	Male	>71	0.25	0	Bladder Cancer	6.1	no	5	2	0.4	TMB_lo
