# Supplementary material for: Somatic CpG hypermutation is associated with mismatch repair deficiency in cancer
Source: Mol Syst Biol. 2024 Jul 18;20(9):2. doi: 10.1038/s44320-024-00054-5 (PMC11369196; doi:10.1038/s44320-024-00054-5)
Supplement: Supplementary file 6 — Table EV6 [file 44320_2024_54_MOESM6_ESM.xlsx]

## Sheet: Sheet1
Data Source	Study ID	Cancer Type	Samples	Citation	PMID
cBioPortal	dlbcl_dfci_2018	ABC	46	Chapuy et al. Nat Med 2018	29713087
cBioPortal	acc_tcga_pan_can_atlas_2018	ACC	90	Hoadley et al. (TCGA) Cell 2018	29625048
PCAWG (Synapse syn11801870)	PMID:24747642	ACC	45	Assié et al. Nat Genet 2014	24747642
PCAWG (Synapse syn11801870)	PMID:25743702	ACC	36	Pinto et al. Nat Commun 2015	25743702
cBioPortal	acc_2019	ACYC	876	Ho et al. J Clin Invest 2019	31483290
PCAWG (Synapse syn11801870)	doi:10.1038/nature12477	ALL	53	Alexandrov et al. Nature 2013	23945592
PCAWG (Synapse syn11801870)	PMID:23263491	ALL	44	Keersmaecker et al. Nature Genetics 2013	23263491
PCAWG (Synapse syn11801870)	COSMIC	ALL	34	None listed	-
PCAWG (Synapse syn11801870)	PMID:25207766	ALL	32	Roberts et al. N Engl J Med 2014	25207766
cBioPortal	laml_tcga_pan_can_atlas_2018	AML	158	Hoadley et al. (TCGA) Cell 2018	29625048
cBioPortal	aml_ohsu_2018	AML	472	Tyner et al. Nature 2018	30333627
cBioPortal	aml_ohsu_2018	Leukemia - Other	38	Tyner et al. Nature 2018	30333627
PCAWG (Synapse syn11801870)	COSMIC	AML	72	None listed	-
PCAWG (Synapse syn11801870)	ICGC:LAML-KR	AML	103	None listed	-
cBioPortal	ampca_bcm_2016	AMPCA	152	Gingras et al. Cell Rep 2016	26804919
cBioPortal	angs_project_painter_2018	ANGS	33	Painter et al. Nat Med 2020	32042194
cBioPortal	lgg_tcga_pan_can_atlas_2018	AOAST	126	Hoadley et al. (TCGA) Cell 2018	29625048
cBioPortal	lgg_ucsf_2014	ASTR	33	Johnson et al. Science 2014	24336570
cBioPortal	lgg_tcga_pan_can_atlas_2018	ASTR	189	Hoadley et al. (TCGA) Cell 2018	29625048
cBioPortal	mbn_mdacc_2013	BL	107	biorxiv.org/content/10.1101/674259v1.full	-
cBioPortal	blca_cornell_2016	BLCA	72	Faltas and Prandi, Nature Genetics 2016	27749842
cBioPortal	blca_bgi	BLCA	99	Guo et al. Nat Genet 2013	24121792
cBioPortal	mixed_allen_2018	BLCA	27	Miao et al. Nat Genet 2018	30150660
cBioPortal	blca_nmibc_2017	BLCA	103	Pietzak et al. Eur Urol 2017	28583311
cBioPortal	blca_tcga_pan_can_atlas_2018	BLCA	388	Hoadley et al. (TCGA) Cell 2018	29625048
cBioPortal	mbn_mdacc_2013	BLL	58	biorxiv.org/content/10.1101/674259v1.full	-
PCAWG data portal	PCAWG	BLL	107	PCAWG Consortium Nature 2020	32025007
PCAWG (Synapse syn11801870)	doi:10.1038/nature12477	BNHL-NOS	59	Alexandrov et al. Nature 2013	23945592
PCAWG (Synapse syn11801870)	COSMIC	BNHL-NOS	82	None listed	-
PCAWG (Synapse syn11801870)	PMID:24388756	BNHL-NOS	50	Pasqualucci et al Cell Rep 2014	24388756
PCAWG (Synapse syn11801870)	PMID:22158541	BNHL-NOS	67	Quesada et al. Nature Genetics 2011	22158541
PCAWG (Synapse syn11801870)	PMID:22573403	BNHL-NOS	22	Walker et al. Blood 2012	22573403
PCAWG (Synapse syn11801870)	PMID:23292937	BNHL-NOS	51	Zhang et al. PNAS 2013	23292937
PCAWG (Synapse syn11801870)	PMID:23265383	BPH	63	Lindberg et al. Eur Urol 2013	23265383
cBioPortal	brca_bccrc	BRCA	65	Shah et al. Nature	22495314
cBioPortal	brca_sanger	BRCA	100	Stephens et al. Nature 2012	22722201
cBioPortal	brca_tcga_pan_can_atlas_2018	BRCA	71	Hoadley et al. (TCGA) Cell 2018	29625048
cBioPortal	brca_broad	BRCA	21	Banerji et al. Nature 2012	22722202
cBioPortal	brca_tcga_pan_can_atlas_2018	BRCA	25	Hoadley et al. (TCGA) Cell 2018	29625048
PCAWG (Synapse syn11801870)	doi:10.1038/nature12477	BRCA	29	Alexandrov et al. Nature 2013	23945592
PCAWG (Synapse syn11801870)	27334989:10.1186/s13058-016-0727-z	BRCA	66	Begg et al. Breast Cancer Res 2016	27334989
PCAWG (Synapse syn11801870)	doi:10.1038/nature17676	BRCA	449	Nik-Zainal et al. Nature 2016	27135926
cBioPortal	cesc_tcga_pan_can_atlas_2018	CEAD	44	Hoadley et al. (TCGA) Cell 2018	29625048
cBioPortal	cesc_tcga_pan_can_atlas_2018	CESC	232	Hoadley et al. (TCGA) Cell 2018	29625048
PCAWG data portal	PCAWG	CESC	20	PCAWG Consortium Nature 2020	32025007
cBioPortal	chol_jhu_2013	CHOL	40	Jiao et al. Nat Genet 2013	24185509
cBioPortal	chol_tcga_pan_can_atlas_2018	CHOL	35	Hoadley et al. (TCGA) Cell 2018	29625048
PCAWG (Synapse syn11801870)	doi:10.1158/2159-8290.CD-17-0368	CHOL	59	Jusakul et al. Cancer Discovery 2017	28667006
PCAWG (Synapse syn11801870)	ICGC:BTCA-JP	CHOL	237	None listed	-
PCAWG (Synapse syn11801870)	PMID:25401301	CHRCC	36	Durinck et al. Nat Genet . 2015	25401301
cBioPortal	mbn_mdacc_2013	CLL	45	biorxiv.org/content/10.1101/674259v1.full	-
cBioPortal	lcll_broad_2013	CLL	159	Landau et al. Cell 2013	23415222
cBioPortal	cll_broad_2015	CLL	536	Landau et al. Nature 2015	26466571
cBioPortal	cll_iuopa_2015	CLL	452	Puente et al. Nature 2015	26200345
cBioPortal	cllsll_icgc_2011	CLL	105	Quesada et al. Nature Genetics 2011	22158541
PCAWG (Synapse syn11801870)	ICGC:CLLE-ES	CLL	72	Ramsay et al. Clin Transl Oncol . 2013	22911550
PCAWG data portal	PCAWG	CLL	90	PCAWG Consortium Nature 2020	32025007
cBioPortal	coadread_dfci_2016	CRC	619	Giannakis et al. Cell Reports 2016	27149842
cBioPortal	coadread_tcga_pan_can_atlas_2018	CRC	514	Hoadley et al. (TCGA) Cell 2018	29625048
PCAWG (Synapse syn11801870)	PMID:23204322	CRC	24	Nikolaev et al. Cancer Research 2012	23204322
PCAWG (Synapse syn11801870)	PMID:25344691	CRC	180	Giannakis et al. Nat Genet 2014	25344691
PCAWG (Synapse syn11801870)	PMID:24599305	CRC	24	Lee et al. PLoS One 2014	24599305
PCAWG (Synapse syn11801870)	PMID:24755471	CRC	37	Mouradov et al. Cancer Res 2014	24755471
PCAWG (Synapse syn11801870)	ICGC:COCA-CN	CRC	140	None listed	-
PCAWG (Synapse syn11801870)	PMID:22895193	CRC	70	Seshagiri et al. Nature 2012	22895193
PCAWG data portal	PCAWG	CRC	52	PCAWG Consortium Nature 2020	32025007
cBioPortal	cscc_dfarber_2015	CSCC	29	Li et al. Clin Cancer Res 2015	25589618
cBioPortal	cscc_hgsc_bcm_2014	CSCC	39	Pickering et al. Clin Cancer Res 2014	25303977
cBioPortal	brca_broad	DCIS/IDC	82	Banerji et al. Nature 2012	22722202
cBioPortal	brca_tcga_pan_can_atlas_2018	DCIS/IDC	691	Hoadley et al. (TCGA) Cell 2018	29625048
PCAWG data portal	PCAWG	DIFG	57	PCAWG Consortium Nature 2020	32025007
cBioPortal	mbn_mdacc_2013	DLBCLNOS	148	biorxiv.org/content/10.1101/674259v1.full	-
cBioPortal	dlbcl_dfci_2018	DLBCLNOS	37	Chapuy et al. Nat Med 2018	29713087
cBioPortal	dlbc_broad_2012	DLBCLNOS	58	Lohr et al. PNAS 2012	22343534
cBioPortal	dlbcl_duke_2017	DLBCLNOS	971	Reddy et al. Cell 2017	28985567
cBioPortal	dlbc_tcga_pan_can_atlas_2018	DLBCLNOS	41	Hoadley et al. (TCGA) Cell 2018	29625048
cBioPortal	stad_tcga_pan_can_atlas_2018	DSTAD	63	Hoadley et al. (TCGA) Cell 2018	29625048
cBioPortal	es_dfarber_broad_2014	ES	50	Crompton et al. Cancer Discov 2014	25186949
cBioPortal	es_iocurie_2014	ES	30	Tirode et al. Cancer Discov 2014	25223734
PCAWG (Synapse syn11801870)	PMID:25223734	ES	70	Tirode et al. Cancer Discov 2014	25223734
PCAWG (Synapse syn11801870)	doi:10.1158/2159-8290.CD-14-0622	ES	89	Tirode et al. Cancer Discovery 2015	25223734
cBioPortal	egc_tmucih_2015	ESCA	77	Chen et al. PNAS 2015	25583476
cBioPortal	esca_broad	ESCA	146	Dulak et al. Nat Genet 2013	23525077
cBioPortal	esca_tcga_pan_can_atlas_2018	ESCA	87	Hoadley et al. (TCGA) Cell 2018	29625048
PCAWG (Synapse syn11801870)	ICGC:ESAD-UK	ESCA	20	None listed	-
PCAWG data portal	PCAWG	ESCA	96	PCAWG Consortium Nature 2020	32025007
cBioPortal	escc_ucla_2014	ESCC	137	Lin et al. Nat Genet 2014	24686850
cBioPortal	escc_icgc	ESCC	88	Song et al. Nature 2014	24670651
cBioPortal	esca_tcga_pan_can_atlas_2018	ESCC	95	Hoadley et al. (TCGA) Cell 2018	29625048
PCAWG (Synapse syn11801870)	doi:10.1038/ng.3076	ESCC	85	Gao et al. Nature Genetics 2014	25151357
PCAWG (Synapse syn11801870)	ICGC:ESCA-CN	ESCC	139	None listed	-
PCAWG (Synapse syn11801870)	26873401:10.1053/j.gastro.2016.01.035	ESCC	143	Sawada et al. Gastroenterology 2016	26873401
PCAWG (Synapse syn11801870)	PMID:25839328	ESCC	104	Zhang et al. Am J Hum Genet 2015	25839328
cBioPortal	mbn_mdacc_2013	FL	199	biorxiv.org/content/10.1101/674259v1.full	-
cBioPortal	gbc_shanghai_2014	GBC	32	Maolan Li et al. Nat Genet 2014	24997986
cBioPortal	dlbcl_dfci_2018	GCB	40	Chapuy et al. Nat Med 2018	29713087
cBioPortal	nhl_bcgsc_2013	GCB	31	Morin et al. Blood 2013	23699601
PCAWG (Synapse syn11801870)	PMID:24140581	GNOS	21	Killela et al. Oncotarget 2014	24140581
cBioPortal	hcc_inserm_fr_2015	HCC	243	Schulze et al. Nat Genet 2013	25822088
cBioPortal	lihc_tcga_pan_can_atlas_2018	HCC	312	Hoadley et al. (TCGA) Cell 2018	29625048
PCAWG (Synapse syn11801870)	PMID:25159915	HCC	42	Jhunjhunwala et al. Genome Biol 2014	25159915
PCAWG (Synapse syn11801870)	23788652:10.1101/gr.154492.113	HCC	78	Kan et al. Genome Res 2013	23788652
PCAWG (Synapse syn11801870)	PMID:23788652	HCC	31	Kan et al. Genome Research 2013	23788652
PCAWG (Synapse syn11801870)	ICGC:LINC-JP	HCC	190	None listed	-
PCAWG data portal	PCAWG	HCC	326	PCAWG Consortium Nature 2020	32025007
cBioPortal	gbm_tcga_pan_can_atlas_2018	HGG	392	Hoadley et al. (TCGA) Cell 2018	29625048
GLASS (Synapse syn17038081)	GLASS	HGG	515	Barthel et al. Nature 2019	31748746
PCAWG (Synapse syn11801870)	PMID:24140581	HGG	25	Killela et al. Oncotarget 2014	24140581
PCAWG (Synapse syn11801870)	PMID:24705251	HGG	78	Wu et al Nat Genet 2014	24705251
pedcBio	phgg_jones_meta_2017	HGG	29	Mackay et al. Cancer Cell. 2017	28966033
cBioPortal	hnsc_jhu	HNSC	32	Agrawal et al. Science 2011	21798897
cBioPortal	hnsc_mdanderson_2013	HNSC	40	Pickering et al. Cancer Discov 2013	23619168
cBioPortal	hnsc_broad	HNSC	74	Stransky et al. Science 2011	21798893
cBioPortal	hnsc_tcga_pan_can_atlas_2018	HNSC	462	Hoadley et al. (TCGA) Cell 2018	29625048
PCAWG (Synapse syn11801870)	PMID:23685749	HNSC	56	Ho et al. J Clin Invest 2019	23685749
PCAWG (Synapse syn11801870)	ICGC:ORCA-IN	HNSC	102	None listed	-
PCAWG data portal	PCAWG	HNSC	56	PCAWG Consortium Nature 2020	32025007
cBioPortal	brca_tcga_pan_can_atlas_2018	ILC	194	Hoadley et al. (TCGA) Cell 2018	29625048
PCAWG data portal	PCAWG	ILC	210	PCAWG Consortium Nature 2020	32025007
cBioPortal	stad_tcga_pan_can_atlas_2018	ISTAD	77	Hoadley et al. (TCGA) Cell 2018	29625048
PCAWG (Synapse syn11801870)	doi:10.1038/nature12477	LGG	53	Alexandrov et al. Nature 2013	23945592
PCAWG (Synapse syn11801870)	26618343:10.1038/ng.3457	LGG	20	Bai et al. Nature Genetics 2015	26618343
PCAWG (Synapse syn11801870)	PMID:23592488	LGG	28	Bettegowda et al. Oncotarget 2013	23592488
PCAWG (Synapse syn11801870)	ICGC:PBCA-DE	LGG	100	Jones et al. Nature 2012	22832583
cBioPortal	lihc_amc_prv	LIAD	231	Ahn et al. Hepatology 2014	24798001
cBioPortal	liad_inserm_fr_2014	LIAD	40	Pilati et al. Cancer Cell 2014	24735922
cBioPortal	sarc_tcga_pan_can_atlas_2018	LIPO	38	Hoadley et al. (TCGA) Cell 2018	29625048
cBioPortal	sarc_tcga_pan_can_atlas_2018	LMS	84	Hoadley et al. (TCGA) Cell 2018	29625048
cBioPortal	acc_2019	LUACC	75	Ho et al. J Clin Invest 2019	31483290
cBioPortal	luad_broad	LUAD	182	Imielinksi et al. Cell 2012	22980975
cBioPortal	mixed_allen_2018	LUAD	24	Miao et al. Nat Genet 2018	30150660
cBioPortal	luad_tcga_pan_can_atlas_2018	LUAD	522	Hoadley et al. (TCGA) Cell 2018	29625048
cBioPortal	nsclc_tcga_broad_2016	LUAD	22	Campbell et al. (TCGA) Nat Genet 2016	27158780
PCAWG (Synapse syn11801870)	doi:10.1038/nature07423	LUAD	29	Ding et al. Nature 2008	18948947
PCAWG (Synapse syn11801870)	doi:10.1101/gr.145144.112	LUAD	35	Seo et al. Genome Research 2012	22975805
PCAWG (Synapse syn11801870)	PMID:22975805	LUAD	51	Seo et al. Genome Research 2012	22975805
PCAWG data portal	PCAWG	LUAD	37	PCAWG Consortium Nature 2020	32025007
PCAWG (Synapse syn11801870)	PMID:24670920	LUCA	42	Fernandez-Cuesta et al. Nat Commun 2014	24670920
cBioPortal	lusc_tcga_pan_can_atlas_2018	LUSC	426	Hoadley et al. (TCGA) Cell 2018	29625048
PCAWG (Synapse syn11801870)	COSMIC	LUSC	108	None listed	-
PCAWG data portal	PCAWG	LUSC	47	PCAWG Consortium Nature 2020	32025007
cBioPortal	stad_tcga_pan_can_atlas_2018	M/PSTAD	24	Hoadley et al. (TCGA) Cell 2018	29625048
cBioPortal	mbl_broad_2012	MBL	92	Pugh et al. Nature 2012	22820256
PCAWG (Synapse syn11801870)	doi:10.1038/nature12477	MBL	34	Alexandrov et al. Nature 2013	23945592
PCAWG data portal	PCAWG	MBL	219	PCAWG Consortium Nature 2020	32025007
cBioPortal	cll_iuopa_2015	MCBCL	54	Puente et al. Nature 2015	26200345
cBioPortal	mcl_idibips_2013	MCL	29	Bea et al. PNAS 2013	24145436
cBioPortal	mbn_mdacc_2013	MCL	195	biorxiv.org/content/10.1101/674259v1.full	-
PCAWG (Synapse syn11801870)	PMID:24325359	MDS	147	Nangalia et al. N Engl J Med 2013	24325359
cBioPortal	skcm_broad	MEL	121	Hodis et al. Cell 2012	22817889
cBioPortal	skcm_ucla_2016	MEL	38	Hugo et al. Cell 2016	26997480
cBioPortal	skcm_yale	MEL	89	Krauthammer et al. Nat Genet 2012	22842228
cBioPortal	mixed_allen_2018	MEL	134	Miao et al. Nat Genet 2018	30150660
cBioPortal	skcm_tcga_pan_can_atlas_2018	MEL	406	Hoadley et al. (TCGA) Cell 2018	29625048
cBioPortal	skcm_broad_brafresist_2012	MEL	78	Van Allen et al. Cancer Discov. 2012	24265153
PCAWG (Synapse syn11801870)	PMID:22622578	MEL	24	Berger et al. Nature 2012	22622578
PCAWG (Synapse syn11801870)	doi:10.1016/j.cell.2012.06.024	MEL	74	Hodis et al. Cell 2012	22817889
PCAWG (Synapse syn11801870)	ICGC:MELA-AU	MEL	112	None listed	-
PCAWG (Synapse syn11801870)	ICGC:SKCA-BR	MEL	66	None listed	-
PCAWG data portal	PCAWG	MEL	107	PCAWG Consortium Nature 2020	32025007
cBioPortal	meso_tcga_pan_can_atlas_2018	MESO	83	Hoadley et al. (TCGA) Cell 2018	29625048
cBioPortal	sarc_tcga_pan_can_atlas_2018	MFS	25	Hoadley et al. (TCGA) Cell 2018	29625048
PCAWG (Synapse syn11801870)	PMID:23348505	MNGT	39	Clark et al. Science 2013	23348505
cBioPortal	mpn_cimr_2013	MNM	148	Nangalia et al. NEJM 2013	24325359
cBioPortal	mnm_washu_2016	MNM	86	Welch et al. N Engl J Med. 2016	27959731
cBioPortal	nbl_amc_2012	NBL	64	Molenaar et al. Nature 2012	22367537
cBioPortal	nbl_ucologne_2015	NBL	54	Peifer et al. Nature 2015	26466568
PCAWG (Synapse syn11801870)	PMID:23334666	NBL	81	Pugh et al. Nature 2012	23334666
PCAWG (Synapse syn11801870)	PMID:25401301	NCCRCC	34	Durinck et al. Nat Genet . 2015	25401301
cBioPortal	nepc_wcm_2016	NEPR	44	Beltran et al. Nat Med 2016	26855148
cBioPortal	npc_nusingapore	NPC	56	Lin et al. Nat Genet 2014	24952746
cBioPortal	tgct_tcga_pan_can_atlas_2018	NSGCT	86	Hoadley et al. (TCGA) Cell 2018	29625048
cBioPortal	lgg_tcga_pan_can_atlas_2018	ODG	163	Hoadley et al. (TCGA) Cell 2018	29625048
PCAWG data portal	PCAWG	OS	60	PCAWG Consortium Nature 2020	32025007
cBioPortal	ov_tcga_pan_can_atlas_2018	OVT	456	Hoadley et al. (TCGA) Cell 2018	29625048
PCAWG (Synapse syn11801870)	ICGC:OV-AU	OVT	22	None listed	-
PCAWG data portal	PCAWG	OVT	110	PCAWG Consortium Nature 2020	32025007
cBioPortal	paac_jhu_2014	PAAC	23	Jial et al. J Pathol 2014	24293293
cBioPortal	paad_qcmg_uq_2016	PAAD	380	Bailey et al. Nature 2016	26909576
cBioPortal	paad_icgc	PAAD	98	Biankin et al. Nature 2012	23103869
cBioPortal	paad_tcga_pan_can_atlas_2018	PAAD	177	Hoadley et al. (TCGA) Cell 2018	29625048
cBioPortal	paad_utsw_2015	PAAD	109	Witkiewicz et al. Nat Commun 2015	25855536
PCAWG (Synapse syn11801870)	COSMIC	PAAD	26	None listed	-
PCAWG (Synapse syn11801870)	ICGC:PACA-CA	PAAD	51	None listed	-
PCAWG (Synapse syn11801870)	ICGC:PACA-AU	PAAD	286	None listed	-
PCAWG data portal	PCAWG	PAAD	230	PCAWG Consortium Nature 2020	32025007
cBioPortal	all_stjude_2013	Paed-ALL	44	Holmfeldt et al. Nat Genet 2013	23334668
cBioPortal	pptc_2019	Paed-ALL	79	Rotika et al. Cell Rep 2019	31693904
cBioPortal	all_stjude_2016	Paed-ALL	63	Zhang et al. Nat Genet 2016	27776115
Other	li,brady et al (2020)	Paed-ALL	199	Li et al Blood 2020	31697823
Other	Ma, Edmonson et al(2015)	Paed-ALL	40	Ma et al. Nat Commun 2015	25790293
pedcBio	plgg_cbttc	Paed-ASTR	229	Ijaz et al. Neuro Oncol 2020	31613963
cBioPortal	es_dfarber_broad_2014	Paed-ES	55	Crompton et al. Cancer Discov 2014	25186949
cBioPortal	es_iocurie_2014	Paed-ES	79	Tirode et al. Cancer Discov 2014	25223734
pedcBio	gng_cbttc	Paed-GNOS	45	Chen et al Neoplasia 2022	34864569
pedcBio	phgg_cbttc	Paed-HGG	63	Chen et al Neoplasia 2022	34864569
pedcBio	phgg_jones_meta_2017	Paed-HGG	264	Mackay et al. Cancer Cell. 2017	28966033
pedcBio	phgg_herby	Paed-HGG	85	Mackay et al. Cancer Cell. 2018	29763623
cBioPortal	mbl_icgc	Paed-MBL	77	Jones et al. Nature 2012	22832583
cBioPortal	mbl_sickkids_2016	Paed-MBL	22	Morrissy et al. Nature 2016	26760213
cBioPortal	mbl_pcgp	Paed-MBL	37	Robinson et al. Nature 2012	22722829
cBioPortal	rms_nih_2014	Paed-RMS	22	Shern et al. Cancer Discov 2014	24436047
cBioPortal	pact_jhu_2011	Pancreatic - Other	32	Wu et al. PNAS 2011	22158988
cBioPortal	panet_arcnet_2017	PANET	97	Scarpa et al. Nature 2017	28199314
PCAWG data portal	PCAWG	PANET	81	PCAWG Consortium Nature 2020	32025007
cBioPortal	mm_broad	PCM	205	Lohr et al. Cancer Cell 2014	24434212
cBioPortal	plmeso_nyu_2015	PLMESO	21	Guo et al. Cancer Res 2015	25488749
cBioPortal	pcpg_tcga_pan_can_atlas_2018	PPGL	178	Hoadley et al. (TCGA) Cell 2018	29625048
PCAWG (Synapse syn11801870)	PMID:25545346	PPGL	34	Flynn et al. J Pathol 2015	25545346
cBioPortal	prad_broad_2013	PRAD	43	Baca et al. Cell 2013	23622249
cBioPortal	prad_broad	PRAD	119	Barbieri et al. Nat Genet 2012	22610119
cBioPortal	nepc_wcm_2016	PRAD	70	Beltran et al. Nat Med 2016	26855148
cBioPortal	prad_cpcg_2017	PRAD	322	Fraser et al. Nature 2017	28068672
cBioPortal	prad_eururol_2017	PRAD	63	Shancheng et al. Eur Urol 2017	28927585
cBioPortal	prad_tcga_pan_can_atlas_2018	PRAD	285	Hoadley et al. (TCGA) Cell 2018	29625048
PCAWG (Synapse syn11801870)	ICGC:PRAD-UK	PRAD	78	None listed	-
PCAWG data portal	PCAWG	PRAD	176	PCAWG Consortium Nature 2020	32025007
cBioPortal	kirp_tcga_pan_can_atlas_2018	PRCC	244	Hoadley et al. (TCGA) Cell 2018	29625048
PCAWG (Synapse syn11801870)	PMID:25401301	PRCC	43	Durinck et al. Nat Genet . 2015	25401301
cBioPortal	prostate_dkfz_2018	Prostate Cancer, NOS	312	Gerhauser et al. Cancer Cell 2018	30537516
cBioPortal	ccrcc_dfci_2019	RCC	35	Miao et al. Science 2019	29301960
cBioPortal	kirc_tcga_pan_can_atlas_2018	RCC	443	Hoadley et al. (TCGA) Cell 2018	29625048
PCAWG (Synapse syn11801870)	PMID:24504440	RCC	67	Arai et al. Int J Cancer 2014	24504440
PCAWG (Synapse syn11801870)	ICGC:RECA-EU	RCC	25	None listed	-
PCAWG (Synapse syn11801870)	PMID:23797736	RCC	92	Sato et al. Nature Genetics 2013	23797736
PCAWG data portal	PCAWG	RCC	186	PCAWG Consortium Nature 2020	32025007
PCAWG (Synapse syn11801870)	PMID:24703847	Sarcoma - Bone	34	Chen et al Cell Rep 2014	24703847
PCAWG (Synapse syn11801870)	ICGC:BOCA-UK	Sarcoma - Bone	64	None listed	-
cBioPortal	bfn_duke_nus_2015	Sarcoma - Other	21	Tan et al. Nat Genet 2015	26437033
PCAWG (Synapse syn11801870)	PMID:24332040	Sarcoma - Other	31	Chen et al. Cancer Cell 2013	24332040
cBioPortal	sarc_tcga_pan_can_atlas_2018	Sarcoma - Soft Tissue	59	Hoadley et al. (TCGA) Cell 2018	29625048
PCAWG data portal	PCAWG	Sarcoma - Soft Tissue	34	PCAWG Consortium Nature 2020	32025007
cBioPortal	sclc_clcgp	SCLC	29	Peifer et al. Nat Genet 2012	22941188
PCAWG (Synapse syn11801870)	PMID:22941189	SCLC	40	Rudin et al. Nature Genetics 2012	22941189
cBioPortal	tgct_tcga_pan_can_atlas_2018	SEM	63	Hoadley et al. (TCGA) Cell 2018	29625048
cBioPortal	bcc_unige_2016	Skin - Other	292	Bonilla et al. Nat Genet 2016	26950094
cBioPortal	stad_utokyo	STAD	30	Kakiuchi et al. Nat Genet 2014	24816255
cBioPortal	stad_tcga_pan_can_atlas_2018	STAD	159	Hoadley et al. (TCGA) Cell 2018	29625048
cBioPortal	stad_pfizer_uhongkong	STAD	100	Wang et al. Nat Genet 2014	24816253
PCAWG data portal	PCAWG	STAD	67	PCAWG Consortium Nature 2020	32025007
PCAWG (Synapse syn11801870)	ICGC:BLCA-CN	TCC	103	None listed	-
PCAWG data portal	PCAWG	TCC	23	PCAWG Consortium Nature 2020	32025007
PCAWG data portal	PCAWG	THAP/THPD	48	PCAWG Consortium Nature 2020	32025007
cBioPortal	thca_tcga_pan_can_atlas_2018	THPA	435	Hoadley et al. (TCGA) Cell 2018	29625048
cBioPortal	tet_nci_2014	Thymoma	28	Petrini at el. Nat Genet 2014	24974848
cBioPortal	thym_tcga_pan_can_atlas_2018	Thymoma	121	Hoadley et al. (TCGA) Cell 2018	29625048
cBioPortal	ctcl_columbia_2015	TLL	37	Da Silva Almeida et al. Nat Genet 2015	26551667
cBioPortal	aml_ohsu_2018	TMN	40	Tyner et al. Nature 2018	30333627
cBioPortal	stad_tcga_pan_can_atlas_2018	TSTAD	75	Hoadley et al. (TCGA) Cell 2018	29625048
cBioPortal	ucec_tcga_pan_can_atlas_2018	UCEC	380	Hoadley et al. (TCGA) Cell 2018	29625048
PCAWG data portal	PCAWG	UCEC	44	PCAWG Consortium Nature 2020	32025007
cBioPortal	ucs_jhu_2014	UCS	22	Jones et al. Nat Commun 2014	25233892
cBioPortal	ucs_tcga_pan_can_atlas_2018	UCS	57	Hoadley et al. (TCGA) Cell 2018	29625048
cBioPortal	um_qimr_2016	UM	25	Johansson et al. Oncotarget 2016	26683228
cBioPortal	uvm_tcga_pan_can_atlas_2018	UM	80	Hoadley et al. (TCGA) Cell 2018	29625048
PCAWG (Synapse syn11801870)	PMID:23793026	UM	22	Martin et al. Nature Genetics 2013	23793026
PCAWG (Synapse syn11801870)	27745836:10.1016/j.ajhg.2016.09.008	UM	32	Royer-Bertrand et al. Am J Hum Genet . 2016	27745836
cBioPortal	ucec_tcga_pan_can_atlas_2018	USC	87	Hoadley et al. (TCGA) Cell 2018	29625048
cBioPortal	utuc_cornell_baylor_mdacc_2019	UTUC	37	Robinson et al. Nat Commun 2019	31278255
