# Supplementary material for: Somatic CpG hypermutation is associated with mismatch repair deficiency in cancer
Source: Mol Syst Biol. 2024 Jul 18;20(9):2. doi: 10.1038/s44320-024-00054-5 (PMC11369196; doi:10.1038/s44320-024-00054-5)
Supplement: Supplementary file 7 — Table EV7 [file 44320_2024_54_MOESM7_ESM.xlsx]

## Sheet: TableS5
Cancer Type	Cancer Type Detailed	Oncotree High Level	Oncotree Detailed
Mature B-Cell Neoplasms	Activated B-cell Type	Lymphoma	ABC
Adrenal-neoplasm	NA	Adrenal (Cortex)	ACC
Salivary Cancer	Adenoid Cystic Carcinoma	Head and Neck	ACC
Adrenocortical Carcinoma	Adrenocortical Carcinoma	Adrenal (Cortex)	ACC
Salivary Cancer	Adenoid Cystic Carcinoma	Head and Neck	ACYC
ALL	NA	Leukemia	ALL
B-Lymphoblastic Leukemia/Lymphoma	B-Lymphoblastic Leukemia/Lymphoma	Leukemia	ALL
B-Lymphoblastic Leukemia/Lymphoma	B-Lymphoblastic Leukemia/Lymphoma with t(9;22)(q34.1;q11.2);BCR-ABL1	Leukemia	ALL
T-Lymphoblastic Leukemia/Lymphoma	T-Lymphoblastic Leukemia/Lymphoma	Leukemia	ALL
B-Lymphoblastic Leukemia/Lymphoma	B-Lymphoblastic Leukemia/Lymphoma, BCR-ABL1 Like	Leukemia	ALL
T-Lymphoblastic Leukemia/Lymphoma	Early T-Cell Precursor Lymphoblastic Leukemia	Leukemia	ALL
Leukemia	Acute Lymphoid Leukemia	Leukemia	ALL
AML	NA	Leukemia	AML
Leukemia	Acute Myeloid Leukemia	Leukemia	AML
Leukemia	AML with Mutated NPM1	Leukemia	AML
Leukemia	AML with Biallelic Mutations of CEBPA	Leukemia	AML
Leukemia	AML with inv(16)(p13.1q22) or t(16;16)(p13.1;q22);CBFB-MYH11	Leukemia	AML
Leukemia	AML with Maturation	Leukemia	AML
Leukemia	AML with Myelodysplasia-Related Changes	Leukemia	AML
Leukemia	AML with t(8;21)(q22;q22.1);RUNX1-RUNX1T1	Leukemia	AML
Leukemia	AML, NOS	Leukemia	AML
Leukemia	AML with Recurrent Genetic Abnormalities	Leukemia	AML
Leukemia	AML with Minimal Differentiation	Leukemia	AML
Leukemia	AML with t(6;9)(p23;q34.1);DEK-NUP214	Leukemia	AML
Leukemia	AML without Maturation	Leukemia	AML
Ampullary Cancer	Ampullary Carcinoma	Hepatobiliary	AMPCA
Soft Tissue Sarcoma	Angiosarcoma	Sarcoma	ANGS
Diffuse Glioma	Oligoastrocytoma	CNS	AOAST
Glioma	Astrocytoma	CNS	ASTR
Glioma	Oligoastrocytoma	CNS	ASTR
Low-grade glioma/astrocytoma (WHO grade I/II)	Low-grade glioma/astrocytoma (WHO grade I/II)	CNS	ASTR
Diffuse Glioma	Astrocytoma	CNS	ASTR
Mature B-Cell Neoplasms	Burkitt Lymphoma	Lymphoma	BL
Bladder/Urinary Tract Cancer, NOS	Bladder/Urinary Tract	Bladder/Urinary Tract	Bladder - Other
Bladder Cancer	Bladder Urothelial Carcinoma	Bladder/Urinary Tract	BLCA
Bladder Urothelial Carcinoma	Bladder Urothelial Carcinoma	Bladder/Urinary Tract	BLCA
Mature B-Cell Neoplasms	High-Grade B-Cell Lymphoma, with MYC and BCL2 and/or BCL6 Rearrangements	Lymphoma	BLL
Lymphoid	Mature B-cell lymphoma	Lymphoma	BLL
Mature B-Cell Neoplasms	High-Grade B-Cell Lymphoma, NOS	Lymphoma	BLL
Mature B-Cell Neoplasms	Mature B-Cell Neoplasms	Lymphoma	BLL
Mature B-Cell Neoplasms	Marginal Zone Lymphoma	Lymphoma	BLL
Lymph-BNHL	NA	Lymphoma	BNHL-NOS
Prost-Adenoma	NA	Prostate	BPH
Breast-cancer	NA	Breast	BRCA
Breast Cancer	Invasive Breast Carcinoma	Breast	BRCA
Invasive Breast Carcinoma	Breast Invasive Carcinoma (NOS)	Breast	BRCA
Breast Cancer	Infiltrating Tubular Carcinoma	Breast	Breast - Other
Breast Cancer	Mixed Carcinoma	Breast	Breast - Other
Breast Cancer	Mucinous Carcinoma	Breast	Breast - Other
Breast Cancer	Infiltrating Lobular Carcinoma	Breast	Breast - Other
Breast Cancer	Medullary Breast Carcinoma	Breast	Breast - Other
Breast Cancer	Ductal Carcinoma In Situ (DCIS)	Breast	Breast - Other
Invasive Breast Carcinoma	Breast Invasive Mixed Mucinous Carcinoma	Breast	Breast - Other
Invasive Breast Carcinoma	Metaplastic Breast Cancer	Breast	Breast - Other
Cervical Adenocarcinoma	Endocervical Adenocarcinoma	Cervix	CEAD
Cervical Adenocarcinoma	Mucinous Carcinoma	Cervix	CEAD
Cervical Adenocarcinoma	Endometrioid Carcinoma	Cervix	CEAD
Cervix	Squamous cell carcinoma	Cervix	CESC
Cervical Squamous Cell Carcinoma	Cervical Squamous Cell Carcinoma	Cervix	CESC
Hepatobiliary Cancer	Intrahepatic Cholangiocarcinoma	Hepatobiliary	CHOL
Biliary-AdenoCa	NA	Hepatobiliary	CHOL
Cholangiocarcinoma	Intrahepatic Cholangiocarcinoma	Hepatobiliary	CHOL
Cholangiocarcinoma	Cholangiocarcinoma	Hepatobiliary	CHOL
Cholangiocarcinoma	Perihilar Cholangiocarcinoma	Hepatobiliary	CHOL
Kidney-ChRCC	NA	Renal	CHRCC
Mature B-Cell Neoplasms	Chronic Lymphocytic Leukemia/Small Lymphocytic Lymphoma	Leukemia	CLL
Mature B-Cell Neoplasms	Chronic Lymphocytic Leukemia/Small Lymphocytic Lymphoma<c2><a0>	Leukemia	CLL
Lymphoid	Chronic lymphocytic leukemia	Leukemia	CLL
Lymph-CLL	NA	Leukemia	CLL
Colon/Rectum	Adenocarcinoma	Colorectal	CRC
ColoRect-AdenoCa	NA	Colorectal	CRC
ColoRect-Adenoma	NA	Colorectal	CRC
Colorectal Adenocarcinoma	Colon Adenocarcinoma	Colorectal	CRC
Colorectal Adenocarcinoma	Mucinous Adenocarcinoma of the Colon and Rectum	Colorectal	CRC
Colorectal Adenocarcinoma	Rectal Adenocarcinoma	Colorectal	CRC
Colorectal Adenocarcinoma	Colorectal Adenocarcinoma	Colorectal	CRC
Skin Cancer, Non-Melanoma	Cutaneous Squamous Cell Carcinoma	Skin	CSCC
Breast Cancer	Infiltrating Ductal Carcinoma	Breast	DCIS/IDC
Invasive Breast Carcinoma	Breast Invasive Ductal Carcinoma	Breast	DCIS/IDC
CNS	Diffuse glioma	CNS	DIFG
Mature B-Cell Neoplasms	Diffuse Large B-Cell Lymphoma, NOS	Lymphoma	DLBCLNOS
Esophagogastric Adenocarcinoma	Diffuse Type Stomach Adenocarcinoma	Esophagogastric	DSTAD
Bone Cancer	Ewing Sarcoma	Sarcoma	ES
Ewings	NA	Sarcoma	ES
Esophagus	Adenocarcinoma	Esophagogastric	ESCA
Esophagogastric Cancer	Esophageal Adenocarcinoma	Esophagogastric	ESCA
Eso-AdenoCa	NA	Esophagogastric	ESCA
Esophagogastric Adenocarcinoma	Esophagogastric Adenocarcinoma	Esophagogastric	ESCA
Esophagogastric Adenocarcinoma	Esophageal Adenocarcinoma	Esophagogastric	ESCA
Eso-SCC	NA	Esophagogastric	ESCC
Esophagogastric Cancer	Esophageal Squamous Cell Carcinoma	Esophagogastric	ESCC
Esophageal Squamous Cell Carcinoma	Esophageal Squamous Cell Carcinoma	Esophagogastric	ESCC
Mature B-Cell Neoplasms	Follicular Lymphoma	Lymphoma	FL
Hepatobiliary Cancer	Gallbladder Cancer	Hepatobiliary	GBC
Mature B-Cell Neoplasms	Germinal Center B-Cell Type	Lymphoma	GCB
CNS-Glioma-NOS	NA	CNS	GNOS
Ganglioglioma	Ganglioglioma	CNS	GNOS
Liver-HCC	NA	Hepatobiliary	HCC
Hepatobiliary Cancer	Hepatocellular Carcinoma	Hepatobiliary	HCC
Liver	Hepatocellular carcinoma	Hepatobiliary	HCC
Biliary	Hepatocellular carcinoma	Hepatobiliary	HCC
Hepatocellular Carcinoma	Hepatocellular Carcinoma	Hepatobiliary	HCC
Glioblastoma	Glioblastoma	CNS	HGG
pHGG	Pediatric Supratentorial High-Grade Glioma	CNS	HGG
CNS-GBM	NA	CNS	HGG
High-grade glioma/astrocytoma (WHO grade III/IV)	High-grade glioma/astrocytoma (WHO grade III/IV)	CNS	HGG
Glioblastoma	Glioblastoma Multiforme	CNS	HGG
High Grade glioma/astrocytoma	High Grade glioma/astrocytoma	CNS	HGG
Head and Neck Cancer	Head and Neck Squamous Cell Carcinoma	Head and Neck	HNSC
Head/Neck	Squamous cell carcinoma	Head and Neck	HNSC
Oral-SCC	NA	Head and Neck	HNSC
Head and Neck Cancer	Head and Neck Squamous Cell Carcinoma<c3><8a>	Head and Neck	HNSC
Head-SCC	NA	Head and Neck	HNSC
Head and Neck Squamous Cell Carcinoma	Head and Neck Squamous Cell Carcinoma	Head and Neck	HNSC
Breast	Lobular carcinoma	Breast	ILC
Invasive Breast Carcinoma	Breast Invasive Lobular Carcinoma	Breast	ILC
Esophagogastric Adenocarcinoma	Intestinal Type Stomach Adenocarcinoma	Esophagogastric	ISTAD
Kidney-NOS	NA	Renal	Kidney - Other
Leukemia	APL with PML-RARA	Leukemia	Leukemia - Other
Leukemia	Acute Monoblastic/Monocytic Leukemia	Leukemia	Leukemia - Other
Leukemia	Pure Erythroid Leukemia	Leukemia	Leukemia - Other
Leukemia	Mixed Phenotype Acute Leukemia, T/Myeloid, NOS	Leukemia	Leukemia - Other
Myelodysplastic/Myeloproliferative Neoplasms	Atypical Chronic Myeloid Leukemia, BCR-ABL1-	Leukemia	Leukemia - Other
Leukemia	Acute Undifferentiated Leukemia	Leukemia	Leukemia - Other
Leukemia	Acute Megakaryoblastic Leukemia	Leukemia	Leukemia - Other
Leukemia	Myeloid Sarcoma	Leukemia	Leukemia - Other
CNS-LGG	NA	CNS	LGG
Hepatobiliary Cancer	Hepatocellular Adenoma	Hepatobiliary	LIAD
Sarcoma	Dedifferentiated Liposarcoma	Sarcoma	LIPO
Sarcoma	Leiomyosarcoma	Sarcoma	LMS
Non-Small Cell Lung Cancer	Adenoid Cystic Carcinoma of the Lung	Lung/Pleura	LUACC
Non-Small Cell Lung Cancer	Lung Adenocarcinoma	Lung/Pleura	LUAD
Lung	Adenocarcinoma	Lung/Pleura	LUAD
Lung-AdenoCa	NA	Lung/Pleura	LUAD
Lung-Carcinoid	NA	Lung/Pleura	LUCA
Lung-SCC	NA	Lung/Pleura	LUSC
Lung	Squamous cell carcinoma	Lung/Pleura	LUSC
Non-Small Cell Lung Cancer	Lung Squamous Cell Carcinoma	Lung/Pleura	LUSC
Esophagogastric Adenocarcinoma	Papillary Stomach Adenocarcinoma	Esophagogastric	M/PSTAD
Esophagogastric Adenocarcinoma	Mucinous Stomach Adenocarcinoma	Esophagogastric	M/PSTAD
Embryonal Tumor	Medulloblastoma	CNS	MBL
CNS	Medulloblastoma	CNS	MBL
CNS-Medullo	NA	CNS	MBL
Mature B-Cell Neoplasms	Monoclonal B-Cell Lymphocytosis	Lymphoma	MCBCL
Mature B-Cell Neoplasms	Mantle Cell Lymphoma	Lymphoma	MCL
Blood-CMDI	NA	Myeloid Neoplasm	MDS
Melanoma	Cutaneous Melanoma	Melanoma	MEL
Melanoma	Melanoma	Melanoma	MEL
Skin-Melanoma	NA	Melanoma	MEL
Melanoma	Acral Melanoma	Melanoma	MEL
Skin	Melanoma	Melanoma	MEL
Melanoma	Cutaneous Melanom	Melanoma	MEL
Pleural Mesothelioma	Pleural Mesothelioma, Epithelioid Type	Lung/Pleura	MESO
Pleural Mesothelioma	Pleural Mesothelioma, Biphasic Type	Lung/Pleura	MESO
Pleural Mesothelioma	Pleural Mesothelioma, Sarcomatoid Type	Lung/Pleura	MESO
Sarcoma	Myxofibrosarcoma	Sarcoma	MFS
Meninges-Meningioma	NA	CNS	MNGT
Myeloproliferative Neoplasms	Myeloproliferative Neoplasms	Myeloid Neoplasm	MNM
Blood Cancer, NOS	Myeloid Neoplasm	Myeloid Neoplasm	MNM
Peripheral Nervous System	Neuroblastoma	Neuroblastoma	NBL
Neuroblastoma	NA	Neuroblastoma	NBL
Prostate Cancer	Prostate Neuroendocrine Carcinoma	Prostate	NEPR
Head and Neck Cancer	Nasopharyngeal Carcinoma	Head and Neck	NPC
Non-Seminomatous Germ Cell Tumor	Mixed Germ Cell Tumor	Germ Cell	NSGCT
Non-Seminomatous Germ Cell Tumor	Embryonal Carcinoma	Germ Cell	NSGCT
Non-Seminomatous Germ Cell Tumor	Yolk Sac Tumor	Germ Cell	NSGCT
Non-Seminomatous Germ Cell Tumor	Teratoma	Germ Cell	NSGCT
Diffuse Glioma	Oligodendroglioma	CNS	ODG
Bone/SoftTissue	Sarcoma, bone	Sarcoma	OS
Ovary-AdenoCa	NA	Ovarian	OVT
Ovary	Adenocarcinoma	Ovarian	OVT
Ovarian Epithelial Tumor	Serous Ovarian Cancer	Ovarian	OVT
Pancreatic Cancer	Acinar Cell Carcinoma of the Pancreas	Pancreatic	PAAC
Panc-AdenoCa	NA	Pancreatic	PAAD
Pancreatic Cancer	Pancreatic Adenocarcinoma	Pancreatic	PAAD
Pancreas	Adenocarcinoma	Pancreatic	PAAD
Pancreatic Adenocarcinoma	Pancreatic Adenocarcinoma	Pancreatic	PAAD
Pancreatic Cancer	Intraductal Papillary Mucinous Neoplasm	Pancreatic	Pancreatic - Other
Pancreatic Cancer	Mucinous Cystic Neoplasm	Pancreatic	Pancreatic - Other
Panc-Other	NA	Pancreatic	Pancreatic - Other
Pancreatic Cancer	Serous Cystadenoma of the Pancreas	Pancreatic	Pancreatic - Other
Pancreatic Cancer	Solid Pseudopapillary Neoplasm of the Pancreas	Pancreatic	Pancreatic - Other
Pancreatic Cancer	Pancreatic Neuroendocrine Tumor	Pancreatic	PANET
Pancreas	Neuroendocrine tumor	Pancreatic	PANET
Mature B-Cell Neoplasms	Plasma Cell Myeloma	Lymphoma	PCM
Mesothelioma	Pleural Mesothelioma	Lung/Pleura	PLMESO
Pheochromocytoma	Pheochromocytoma	PPGL	PPGL
Miscellaneous Neuroepithelial Tumor	Paraganglioma	PPGL	PPGL
Prostate Cancer	Prostate Adenocarcinoma	Prostate	PRAD
Prostate	Adenocarcinoma	Prostate	PRAD
Prost-AdenoCa	NA	Prostate	PRAD
Prostate Adenocarcinoma	Prostate Adenocarcinoma	Prostate	PRAD
Prostate Cancer	Castration-Resistant Prostate Cancer	Prostate	PRAD
Kidney-Papillary	NA	Renal	PRCC
Renal Non-Clear Cell Carcinoma	Papillary Renal Cell Carcinoma	Renal	PRCC
Prostate Cancer, NOS	Prostate	Prostate	Prostate Cancer, NOS
Kidney-RCC	NA	Renal	RCC
Kidney	Renal cell carcinoma (distal tubules)	Renal	RCC
Kidney	Renal cell carcinoma (proximal tubules)	Renal	RCC
Renal Cell Carcinoma	Renal Clear Cell Carcinoma	Renal	RCC
Renal Clear Cell Carcinoma	Renal Clear Cell Carcinoma	Renal	RCC
Soft Tissue Sarcoma	Rhabdomyosarcoma	Sarcoma	RMS
Sarcoma-bone	NA	Sarcoma	Sarcoma - Bone
Breast Sarcoma	Benign Phyllodes Tumor of the Breast	Sarcoma	Sarcoma - Other
Breast Sarcoma	Borderline Phyllodes Tumor of the Breast	Sarcoma	Sarcoma - Other
Breast Sarcoma	Malignant Phyllodes Tumor of the Breast	Sarcoma	Sarcoma - Other
Sarcoma	NA	Sarcoma	Sarcoma - Other
Bone/SoftTissue	Sarcoma, soft tissue	Sarcoma	Sarcoma - Soft Tissue
Sarcoma	Undifferentiated Pleomorphic Sarcoma/Malignant Fibrous Histiocytoma/High-Grade Spindle Cell Sarcoma	Sarcoma	Sarcoma - Soft Tissue
Sarcoma	Malignant Peripheral Nerve Sheath Tumor	Sarcoma	Sarcoma - Soft Tissue
Small Cell Lung Cancer	Small Cell Lung Cancer	Lung/Pleura	SCLC
Lung-Small	NA	Lung/Pleura	SCLC
Seminoma	Seminoma	Germ Cell	SEM
Skin Cancer, Non-Melanoma	Skin Cancer, Non-Melanoma	Skin	Skin - Other
Stomach	Adenocarcinoma	Esophagogastric	STAD
Esophagogastric Cancer	Stomach Adenocarcinoma	Esophagogastric	STAD
Esophagogastric Adenocarcinoma	Stomach Adenocarcinoma	Esophagogastric	STAD
Undifferentiated Stomach Adenocarcinoma	Signet Ring Cell Carcinoma of the Stomach	Esophagogastric	STAD
Bladder	Transitional cell carcinoma	Bladder/Urinary Tract	TCC
Bladder-TCC	NA	Bladder/Urinary Tract	TCC
Thyroid	Adenocarcinoma	Thyroid	THAP/THPD
Well-Differentiated Thyroid Cancer	Papillary Thyroid Cancer	Thyroid	THPA
Thymic Tumor	Thymic Epithelial Tumor	Thymus	Thymoma
Thymic Epithelial Tumor	Thymoma	Thymus	Thymoma
Mature T and NK Neoplasms	Primary Cutaneous CD8 Positive Aggressive Epidermotropic Cytotoxic T-Cell Lymphoma	Lymphoma	TLL
Mature T and NK Neoplasms	Sezary Syndrome	Lymphoma	TLL
Leukemia	Therapy-Related Myeloid Neoplasms	Leukemia	TMN
Esophagogastric Adenocarcinoma	Tubular Stomach Adenocarcinoma	Esophagogastric	TSTAD
Endometrial Carcinoma	Uterine Endometrioid Carcinoma	Uterine	UCEC
Endometrial Carcinoma	Uterine Mixed Endometrial Carcinoma	Uterine	UCEC
Uterus	Adenocarcinoma	Uterine	UCEC
Endometrial Cancer	Uterine Carcinosarcoma/Uterine Malignant Mixed Mullerian Tumor	Uterine	UCS
Endometrial Carcinoma	Uterine Carcinosarcoma/Uterine Malignant Mixed Mullerian Tumor	Uterine	UCS
Melanoma	Uveal Melanoma	Melanoma	UM
Eye-Melanoma	NA	Melanoma	UM
Ocular Melanoma	Uveal Melanoma	Melanoma	UM
Endometrial Carcinoma	Uterine Serous Carcinoma/Uterine Papillary Serous Carcinoma	Uterine	USC
Bladder Cancer	Upper Tract Urothelial Carcinoma	Bladder/Urinary Tract	UTUC
